# Supplementary material for: Global profiling of protein–DNA and protein–nucleosome binding affinities using quantitative mass spectrometry
Source: Nat Commun. 2018 Apr 25;9:1653. doi: 10.1038/s41467-018-04084-0 (PMC5916898; doi:10.1038/s41467-018-04084-0)
Supplement: Supplementary file 4 — Supplementary Data 1 [file 41467_2018_4084_MOESM4_ESM.xlsx]

## Sheet: SP1_KdApp
	SpKLF WT	SpKLF mut	SpKLF WT IC50, WT comp.	SpKLF mut IC50, mut comp.	SpKLF WT Calc. KdApp, WT comp.	SpKLF mut Calc. KdApp, mut comp.
CIRBP	404.873
CNBP	375.507
APTX	99.0661	102.145	364.816	241.504	120.846	79.9987
XRCC5	118.26	133.62	148.799	220.355	55.2912	81.8801
TIAL1		145.807
CETN2	159.679	49.2849	31.9838	32.2277	14.1992	14.3074
TFAM	314.352	213.508
DDB1	231.947	231.833
SUB1		198.592
RBM14; RBM14-RBM4		233.858
KLF4	79.2584		228.589		64.8777
ZNF384		164.714
MSH2		226.506
SP4			87.4584
RFC4		280.017
SP1	37.9491		191.483		30.5385
POLG2			220.422
RMI1	123.688	107.575
DHX36	169.414		51.2374		23.4976
ZNF148	70.4709		163.814		42.6816
DAZAP1	403.552
SP3	19.3376		147.19		12.9768
WRN	94.1024	104.204
MPG	342.195	231.683
RPA3	24.3973	16.8711	3.89809	21.732	0.423814	2.36278
KLF3	61.9313		111.669		26.403
HLTF	65.6299	27.3811	36.9748	74.0085	9.13546	18.2855
KLF16	14.4613		176.162		11.8788
PARP1	119.473	116.241	349.229	375.403	130.601	140.389
POLR3B			37.4184	42.3322
HNRNPAB	291.312	321.693
KLF5	37.0059
PNKP	92.109	92.0347	328.943	229.324	103.724	72.3114
TOP3A	140.888	101.262	157.548		65.114
TREX1	27.5879	23.9552	123.752	72.337	15.0011	8.7686
RPA1	22.9866	13.9222	2.21511	16.3219	0.228345	1.68255
POLR3A				41.555
BANF1	239.11	328.237
TFAP2A	195.933		214.802		106.298
VEZF1	181.717		270.08		128.572
XRCC6	114.235	133.113	149.295	221.109	54.2736	80.3806
MSH3		185.377		259.919
HNRNPDL; HNRPDL	398.308
DDB2	191.88
LIG3	64.3218	67.502	383.212	296.094	93.2534	72.0536
C3orf37; HMCES	145.286	109.672	216.219	180.942	90.9784	76.1347
XRCC1	66.9037	64.734	361.077	294.985	90.5097	73.9427
HSPA9	29.8408
RPA2	25.1813	16.0576	4.11222	16.5768	0.459856	1.85373
WDR76			81.7032
ZNF281			175.849
ZBTB7A	174.097		263.439		122.599
KLF10			110.673
KLF13			86.2371
RAD23B			21.0952	27.2353
TIA1		209.861

## Sheet: MotifSurvey_KdApp
	AP1	CTCF	E-box	NF-y	TATA	TEAD	Telomere	MycG4_NaCl	MycG4_LiCl	MycG4_PhenDC3	Cluster Labels
ATF2	83.2448										1
ATP6V1A	9.79787										1
BACH1	35.3975										1
C20orf72	315.235		389.009		266.208	294.05			90.2594		1
CETN2	52.7785				22.5532	18.5512	230.087		94.3816	128.342	1
ELF2	205.394										1
FOSL1	11.0258										1
GABPA	294.572										1
GTF3C1	342.67	395.406			409.339		325.942		341.287	320.573	1
KDM1A	373.976										1
PMPCB	61.931				33.3069	35.8125			27.7448		1
RCOR1	295.496										1
SIX2	59.931										1
STRAP	356.074										1
TGIF1	321.818										1
TREX1	13.9827				20.568		109.448			135.595	1
XRN2	331.328								235.254		1
HMGB3		380.778	63.2925		353.115			403.418			2
MAX			49.9193								2
PRDX5			61.2672								2
RPS7		417.072	422.225	419.281	396.532		406.302	343.686			2
SUB1		202.014	400.41	211.19			351.092	237.47			2
TFEB		58.9712	41.4914								2
ZBTB7B		39.1752	404.615		229.562		400.262	59.6313			2
CEBPB	133.209	78.4743		66.384							3
CREB1	102.294	78.5736									3
CSDE1	267.769	368.55			337.001						3
EME1	325.86						210.466				3
JUND	31.4406	137.613					207.001	73.5214			3
MBD4	343.232	148.032									3
MITF	146.187	61.6362			262.275						3
MSL3	362.99	398.081									3
POLR3H	25.2006	37.7754									3
PRC1	218.825	417.793					349.409	405.427			3
RBM14	112.296	87.1817			98.7748						3
WDR76	93.1733	24.182									3
BEND3						386.27					4
CDKN2AIP	380.935	238.883				340.375				355.509	4
CMSS1		387.267				379.482					4
CUL4A	223.387	164.042			206.804	197.556					4
KDM2A		137.452			302.232	280.299					4
KIF22	231.995	244.125			177.256	251.078				260.513	4
KLF5		25.3331			218.745	101.215					4
MSH2	167.476	41.8261			177.728	136.509					4
MSL1						357.027					4
MUS81						317.812					4
NFAT5						94.5995					4
NFATC3						46.6718					4
NFIA		72.8423				119.351					4
NSUN2	369.01	287.151	416.526		385.667	366.884	230.662	182.465	328.17	375.623	4
PAX6						190.69					4
POLB		171.334	40.0515		38.3483	29.6478					4
POLR3C		35.306			54.6315	37.3475					4
RBM4		220.967	397.013		260.032	162.355		188.127	229.247	226.039	4
RBM42	354.972	286.818			354.624	196.837					4
RBPJ		376.486				208.336					4
RMI2	108.796	28.0132				85.2046					4
SRBD1		360.544	28.8742		411.72	397.681				409.64	4
SRP9	391.512	372.909			392.681	384.552					4
SSBP1	270.792	75.7458	317.855		318.882	278.408				406.737	4
TDP1	64.8004	20.661	41.3022		35.4937	29.7824					4
TEAD4						15.2859					4
THYN1		105.853			302.42	170.851					4
YAP1						24.8559					4
ZBTB7A		38.8877	403.62		258.047	128.917	411.992		285.327	306.445	4
AHCTF1		403.499					410.065				5
APEX1		379.037									5
APOBEC3C		252.672									5
CBFB		77.6463			143.473						5
CGGBP1		367.61									5
CXXC5		40.8003									5
DNAJC9		254.566									5
ECT2		394.479									5
EED		171.311			375.47						5
ESRRA		318.618									5
EXO1		147.569									5
FIZ1		266.023									5
GLIS2		14.9776									5
HIVEP1		76.6301									5
HMGB1		374.202									5
HMGB2		383.635									5
JRKL		61.009									5
KDM2B		244.629			198.092						5
KIFC1		395.475									5
KLF10		41.2301			84.5411						5
KLF3		123.716									5
KLF4		26.2881			159.296				209.386		5
MTERF		39.8235									5
OGT		93.9255									5
PBX1		104.807									5
PCGF1		222.144			234.495						5
PKNOX1		88.2009									5
RMI1	218.54	27.6218	86.151	106.096	140.413	76.6962	80.4778	61.9854	55.1545	329.763	5
RRBP1		415.203									5
SAMD1		104.687									5
SMAD4		152.693									5
SP4		41.2818									5
SRSF3		397.933									5
TEFM		301.834									5
TFDP1		118.086									5
TFE3		52.1543									5
TOP3A	222.969	26.3836	97.0289	109.626	141.865	91.0562	82.0508	52.8019	57.9706	272.09	5
UBTF		391.165									5
YTHDC2		348.845									5
ZBTB43		347.144									5
ZNF740		38.6118									5
DLX3				52.8659							6
GATA2				126.023							6
HNRNPA0				392.921				417.171			6
ACTL6A								172.851	334.041	373.028	7
AKAP17A								96.1613	374.475		7
ALYREF							380.912	152.931			7
ARID2								139.749		371.367	7
ASH2L		239.715						148.582		376.445	7
ASPH							328.225	189.039	358.422		7
C19orf53		407.355						418.141			7
CAAP1								73.8258	346.894	409.791	7
CAPRIN1							404.23	175.964			7
CD3EAP								190.174	325.566	396.46	7
CHAF1A								63.6581	116.578	204	7
CHAF1B		394.107						61.9262	141.877	183.191	7
CHD3							409.416	62.664	378.688	270.69	7
CHD4								283.956		254.115	7
CIRBP		406.373	400.258				388.183	79.759	431.59		7
CMAS		405.043					398.079	353.648		412.49	7
CPSF1							371.425	200.625	241.335	406.312	7
CPSF2								165.554	237.915	398.314	7
CPSF4							366.911	184.794	203.533	384.753	7
DAXX								38.2062	290.979		7
DDX23								402.203		79.6887	7
DEK								432.227		408.955	7
DHX37							400.537	132.31			7
DIDO1							365.227	409.472			7
DIMT1							340.937	51.5022			7
DNTTIP1		297.364				396.309	356.789	107.468	209.104	314.791	7
DUS3L								76.0643		302.966	7
EFTUD2								428.725		62.6652	7
EMG1		405.33						426.34			7
ERH							347.56	222.485			7
EWSR1							409.922	73.6713		423.49	7
EZH2							391.564	110.18			7
FIP1L1							378.713	167.137	211.972	397.783	7
G3BP1							402.052	304.047			7
G3BP2							402.978	169.012			7
GATAD2B								86.6338		368.206	7
GTF2I							375.725	304.812	337.763	396.317	7
GTF3C2						389.128	364.736	62.1889	344.103	304.338	7
GTF3C3		358.77				386.929	318.344	55.1466	333.66	318.397	7
GTF3C4		391.804				388.513	358.287	53.0499	378.805	326.251	7
H3F3AP4								38.4255		159.296	7
HIST1H4A								31.774	212.853	196.543	7
HNRNPF								70.5512	58.8331	206.339	7
HNRNPH1							230.362	78.9751	88.6102	230.525	7
HNRNPH2							168.298	57.7089	58.9512	230.112	7
HNRNPH3							257.94	88.6846	206.482	333.332	7
HNRNPUL1							175.654	277.669			7
HNRNPUL2							307.947	137.687	266.093		7
ILF3							392.765	416.104			7
KMT2A		178.81						70.4425		358.015	7
LRPPRC							363.979	398.846	332.114	388.628	7
LRRC59								400.236	341.38		7
MBD2							325.587	76.6399	405.753	397.846	7
MTA2							377.281	77.2652			7
MYBBP1A								74.6395	407.343	322.841	7
NONO							351.321	422.539			7
NOP9							391.848	97.9239	382.873		7
NXF1							221.308	151.957			7
PBRM1								94.1741		400.102	7
PHF10								151.782		390.484	7
PHF6		407.933						421.603			7
POLD3								39.4362	104.38		7
POLR1A								83.2842	346.74	380.356	7
POLR1B								101.925	299.318	305.661	7
POLR2A								37.3223	357.743		7
POLR2B								33.9058		312.082	7
POP1								93.2505		151.891	7
PRDM10								27.63		306.005	7
PRPF3								62.2568		155.836	7
PRPF31							384.418	172.169	339.967		7
PRPF4								57.1479	344.103	192.063	7
PRPF8								425.86		56.2611	7
RACGAP1							376.11	333.675			7
RBBP4							346.904	74.4538	212.501		7
RBBP7							347.614	103.864		259.676	7
RBM27							217.407	67.4518			7
RBM3							364.754	320.283			7
RFXANK						323.923	377.982	179.534			7
RIF1							377.007	202.877	368.133	406.845	7
RNMT							190.551	115.174	166.838	396.356	7
RPL23								85.0065	309.01		7
RPL23A								48.0601	352.979		7
RREB1	317.444			282.931			362.034	198.523	253.346	338.132	7
RRP12							334.783	67.8748			7
RRP1B								70.5633		299.252	7
SCAF11							314.298	102.704			7
SFPQ							353.634	417.736			7
SIN3A								282.613		403.502	7
SKIV2L2			323.22				186.298	415.852	205.898		7
SLIRP							383.457	413.791	339.254	384.552	7
SMARCA2								145.775	333.716	341.397	7
SMARCA4								143.024	325.891	389.067	7
SMARCA5								61.1744	250.228	215.08	7
SMARCC2								227.13		409.943	7
SP3		71.985					263.365	50.3979			7
SRSF5								75.0078	321.59		7
SRSF6								71.7331	314.92		7
SUZ12								98.5073		338.166	7
THRAP3							300.579	161.135			7
TOP2A		396.102						437.159		400.665	7
WDR33							356.412	140.353	237.794		7
YY1		400.031						393.573			7
ZBTB10		40.4021						140.644			7
ZNF148		63.715			382.676	386.866	295.041	62.4652	242.401	282.38	7
ZNF24		387.547						57.9564			7
ZNF638							333.083	128.304	396.463	362.297	7
ZRANB2							394.56	268.223			7
BBX	308.164	307.843			405.021	389.92		69.0408	263.56	307.433	8
BCAS2								166.283			8
C11orf30								91.4539			8
CBX4								102.014			8
CCAR1								429.995			8
CDC5L								283.355			8
CDK2AP1								42.5097			8
DDX47								418.941			8
DDX5								418.837			8
DPY30								199.879			8
EIF2S1								423.962			8
EIF2S2								424.329			8
EIF2S3								428.815			8
EIF3L								426.298			8
ERCC3								359.911			8
ERCC6								77.7543			8
ESF1								151.825			8
EXOSC1								437.079			8
EXOSC10								426.204			8
EXOSC5								432.546			8
EXOSC7								436.346			8
FTSJ3								72.1116			8
GATAD2A								152.297			8
HADHB								136.496			8
HDAC1	370.58							103.3			8
HDAC2								71.4168			8
HDGF								422.045			8
HNRNPA2B1								403.85			8
ILF2								423.34			8
IMP3								352.373			8
IQGAP1								401.549			8
MDC1	355.527	390.543			370.147	395.32	399.571	150.486	367.022	384.324	8
MPHOSPH10								114.783			8
MTA1								74.1004			8
MTDH								282.119			8
NACA								384.726			8
NFYA								358.308			8
PDS5B								409.899			8
PES1								75.9351			8
PHC2								90.7732			8
PIP5K1A								126.957			8
POLR1C	57.7686	46.5219			48.702	38.1305		86.406	294.195	372.173	8
POLR2C								35.6114			8
POLR2D								44.4719			8
POLR2E	56.1275					20.1791		53.7533	303.608	259.242	8
POLR2G								33.068			8
POLR2H	45.9273					48.4647		62.0931	350.5		8
PPIH								61.1302			8
PPP1R10								382.02			8
PRPF19								325.767			8
PRPF4B								431.028			8
PSIP1	379.69	389.597			383.398	389.401	393.876	369.899	343.41	382.913	8
PTRF								156.696			8
PWWP2A								139.635			8
RPL24								45.7894			8
RPP38								419.258			8
RPP40								446.031			8
RRP1								66.0391			8
RSBN1								179.048			8
SAP130								105.689			8
SART1								238.93			8
SART3								250.183			8
SMARCB1								264.927			8
SMARCC1								251.774			8
SMARCE1								162.14			8
SNRNP70								419.892			8
SNRPD2								404.45			8
SNRPD3								425.787			8
SNRPE								424.606			8
SPEN								116.054			8
SRP14	383.546	337.328	412.818	400.518	396.58	375.88	388.916	140.16	361.279	397.379	8
SRSF4								92.8013			8
SYNCRIP								403.005			8
TAF15								83.8428			8
TERF2								421.349			8
TERF2IP								388.722			8
TJP1								227.04			8
TPTE								408.641			8
TRMT10C								416.048			8
TRMT2A								189.13			8
TSR1								421.855			8
UPF3B								183.438			8
USP10								161.335			8
USP39								421.262			8
VEZF1	255.054	34.1364		249.005	227.042	225.291	233.63	46.2221	249.569	199.519	8
WBP11								149.187			8
ZC3H4								133.551			8
ZNF384								34.0564			8
ZNF687								76.6916			8
AKAP8										280.344	9
C3orf17										233.288	9
CNBP		252.864		399.281	284.45		29.2766			39.6081	9
CTCF		16.1051								149.723	9
DHX36		306.55			168.749	334.566	62.9854			155.088	9
EFHA1		338.842					239.48			365.575	9
ELMSAN1		214.244								390.547	9
GATAD1										254.371	9
GPATCH4										387.35	9
KLF16		108.622		200.443	151.034		276.364	52.371	169.243	335.978	9
MRPL16										33.8787	9
MRPL3										31.6637	9
MRPL37										62.7114	9
MRPL39										52.3903	9
MRPL46										63.3089	9
MRPS16										68.34	9
MRPS17										58.9837	9
MRPS18B										77.8364	9
MRPS22										70.041	9
MRPS23										72.3265	9
MRPS27										73.0071	9
MRPS28										89.4681	9
MRPS31										46.3393	9
MRPS34										72.8267	9
MRPS35										71.4118	9
MRPS6										81.1006	9
MRPS9		334.888								50.9927	9
PARG										155.401	9
POLD1		149.806			153.249	215.57	241.372		86.7445	109.058	9
POP4										203.615	9
POP7										194.659	9
RPP30										220.839	9
SP1		86.8792		184.792	283.592		278.202	91.401	236.374	362.668	9
UBN1										269.653	9
UTP20										355.455	9
ZKSCAN1							314.73			386.376	9
ZNF512B		353.226					267.481			347.447	9
ZNF787		370.222		394.508			373.133		366.867	403.231	9
ZNRD1										367.984	9
BAZ1A		390.645							241.035	259.509	10
CHD6									278.633	163.396	10
CHD7					404.33				319.949	221.757	10
ESRP2									68.0236	228.418	10
GTF3C6									378.912	323.259	10
HIST1H3F									185.511		10
POLD2		220.906							42.5538		10
RFX5									342.983		10
RPS11									372.763		10
RPS26									341.692		10
TARDBP									196.969		10
TOP2B		396.482				382.85			346.582	384.861	10
ACD							33.9144				11
CBX8							379.273				11
CSTF1							210.857				11
CSTF2							198.622				11
CSTF3							243.483				11
DAZAP1							31.9753				11
DDX54							396.969				11
FUS							330.096		364.704	384.047	11
GRSF1							341.873		137.97	277.317	11
GTF3C5							348.638		346.681	321.241	11
HNRNPDL							101.915				11
HNRNPM							279.758		145.922		11
KIAA1429							369.972				11
MARCKS							387.847				11
NCL							303.229		305.59	398	11
PLOD1							38.0551		31.3138		11
POT1							52.0636				11
PRMT1							63.3243				11
PRRC2C							263.027				11
PYCR2							50.1779				11
RBM7							138.091				11
SRSF2							324.118		272.441		11
SUGP2							135.003				11
THAP11							395.757				11
TIAL1							165.48				11
TRMT6							340.977				11
UTP14A							406.349				11
UTP15							239.954				11
YBX1							199.762				11
ZBTB47							245.92				11
ZCCHC8			377.838				125.541				11
ZFP91							382.394		287.08	170.702	11
ZKSCAN8							129.934				11
ZNF644							355.445				11
C14orf166					385.952						12
C22orf28					360.864						12
C3orf37	96.4342	32.3971	76.7088	33.9143	65.8081	74.6146	19.3628		56.5891		12
CDCA7L					397.11						12
CHAMP1					405.832						12
DDX1					357.411						12
HLTF	42.6499	15.3616	26.5584	48.1429	22.718	23.2264	98.1879		26.2531	72.5134	12
HOXC10					87.7473						12
MPG	263.089	148.953	333.34	248.042	168.642	199.1	258.233		193.908	291.957	12
MSI2			309.485	118.898	49.8779						12
NCAPG2					30.7382						12
PMPCA	54.5578		30.7581	52.0865	43.1751	37.7782	183.116		36.6528	101.602	12
RAD23B	68.6346		17.4558	15.3587	20.5547		216.032		106.242	150.786	12
RBMS1	97.2748	66.7351	76.4926	39.1224	38.1562	83.173	36.3008				12
RECQL	369.49	218.348	399.744	384.103	377.997	370.631	254.281				12
RPA2	63.7856		31.9519	10.0673	40.3304	23.0681	6.72531			193.972	12
RPS10					6.6351						12
TFAM	158.674	53.4532	101.775	115.456	85.7189	124.631	104.217		191.013	175.601	12
WIZ					417.783						12
ZBTB20					98.7251						12
ZFHX3				56.9388	288.892						12
FOXL2					139.911	139.552					13
HMG20B				270.193	224.3	331.9	267.166	97.8946	349.768		13
HNRNPAB			416.2	397.335	375.214	396.988	61.8313	385.593			13
POLR3F					50.0242	43.407		44.9287			13
XRCC5			50.5188	9.49806	6.50348	5.98203	365.382	239.304	203.559	367.615	13
XRCC6			52.0454	8.85582	6.26924	5.89349	357.986	209.073	208.514	381.306	13
ATF7	81.9364	171.701		99.2175	191.725	185.858		141.798	336.103		14
BLM	303.046	81.4937		260.816	273.155	188.051	221.978	49.3556			14
POLR2L	63.0262	57.9756				49.3315		62.6258	270.74		14
POLR3B	55.8341	39.3822		47.7692	48.9801	37.7487		36.4237	252.929	227.74	14
POLR3D	73.477	33.411		71.1963	57.9399	42.5702		29.9857	243.395		14
POLR3E	40.3148	33.4963			59.0832	42.067		34.8294	275.512		14
RBBP5		222.538			355.307			139.073			14
TFAP2A	362.63	83.3472			327.677	193.197		45.0216			14
WHSC1		384.544			413.813	390.297		53.9265			14
APTX	71.1731	33.6302	143.906	121.342	70.9739	41.6343				424.746	15
BANF1	161.391	63.0177	286.002	149.945	161.976	102.164					15
DDB1	153.176	58.8431	153.864	115.245	180.274	127.337					15
DDB2	159.337	55.783	154.365	100.159	168.986	103.082					15
JUNB	24.5526			47.8037	194.212	134.086					15
LIG3	41.3263	21.0145	89.2758	64.9764	43.2201	28.9272	398.81	392.787	367.172	416.65	15
MECP2	371.795	191.818		375.251	366.691	273.837					15
MSH3	146.31	43.0817	190.329	149.115	161.857	122.41					15
NTHL1	85.1929	49.3308		126.205	124.433	109.688					15
PARP1	46.394	24.9585	146.319	52.61	35.3093	29.8457	396.524	60.5301	280.928	332.464	15
PNKP	77.4575	33.994	124.77	115.211	72.5993	57.7539		401.354			15
POLG	54.4062	18.3462		24.7808	65.3408	22.3322					15
POLG2	67.7754	19.9273		59.0439	64.6191	28.6474					15
POLR3A	44.0944	33.3662	140.381	41.1757	38.3412	38.6278		33.3582	219.564		15
RFC1	218.714	32.0262	127.5	111.133	116.368	86.8515		94.3554	349.41		15
RFC2	253.384	36.6112	127.443	113.973	116.338	103.797		103.428			15
RFC3	223.355	38.1088	93.0668	104.402	121.565	90.8945		98.0231			15
RFC4	235.92	32.6024	107.548	122.417	121.976	87.9423		94.9995		291.162	15
RFC5	264.943	39.4711	129.387	119.912	114.725	100.157		117.309			15
RPA1	73.5386		32.8338	10.8673	39.7065	24.1913				182.663	15
RPA3	61.2465		29.5708	9.99585	37.1528	23.3592				174.705	15
SMARCAL1	139.993	98.3239		172.774	237.342	146.161					15
TFAP4	91.9818	30.249	169.089	135.076	171.657	89.1135					15
WRN	128.573	12.7925	79.4304	185.907	77.4253	24.4786					15
XRCC1	39.2622	19.4467	85.209	63.8739	42.9482	28.2115		381.874	343.98	418.925	15

## Sheet: Nucleosome_KdApp
	Mononucleosome_H3	Dinucleosome_H3	Dinucleosome_H3K4me3	Dinucleosome_H3K9AcK14Ac	Cluster Labels
C11orf30			76.4434		1
C17orf49			68.7886		1
CHD2			206.907		1
CHD6			59.5142		1
CXXC1			20.8651		1
DIDO1			61.1266		1
EMC1			35.9186		1
H1FX			400.648		1
HLTF	169.134	176.162	161.321	189.711	1
HMGN1			352.92		1
HMGN3			389.936		1
HP1BP3			349.266		1
JRKL			14.601		1
PARP2	80.6494	159.243	159.019	129.668	1
PMPCA	153.483				1
SAP130			291.615		1
SCML2	221.745				1
USF2	138.986				1
USP48			8.1018		1
WDR76			102.546		1
CHD7		159.583			2
HDAC2		178.841			2
JUND		55.7818			2
MKI67		372.215			2
MSH3		302.51			2
PARP1	248.371	240.479	324.969	315.115	2
PHF21A		106.283			2
RAI1		104.059			2
SRBD1		357.169			2
TFAP4		146.62			2
TREX1	123.921	101.76	124.838	141.163	2
ARID1A				114.296	3
ARID1B				74.3301	3
ARID2				63.4801	3
BAZ1B	149.687	122.037	90.6792	15.0962	3
BPTF	92.4041	53.276	54.0538	27.975	3
BRD7				45.2359	3
CHD1L	56.402	31.8579		29.8433	3
DNTTIP1	283.702	205.471	309.051	142.281	3
DPF2				59.2773	3
ELMSAN1	349.364	225.995	268.028	187.975	3
H2AFZ		63.4597		220.768	3
HMG20B	357.729	193.963		75.6799	3
KDM2A	58.4192	93.6444		146.47	3
LYST				254.538	3
NHEJ1				48.0826	3
NTHL1				95.967	3
PBRM1				50.7569	3
PHF10				35.0748	3
PHF14				29.2179	3
POLB	194.225	199.061	210.393	167.569	3
RREB1		225.514		50.6131	3
RUVBL1				126.16	3
RUVBL2				133.357	3
SMARCA5	109.835	102.818	82.4762	52.612	3
SMARCB1				65.5161	3
SMARCC1				72.4022	3
SMARCC2				73.9518	3
SMARCD1				41.7123	3
SMARCD2				137.957	3
SMARCE1				63.5326	3
SRCAP				92.8202	3
WRN				13.8457	3
ACTL6A	136.569	89.0951	52.3441	41.2948	4
AHCTF1	270.398	175.867	209.4	186.617	4
ASH2L		98.4118	121.82	33.7624	4
ATF7	184.58	63.7161	31.4129	18.028	4
BANF1	371.947	166.751	106.271	119.52	4
BAZ1A		151.803	100.52	114.586	4
CCDC86	321.349	173.411	57.8929	51.6508	4
CETN2	147.477	76.5948	90.2496	82.4881	4
DDB1	308.079	204.163	211.626	213.855	4
DDB2	298.852	217.844	200.212	187.263	4
DEK		113.578	141.217	98.3564	4
DNAJC9		410.427	352.626	377.713	4
DPY30		49.8932	51.7611	24.7957	4
HIST1H1B	404.814	238.19	221.748	268.997	4
HIST1H1C	402.78	231.421	187.856	235.598	4
HIST1H1E	417.812	213.805	208.449	302.526	4
HIST1H2BN	272.205	222.016	210.979	201.645	4
HIST1H3F	306.096	236.848	184.609	180.149	4
HIST2H2AA4	285.55	214.315	194.027	177.82	4
JUNB		37.5753	11.4303		4
KDM2B		35.3124	19.8196		4
LIG3	209.007	182.363	139.877	149.298	4
MDC1	288.732	177.237	215.428	248.718	4
RAD23B	137.743	69.9732	103.475	92.3021	4
RBBP5		75.3467	82.3413	45.1709	4
RFC1	77.8141	57.2019	37.1071	37.87	4
RFC2	82.3466	61.7976	36.2978	37.2362	4
RFC3	82.5607	57.4324	31.2689	32.8419	4
RFC4	86.8116	65.8935	42.1032	39.5501	4
RFC5	84.5578	60.744	34.5628	36.9601	4
RIF1	330.677	272.684	232.865	210.001	4
RPA1	247.504	155.873	94.7051	86.2873	4
RPA2	264.885	145.986	110.279	97.7463	4
RPA3	233.514	145.897	108.686	118.365	4
SSRP1		122.241	185.078	206.308	4
SUPT16H		133.181	185.861	224.621	4
TDP1		233.73	182.718		4
TFAM	346.157	101.466	116.328	114.901	4
TOP2A	316.983	176.408	226.11	218.804	4
TOP2B	307.364	190.371	256.539	231.183	4
UBTF		233.939	336.25	381.321	4
WDR5		125.381	99.9731	109.302	4
XRCC1	210.117	183.711	148.358	145.67	4
APTX	198.118	190.235	143.695	149.39	5
HIST1H4A	190.659	214.111	190.861	178.022	5
KMT2A	236.894		108.889	51.0248	5
PNKP	218.046	258.365	202.132	202.645	5
PRKDC			61.3327	52.4499	5
RCC1			382.641	343.938	5
SMARCA2	126.353	162.029	51.8749	35.9783	5
SMARCA4	125.998	174.659	123.478	68.7825	5
XRCC5	70.6745	62.6772	46.4436	45.0619	5
XRCC6	76.6662	67.9801	45.2215	43.0447	5
