# Supplementary material for: Global profiling of protein–DNA and protein–nucleosome binding affinities using quantitative mass spectrometry
Source: Nat Commun. 2018 Apr 25;9:1653. doi: 10.1038/s41467-018-04084-0 (PMC5916898; doi:10.1038/s41467-018-04084-0)
Supplement: Supplementary file 5 — Supplementary Data 2 [file 41467_2018_4084_MOESM5_ESM.xlsx]

## Sheet: ProteinAbundance NE - HeLa
Protein.IDs	Protein.names	Gene.names	Fasta.headers	Peptides	Razor...unique.peptides	Unique.peptides	Sequence.coverage....	Unique...razor.sequence.coverage....	Unique.sequence.coverage....	Mol..weight..kDa.	iBAQ	log_iBAQ	log_Amount	Amount (fmoles / 100ug)
Q96IC2	Putative RNA exonuclease NEF-sp	44M2.3	>sp|Q96IC2|REXON_HUMAN Putative RNA exonuclease NEF-sp OS=Homo sapiens GN=44M2.3 PE=2 SV=1;>sp|Q96IC2-2|REXON_HUMAN Isoform 2 of Putative RNA exonuclease NEF-sp OS=Homo sapiens GN=44M2.3;>tr|A8MPW8|A8MPW8_HUMAN Uncharacterized protein OS=Homo sapiens PE=4	1	1	1	1.9	1.9	1.9	86.885	2405800	6.38126	0.589235	3.8836
Q9NRG9	Aladin	AAAS	>sp|Q9NRG9|AAAS_HUMAN Aladin OS=Homo sapiens GN=AAAS PE=1 SV=1;>tr|Q5JB47|Q5JB47_HUMAN Achalasia variant OS=Homo sapiens GN=AAAS PE=2 SV=1;>tr|F8VZ44|F8VZ44_HUMAN Achalasia, adrenocortical insufficiency, alacrimia OS=Homo sapiens GN=AAAS PE=4 SV=1	1	1	1	2.7	2.7	2.7	59.573	124130	5.09388	-1.62881	0.0235065
Q6PD74	Alpha- and gamma-adaptin-binding protein p34	AAGAB	>sp|Q6PD74|AAGAB_HUMAN Alpha- and gamma-adaptin-binding protein p34 OS=Homo sapiens GN=AAGAB PE=1 SV=1;>tr|H0YKW0|H0YKW0_HUMAN Alpha- and gamma-adaptin-binding protein OS=Homo sapiens GN=AAGAB PE=4 SV=1	1	1	1	4.4	4.4	4.4	34.593	177010	5.248	-1.36328	0.0433236
C9JEH3	Angio-associated migratory cell protein	AAMP	>tr|C9JEH3|C9JEH3_HUMAN Angio-associated, migratory cell protein OS=Homo sapiens GN=AAMP PE=4 SV=1;>sp|Q13685|AAMP_HUMAN Angio-associated migratory cell protein OS=Homo sapiens GN=AAMP PE=1 SV=2;>tr|C9JG97|C9JG97_HUMAN Angio-associated, migratory cell prot	1	1	1	3	3	3	46.821	417420	5.62057	-0.721361	0.18995
P49588	Alanine--tRNA ligase, cytoplasmic	AARS	>sp|P49588|SYAC_HUMAN Alanine--tRNA ligase, cytoplasmic OS=Homo sapiens GN=AARS PE=1 SV=2;>tr|E7ETK8|E7ETK8_HUMAN Uncharacterized protein OS=Homo sapiens GN=AARS PE=3 SV=1	27	27	27	36	36	36	106.81	9462400	6.976	1.61392	41.1076
B4DI73	Alanyl-tRNA editing protein Aarsd1	AARSD1	>tr|B4DI73|B4DI73_HUMAN Alanyl-tRNA synthetase domain containing 1 OS=Homo sapiens GN=AARSD1 PE=2 SV=1;>sp|Q9BTE6-2|AASD1_HUMAN Isoform 2 of Alanyl-tRNA editing protein Aarsd1 OS=Homo sapiens GN=AARSD1;>tr|C9J5N1|C9J5N1_HUMAN Alanyl-tRNA synthetase domain-	2	2	2	6	6	6	65.701	189440	5.27747	-1.31249	0.0486974
Q9NRN7	L-aminoadipate-semialdehyde dehydrogenase-phosphopantetheinyl transferase	AASDHPPT	>sp|Q9NRN7|ADPPT_HUMAN L-aminoadipate-semialdehyde dehydrogenase-phosphopantetheinyl transferase OS=Homo sapiens GN=AASDHPPT PE=1 SV=2	1	1	1	4.9	4.9	4.9	35.776	311410	5.49333	-0.940585	0.114661
Q9NY61	Protein AATF	AATF	>sp|Q9NY61|AATF_HUMAN Protein AATF OS=Homo sapiens GN=AATF PE=1 SV=1	8	8	8	25.7	25.7	25.7	63.132	2407900	6.38164	0.589887	3.88944
O95477	ATP-binding cassette sub-family A member 1	ABCA1	>sp|O95477|ABCA1_HUMAN ATP-binding cassette sub-family A member 1 OS=Homo sapiens GN=ABCA1 PE=1 SV=3	1	1	1	0.6	0.6	0.6	254.3	13024	4.11474	-3.31577	0.000483313
Q9NRK6	ATP-binding cassette sub-family B member 10, mitochondrial	ABCB10	>sp|Q9NRK6|ABCBA_HUMAN ATP-binding cassette sub-family B member 10, mitochondrial OS=Homo sapiens GN=ABCB10 PE=1 SV=2	4	4	4	4.2	4.2	4.2	79.147	228520	5.35892	-1.17216	0.067273
Q9NP58	ATP-binding cassette sub-family B member 6, mitochondrial	ABCB6	>sp|Q9NP58|ABCB6_HUMAN ATP-binding cassette sub-family B member 6, mitochondrial OS=Homo sapiens GN=ABCB6 PE=1 SV=1;>sp|Q9NP58-4|ABCB6_HUMAN Isoform 2 of ATP-binding cassette sub-family B member 6, mitochondrial OS=Homo sapiens GN=ABCB6	5	5	5	9.3	9.3	9.3	93.884	300910	5.47844	-0.96625	0.108081
O75027-2	ATP-binding cassette sub-family B member 7, mitochondrial	ABCB7	>sp|O75027-2|ABCB7_HUMAN Isoform 2 of ATP-binding cassette sub-family B member 7, mitochondrial OS=Homo sapiens GN=ABCB7;>sp|O75027|ABCB7_HUMAN ATP-binding cassette sub-family B member 7, mitochondrial OS=Homo sapiens GN=ABCB7 PE=1 SV=2;>tr|G3V1J3|G3V1J3_H	9	9	9	17.5	17.5	17.5	82.768	3014400	6.4792	0.757979	5.72768
P33527-9	Multidrug resistance-associated protein 1	ABCC1	>sp|P33527-9|MRP1_HUMAN Isoform 9 of Multidrug resistance-associated protein 1 OS=Homo sapiens GN=ABCC1;>sp|P33527|MRP1_HUMAN Multidrug resistance-associated protein 1 OS=Homo sapiens GN=ABCC1 PE=1 SV=3;>sp|P33527-3|MRP1_HUMAN Isoform 3 of Multidrug resist	6	6	6	4.8	4.8	4.8	172.64	916970	5.96236	-0.132501	0.737054
O15438	Canalicular multispecific organic anion transporter 2	ABCC3	>sp|O15438|MRP3_HUMAN Canalicular multispecific organic anion transporter 2 OS=Homo sapiens GN=ABCC3 PE=1 SV=3;>sp|O15438-2|MRP3_HUMAN Isoform 2 of Canalicular multispecific organic anion transporter 2 OS=Homo sapiens GN=ABCC3;>sp|O15438-5|MRP3_HUMAN Isofo	1	1	1	0.7	0.7	0.7	169.34	18000	4.25527	-3.07365	0.000844008
O15439	Multidrug resistance-associated protein 4	ABCC4	>sp|O15439|MRP4_HUMAN Multidrug resistance-associated protein 4 OS=Homo sapiens GN=ABCC4 PE=1 SV=3;>sp|O15439-2|MRP4_HUMAN Isoform 2 of Multidrug resistance-associated protein 4 OS=Homo sapiens GN=ABCC4;>tr|Q8IVZ4|Q8IVZ4_HUMAN ABCC4 protein OS=Homo sapiens	1	1	1	1.1	1.1	1.1	149.52	8006.7	3.90345	-3.67981	0.000209023
E7EUE1	ATP-binding cassette sub-family D member 3	ABCD3	>tr|E7EUE1|E7EUE1_HUMAN ATP-binding cassette, sub-family D (ALD), member 3 OS=Homo sapiens GN=ABCD3 PE=3 SV=1;>sp|P28288|ABCD3_HUMAN ATP-binding cassette sub-family D member 3 OS=Homo sapiens GN=ABCD3 PE=1 SV=1;>tr|F5GYC1|F5GYC1_HUMAN ATP-binding cassette,	2	2	2	3.5	3.5	3.5	78.401	397970	5.59985	-0.757064	0.174959
P61221	ATP-binding cassette sub-family E member 1	ABCE1	>sp|P61221|ABCE1_HUMAN ATP-binding cassette sub-family E member 1 OS=Homo sapiens GN=ABCE1 PE=1 SV=1;>tr|D6R9I9|D6R9I9_HUMAN ATP-binding cassette, sub-family E (OABP), member 1 OS=Homo sapiens GN=ABCE1 PE=4 SV=1	12	12	12	24.7	24.7	24.7	67.314	3460200	6.5391	0.861182	7.2641
Q8NE71	ATP-binding cassette sub-family F member 1	ABCF1	>sp|Q8NE71|ABCF1_HUMAN ATP-binding cassette sub-family F member 1 OS=Homo sapiens GN=ABCF1 PE=1 SV=2;>sp|Q8NE71-2|ABCF1_HUMAN Isoform 2 of ATP-binding cassette sub-family F member 1 OS=Homo sapiens GN=ABCF1;>tr|H0YGW7|H0YGW7_HUMAN ATP-binding cassette, sub	37	37	37	42.8	42.8	42.8	95.925	68707000	7.837	3.09735	1251.26
Q9UG63	ATP-binding cassette sub-family F member 2	ABCF2	>sp|Q9UG63|ABCF2_HUMAN ATP-binding cassette sub-family F member 2 OS=Homo sapiens GN=ABCF2 PE=1 SV=2;>tr|C9JZV3|C9JZV3_HUMAN ATP-binding cassette, sub-family F (GCN20), member 2 (Fragment) OS=Homo sapiens GN=ABCF2 PE=3 SV=1;>tr|C9JHK9|C9JHK9_HUMAN ATP-bind	14	14	14	24.1	24.1	24.1	71.289	7691900	6.88603	1.45892	28.7684
Q9NUQ8	ATP-binding cassette sub-family F member 3	ABCF3	>sp|Q9NUQ8|ABCF3_HUMAN ATP-binding cassette sub-family F member 3 OS=Homo sapiens GN=ABCF3 PE=1 SV=2;>sp|Q9NUQ8-2|ABCF3_HUMAN Isoform 2 of ATP-binding cassette sub-family F member 3 OS=Homo sapiens GN=ABCF3	9	9	9	17.8	17.8	17.8	79.744	1718400	6.23512	0.337456	2.17499
Q9NUJ1	Abhydrolase domain-containing protein 10, mitochondrial	ABHD10	>sp|Q9NUJ1|ABHDA_HUMAN Abhydrolase domain-containing protein 10, mitochondrial OS=Homo sapiens GN=ABHD10 PE=1 SV=1;>tr|C9IZX5|C9IZX5_HUMAN Abhydrolase domain-containing 10 OS=Homo sapiens GN=ABHD10 PE=4 SV=1;>tr|B7Z6A8|B7Z6A8_HUMAN Uncharacterized protein	4	4	4	18	18	18	33.932	2449100	6.38901	0.602582	4.00481
Q8N2K0-2	Monoacylglycerol lipase ABHD12	ABHD12	>sp|Q8N2K0-2|ABD12_HUMAN Isoform 2 of Monoacylglycerol lipase ABHD12 OS=Homo sapiens GN=ABHD12;>sp|Q8N2K0|ABD12_HUMAN Monoacylglycerol lipase ABHD12 OS=Homo sapiens GN=ABHD12 PE=2 SV=2;>sp|Q8N2K0-3|ABD12_HUMAN Isoform 3 of Monoacylglycerol lipase ABHD12 OS	6	6	6	18.1	18.1	18.1	45.558	2002500	6.30157	0.451941	2.83101
Q96IU4	Abhydrolase domain-containing protein 14B	ABHD14B	>sp|Q96IU4|ABHEB_HUMAN Abhydrolase domain-containing protein 14B OS=Homo sapiens GN=ABHD14B PE=1 SV=1;>tr|F8W9U3|F8W9U3_HUMAN Abhydrolase domain-containing 14B OS=Homo sapiens GN=ABHD14B PE=4 SV=1;>tr|B4DNR3|B4DNR3_HUMAN Uncharacterized protein OS=Homo sap	3	3	3	21.9	21.9	21.9	22.345	5266000	6.72148	1.17541	14.9764
A6NFN2	Abl interactor 1	ABI1	>tr|A6NFN2|A6NFN2_HUMAN Abl-interactor 1 OS=Homo sapiens GN=ABI1 PE=4 SV=2;>sp|Q8IZP0|ABI1_HUMAN Abl interactor 1 OS=Homo sapiens GN=ABI1 PE=1 SV=4;>tr|F8WA56|F8WA56_HUMAN Abl-interactor 1 OS=Homo sapiens GN=ABI1 PE=4 SV=1;>sp|Q8IZP0-9|ABI1_HUMAN Isoform 9	9	9	8	19.8	19.8	18.1	55.259	9753900	6.98918	1.63663	43.3137
Q9NYB9	Abl interactor 2	ABI2	>sp|Q9NYB9|ABI2_HUMAN Abl interactor 2 OS=Homo sapiens GN=ABI2 PE=1 SV=1;>sp|Q9NYB9-4|ABI2_HUMAN Isoform 4 of Abl interactor 2 OS=Homo sapiens GN=ABI2;>tr|E7EP65|E7EP65_HUMAN Abl-interactor 2 (Fragment) OS=Homo sapiens GN=ABI2 PE=4 SV=1;>tr|E7EW77|E7EW77_H	4	3	3	8	6.2	6.2	55.663	338230	5.52921	-0.878768	0.1322
P00519-2	Tyrosine-protein kinase ABL1	ABL1	>sp|P00519-2|ABL1_HUMAN Isoform IB of Tyrosine-protein kinase ABL1 OS=Homo sapiens GN=ABL1;>sp|P00519|ABL1_HUMAN Tyrosine-protein kinase ABL1 OS=Homo sapiens GN=ABL1 PE=1 SV=4	6	6	6	7.6	7.6	7.6	124.95	324580	5.51132	-0.909591	0.123143
A6NCD9	Actin-binding LIM protein 1	ABLIM1	>tr|A6NCD9|A6NCD9_HUMAN Actin-binding LIM protein 1 OS=Homo sapiens GN=ABLIM1 PE=4 SV=2;>tr|Q5T6N4|Q5T6N4_HUMAN Actin binding LIM protein 1 OS=Homo sapiens GN=ABLIM1 PE=2 SV=1;>sp|O14639|ABLM1_HUMAN Actin-binding LIM protein 1 OS=Homo sapiens GN=ABLIM1 PE=	5	5	1	6.7	6.7	0.9	95.54	516690	5.71323	-0.561721	0.274333
A6NKJ2		ABLIM1	>tr|A6NKJ2|A6NKJ2_HUMAN Actin-binding LIM protein 1 OS=Homo sapiens GN=ABLIM1 PE=4 SV=3;>tr|F8W8M4|F8W8M4_HUMAN Actin-binding LIM protein 1 OS=Homo sapiens GN=ABLIM1 PE=4 SV=1;>sp|O14639-2|ABLM1_HUMAN Isoform 2 of Actin-binding LIM protein 1 OS=Homo sapien	5	1	1	9.4	2.8	2.8	84.356	27012	4.43156	-2.76993	0.00169851
Q12979-2	Active breakpoint cluster region-related protein	ABR	>sp|Q12979-2|ABR_HUMAN Isoform Short of Active breakpoint cluster region-related protein OS=Homo sapiens GN=ABR;>sp|Q12979|ABR_HUMAN Active breakpoint cluster region-related protein OS=Homo sapiens GN=ABR PE=2 SV=2;>tr|F5H8B3|F5H8B3_HUMAN Active BCR-relate	4	4	4	7.5	7.5	7.5	93.706	305310	5.48474	-0.955388	0.110819
Q9P1F3	Costars family protein ABRACL	ABRACL;RP11-501K14.2	>sp|Q9P1F3|CF115_HUMAN Costars family protein C6orf115 OS=Homo sapiens GN=C6orf115 PE=1 SV=1;>tr|Q5SZC9|Q5SZC9_HUMAN Novel protein OS=Homo sapiens GN=RP11-501K14.2 PE=2 SV=1	1	1	1	19.8	19.8	19.8	9.0564	1413000	6.15014	0.19104	1.55253
Q9ULW3	Activator of basal transcription 1	ABT1	>sp|Q9ULW3|ABT1_HUMAN Activator of basal transcription 1 OS=Homo sapiens GN=ABT1 PE=1 SV=1	4	4	4	15.4	15.4	15.4	31.079	1298900	6.11358	0.128039	1.34289
P09110	3-ketoacyl-CoA thiolase, peroxisomal	ACAA1	>sp|P09110|THIK_HUMAN 3-ketoacyl-CoA thiolase, peroxisomal OS=Homo sapiens GN=ACAA1 PE=1 SV=2;>tr|F5GXL8|F5GXL8_HUMAN Acetyl-CoA acyltransferase 1 OS=Homo sapiens GN=ACAA1 PE=3 SV=1;>tr|C9JDE9|C9JDE9_HUMAN Acetyl-CoA acyltransferase 1 OS=Homo sapiens GN=AC	8	8	8	33	33	33	44.292	5829600	6.76564	1.25149	17.8438
P42765	3-ketoacyl-CoA thiolase, mitochondrial	ACAA2	>sp|P42765|THIM_HUMAN 3-ketoacyl-CoA thiolase, mitochondrial OS=Homo sapiens GN=ACAA2 PE=1 SV=2	18	18	18	64.5	64.5	64.5	41.924	54867000	7.73931	2.92904	849.255
Q13085-4	Acetyl-CoA carboxylase 1;Biotin carboxylase;Acetyl-CoA carboxylase 2;Biotin carboxylase	ACACA;ACACB	>sp|Q13085-4|ACACA_HUMAN Isoform 4 of Acetyl-CoA carboxylase 1 OS=Homo sapiens GN=ACACA;>sp|Q13085|ACACA_HUMAN Acetyl-CoA carboxylase 1 OS=Homo sapiens GN=ACACA PE=1 SV=2;>sp|Q13085-2|ACACA_HUMAN Isoform 2 of Acetyl-CoA carboxylase 1 OS=Homo sapiens GN=ACA	2	2	2	1	1	1	270	20912	4.3204	-2.96145	0.00109282
Q709F0	Acyl-CoA dehydrogenase family member 11	ACAD11	>sp|Q709F0|ACD11_HUMAN Acyl-CoA dehydrogenase family member 11 OS=Homo sapiens GN=ACAD11 PE=1 SV=2;>sp|Q709F0-2|ACD11_HUMAN Isoform 2 of Acyl-CoA dehydrogenase family member 11 OS=Homo sapiens GN=ACAD11;>tr|D6RDI8|D6RDI8_HUMAN Acyl-CoA dehydrogenase family	2	2	2	2.9	2.9	2.9	87.282	119720	5.07817	-1.65588	0.0220862
Q9H845	Acyl-CoA dehydrogenase family member 9, mitochondrial	ACAD9	>sp|Q9H845|ACAD9_HUMAN Acyl-CoA dehydrogenase family member 9, mitochondrial OS=Homo sapiens GN=ACAD9 PE=1 SV=1;>tr|F8WAN8|F8WAN8_HUMAN Acyl-CoA dehydrogenase family, member 9 OS=Homo sapiens GN=ACAD9 PE=3 SV=1;>tr|H0Y8Z9|H0Y8Z9_HUMAN Acyl-CoA dehydrogenas	12	12	12	23.7	23.7	23.7	68.76	4834300	6.68433	1.1114	12.9242
Q5T4U5	Medium-chain specific acyl-CoA dehydrogenase, mitochondrial	ACADM	>tr|Q5T4U5|Q5T4U5_HUMAN Acyl-CoA dehydrogenase, C-4 to C-12 straight chain OS=Homo sapiens GN=ACADM PE=2 SV=1;>sp|P11310-2|ACADM_HUMAN Isoform 2 of Medium-chain specific acyl-CoA dehydrogenase, mitochondrial OS=Homo sapiens GN=ACADM;>sp|P11310|ACADM_HUMAN	4	4	4	10.1	10.1	10.1	50.27	899670	5.95408	-0.146752	0.71326
G3V1M7	Very long-chain specific acyl-CoA dehydrogenase, mitochondrial	ACADVL	>tr|G3V1M7|G3V1M7_HUMAN Acyl-CoA dehydrogenase, very long chain OS=Homo sapiens GN=ACADVL PE=3 SV=1;>tr|F5H2A9|F5H2A9_HUMAN Acyl-CoA dehydrogenase, very long chain OS=Homo sapiens GN=ACADVL PE=3 SV=1;>sp|P49748|ACADV_HUMAN Very long-chain specific acyl-CoA	31	31	31	53.5	53.5	53.5	75.209	23851000	7.37751	2.30568	202.153
Q15057	Arf-GAP with coiled-coil, ANK repeat and PH domain-containing protein 2	ACAP2	>sp|Q15057|ACAP2_HUMAN Arf-GAP with coiled-coil, ANK repeat and PH domain-containing protein 2 OS=Homo sapiens GN=ACAP2 PE=1 SV=3	3	3	3	5.1	5.1	5.1	88.028	282550	5.4511	-1.01336	0.0969714
P24752	Acetyl-CoA acetyltransferase, mitochondrial	ACAT1	>sp|P24752|THIL_HUMAN Acetyl-CoA acetyltransferase, mitochondrial OS=Homo sapiens GN=ACAT1 PE=1 SV=1	18	18	18	51.5	51.5	51.5	45.199	32044000	7.50575	2.52663	336.223
Q9BWD1	Acetyl-CoA acetyltransferase, cytosolic	ACAT2	>sp|Q9BWD1|THIC_HUMAN Acetyl-CoA acetyltransferase, cytosolic OS=Homo sapiens GN=ACAT2 PE=1 SV=2;>tr|B7Z233|B7Z233_HUMAN Acetyl-CoA acetyltransferase 2 OS=Homo sapiens GN=ACAT2 PE=2 SV=1	8	8	8	40.8	40.8	40.8	41.35	2038600	6.30933	0.46531	2.91951
Q9H3P7	Golgi resident protein GCP60	ACBD3	>sp|Q9H3P7|GCP60_HUMAN Golgi resident protein GCP60 OS=Homo sapiens GN=ACBD3 PE=1 SV=4	2	2	2	8.3	8.3	8.3	60.593	325740	5.51287	-0.906922	0.123902
Q96AP0	Adrenocortical dysplasia protein homolog	ACD	>sp|Q96AP0|ACD_HUMAN Adrenocortical dysplasia protein homolog OS=Homo sapiens GN=ACD PE=1 SV=3;>sp|Q96AP0-2|ACD_HUMAN Isoform 2 of Adrenocortical dysplasia protein homolog OS=Homo sapiens GN=ACD	1	1	1	2	2	2	57.733	31613	4.49987	-2.65224	0.0022272
Q9UKV3	Apoptotic chromatin condensation inducer in the nucleus	ACIN1	>sp|Q9UKV3|ACINU_HUMAN Apoptotic chromatin condensation inducer in the nucleus OS=Homo sapiens GN=ACIN1 PE=1 SV=2;>tr|E7EQT4|E7EQT4_HUMAN Apoptotic chromatin condensation inducer 1 OS=Homo sapiens GN=ACIN1 PE=4 SV=2;>sp|Q9UKV3-5|ACINU_HUMAN Isoform 4 of Ap	30	30	30	30.9	30.9	30.9	151.86	16776000	7.22469	2.04239	110.252
E7ENH9	ATP-citrate synthase	ACLY	>tr|E7ENH9|E7ENH9_HUMAN ATP citrate lyase OS=Homo sapiens GN=ACLY PE=4 SV=2;>sp|P53396|ACLY_HUMAN ATP-citrate synthase OS=Homo sapiens GN=ACLY PE=1 SV=3;>sp|P53396-2|ACLY_HUMAN Isoform 2 of ATP-citrate synthase OS=Homo sapiens GN=ACLY;>tr|B4E3P0|B4E3P0_HUM	30	30	30	36	36	36	126.22	7575800	6.87943	1.44754	28.0244
P21399	Cytoplasmic aconitate hydratase	ACO1;IRP1	>sp|P21399|ACOC_HUMAN Cytoplasmic aconitate hydratase OS=Homo sapiens GN=ACO1 PE=1 SV=3;>tr|Q9HBB2|Q9HBB2_HUMAN Iron regulatory protein 1 OS=Homo sapiens GN=IRP1 PE=2 SV=1	5	5	5	7.5	7.5	7.5	98.398	194130	5.28809	-1.2942	0.0507931
A2A274	Aconitate hydratase, mitochondrial	ACO2	>tr|A2A274|A2A274_HUMAN Aconitase 2, mitochondrial OS=Homo sapiens GN=ACO2 PE=4 SV=1;>sp|Q99798|ACON_HUMAN Aconitate hydratase, mitochondrial OS=Homo sapiens GN=ACO2 PE=1 SV=2;>tr|F5H2A5|F5H2A5_HUMAN Aconitase 2, mitochondrial OS=Homo sapiens GN=ACO2 PE=4	8	8	8	14.9	14.9	14.9	87.819	2700400	6.43143	0.675671	4.73883
Q9NPJ3	Acyl-coenzyme A thioesterase 13	ACOT13	>sp|Q9NPJ3|ACO13_HUMAN Acyl-coenzyme A thioesterase 13 OS=Homo sapiens GN=ACOT13 PE=1 SV=1;>tr|F5H2L4|F5H2L4_HUMAN Acyl-CoA thioesterase 13 OS=Homo sapiens GN=ACOT13 PE=4 SV=1	5	5	5	31.4	31.4	31.4	14.96	114650000	8.05937	3.48048	3023.28
P49753	Acyl-coenzyme A thioesterase 2, mitochondrial;Acyl-coenzyme A thioesterase 1	ACOT2;ACOT1	>sp|P49753|ACOT2_HUMAN Acyl-coenzyme A thioesterase 2, mitochondrial OS=Homo sapiens GN=ACOT2 PE=1 SV=6;>sp|Q86TX2|ACOT1_HUMAN Acyl-coenzyme A thioesterase 1 OS=Homo sapiens GN=ACOT1 PE=1 SV=1;>tr|G3V4F2|G3V4F2_HUMAN Acyl-CoA thioesterase 1 OS=Homo sapiens	2	2	2	6.4	6.4	6.4	53.218	474170	5.67593	-0.625979	0.236603
O00154-4	Cytosolic acyl coenzyme A thioester hydrolase	ACOT7	>sp|O00154-4|BACH_HUMAN Isoform 4 of Cytosolic acyl coenzyme A thioester hydrolase OS=Homo sapiens GN=ACOT7;>sp|O00154-3|BACH_HUMAN Isoform 3 of Cytosolic acyl coenzyme A thioester hydrolase OS=Homo sapiens GN=ACOT7;>sp|O00154-2|BACH_HUMAN Isoform 2 of Cyt	3	3	3	10.9	10.9	10.9	37.419	1234600	6.09153	0.0900498	1.23041
O14734	Acyl-coenzyme A thioesterase 8	ACOT8	>sp|O14734|ACOT8_HUMAN Acyl-coenzyme A thioesterase 8 OS=Homo sapiens GN=ACOT8 PE=1 SV=1;>tr|A6NDT2|A6NDT2_HUMAN Acyl-CoA thioesterase 8, isoform CRA_c OS=Homo sapiens GN=ACOT8 PE=4 SV=1;>tr|E9PRD4|E9PRD4_HUMAN Acyl-CoA thioesterase 8 OS=Homo sapiens GN=AC	4	4	4	20.7	20.7	20.7	35.914	1580600	6.19882	0.274911	1.88326
Q9Y305-4	Acyl-coenzyme A thioesterase 9, mitochondrial	ACOT9	>sp|Q9Y305-4|ACOT9_HUMAN Isoform 4 of Acyl-coenzyme A thioesterase 9, mitochondrial OS=Homo sapiens GN=ACOT9;>sp|Q9Y305|ACOT9_HUMAN Acyl-coenzyme A thioesterase 9, mitochondrial OS=Homo sapiens GN=ACOT9 PE=1 SV=2;>sp|Q9Y305-2|ACOT9_HUMAN Isoform 2 of Acyl-	12	12	12	28.8	28.8	28.8	50.85	6904900	6.83916	1.37815	23.8865
Q15067	Peroxisomal acyl-coenzyme A oxidase 1;Acyl-coenzyme A oxidase	ACOX1	>sp|Q15067|ACOX1_HUMAN Peroxisomal acyl-coenzyme A oxidase 1 OS=Homo sapiens GN=ACOX1 PE=1 SV=3;>sp|Q15067-2|ACOX1_HUMAN Isoform 2 of Peroxisomal acyl-coenzyme A oxidase 1 OS=Homo sapiens GN=ACOX1;>tr|F5GYQ8|F5GYQ8_HUMAN Acyl-coenzyme A oxidase OS=Homo sap	9	9	9	20.5	20.5	20.5	74.423	4528300	6.65594	1.06248	11.5472
P24666	Low molecular weight phosphotyrosine protein phosphatase	ACP1	>sp|P24666|PPAC_HUMAN Low molecular weight phosphotyrosine protein phosphatase OS=Homo sapiens GN=ACP1 PE=1 SV=3;>tr|B5MCC7|B5MCC7_HUMAN Acid phosphatase 1, soluble OS=Homo sapiens GN=ACP1 PE=4 SV=1;>tr|G5E9R5|G5E9R5_HUMAN Acid phosphatase 1, soluble, isof	5	5	5	38	38	38	18.042	40195000	7.60417	2.69621	496.827
P11117	Lysosomal acid phosphatase	ACP2	>sp|P11117|PPAL_HUMAN Lysosomal acid phosphatase OS=Homo sapiens GN=ACP2 PE=1 SV=3;>tr|F5H1S6|F5H1S6_HUMAN Acid phosphatase 2, lysosomal OS=Homo sapiens GN=ACP2 PE=4 SV=1;>tr|E9PQY3|E9PQY3_HUMAN Acid phosphatase 2, lysosomal OS=Homo sapiens GN=ACP2 PE=4 SV	1	1	1	4	4	4	48.344	185710	5.26884	-1.32737	0.0470572
Q4G176	Acyl-CoA synthetase family member 3, mitochondrial	ACSF3	>sp|Q4G176|ACSF3_HUMAN Acyl-CoA synthetase family member 3, mitochondrial OS=Homo sapiens GN=ACSF3 PE=1 SV=3;>tr|F5H5A1|F5H5A1_HUMAN Acyl-CoA synthetase family member 3 OS=Homo sapiens GN=ACSF3 PE=4 SV=1;>tr|F5H755|F5H755_HUMAN Acyl-CoA synthetase family m	3	3	3	4.3	4.3	4.3	64.129	215640	5.33373	-1.21557	0.0608741
O95573	Long-chain-fatty-acid--CoA ligase 3	ACSL3	>sp|O95573|ACSL3_HUMAN Long-chain-fatty-acid--CoA ligase 3 OS=Homo sapiens GN=ACSL3 PE=1 SV=3	15	15	14	28.2	28.2	25.7	80.419	5048900	6.7032	1.1439	13.9285
O60488	Long-chain-fatty-acid--CoA ligase 4	ACSL4	>sp|O60488|ACSL4_HUMAN Long-chain-fatty-acid--CoA ligase 4 OS=Homo sapiens GN=ACSL4 PE=1 SV=2;>sp|O60488-2|ACSL4_HUMAN Isoform Short of Long-chain-fatty-acid--CoA ligase 4 OS=Homo sapiens GN=ACSL4	7	6	6	13.8	11.3	11.3	79.187	1644600	6.21606	0.304611	2.01656
Q5QPH3	Acetyl-coenzyme A synthetase, cytoplasmic	ACSS2	>tr|Q5QPH3|Q5QPH3_HUMAN Acyl-CoA synthetase short-chain family member 2 OS=Homo sapiens GN=ACSS2 PE=2 SV=1;>sp|Q9NR19|ACSA_HUMAN Acetyl-coenzyme A synthetase, cytoplasmic OS=Homo sapiens GN=ACSS2 PE=1 SV=1;>tr|F6WZD5|F6WZD5_HUMAN Acyl-CoA synthetase short-	1	1	1	1.5	1.5	1.5	80.087	80697	4.90686	-1.95103	0.0111936
Q562R1	Beta-actin-like protein 2	ACTBL2	>sp|Q562R1|ACTBL_HUMAN Beta-actin-like protein 2 OS=Homo sapiens GN=ACTBL2 PE=1 SV=2	5	1	1	15.7	4.8	4.8	42.003	8558500	6.9324	1.5388	34.5778
P68032	Actin, alpha cardiac muscle 1;Actin, alpha skeletal muscle;Actin, aortic smooth muscle;Actin, gamma-enteric smooth muscle	ACTC1;ACTA1;ACTA2;ACTG2	>sp|P68032|ACTC_HUMAN Actin, alpha cardiac muscle 1 OS=Homo sapiens GN=ACTC1 PE=1 SV=1;>sp|P68133|ACTS_HUMAN Actin, alpha skeletal muscle OS=Homo sapiens GN=ACTA1 PE=1 SV=1;>sp|P62736|ACTA_HUMAN Actin, aortic smooth muscle OS=Homo sapiens GN=ACTA2 PE=1 SV=	12	1	1	29.7	4.2	4.2	42.019	136500000	8.13513	3.611	4083.23
P63261	Actin, cytoplasmic 2;Actin, cytoplasmic 2, N-terminally processed	ACTG1	>sp|P63261|ACTG_HUMAN Actin, cytoplasmic 2 OS=Homo sapiens GN=ACTG1 PE=1 SV=1;>tr|F5H0N0|F5H0N0_HUMAN Actin, gamma 1 OS=Homo sapiens GN=ACTG1 PE=3 SV=1	23	23	1	73.6	73.6	4.5	41.792	1185300000	9.07383	5.22829	169158
O96019	Actin-like protein 6A	ACTL6A	>sp|O96019|ACL6A_HUMAN Actin-like protein 6A OS=Homo sapiens GN=ACTL6A PE=1 SV=1;>sp|O96019-2|ACL6A_HUMAN Isoform 2 of Actin-like protein 6A OS=Homo sapiens GN=ACTL6A	14	14	14	41.3	41.3	41.3	47.46	112330000	8.0505	3.46518	2918.65
Q9H568	Actin-like protein 8	ACTL8	>sp|Q9H568|ACTL8_HUMAN Actin-like protein 8 OS=Homo sapiens GN=ACTL8 PE=2 SV=1	6	6	6	24.3	24.3	24.3	41.36	5426200	6.7345	1.19783	15.7699
P12814	Alpha-actinin-1	ACTN1	>sp|P12814|ACTN1_HUMAN Alpha-actinin-1 OS=Homo sapiens GN=ACTN1 PE=1 SV=2;>tr|Q1HE25|Q1HE25_HUMAN Actinin alpha 1 isoform b OS=Homo sapiens GN=ACTN1 PE=2 SV=1;>sp|P12814-2|ACTN1_HUMAN Isoform 2 of Alpha-actinin-1 OS=Homo sapiens GN=ACTN1;>tr|B7TY16|B7TY16_	40	24	24	57	36.2	36.2	103.06	10659000	7.02772	1.70302	50.4688
O43707	Alpha-actinin-4	ACTN4	>sp|O43707|ACTN4_HUMAN Alpha-actinin-4 OS=Homo sapiens GN=ACTN4 PE=1 SV=2;>tr|D6PXK4|D6PXK4_HUMAN Actinin, alpha 4 OS=Homo sapiens GN=ACTN4 PE=2 SV=1;>tr|E7EV83|E7EV83_HUMAN Actinin, alpha 4 OS=Homo sapiens GN=ACTN4 PE=4 SV=1;>tr|F5GXS2|F5GXS2_HUMAN Actini	48	48	31	64.7	64.7	43.1	104.85	62733000	7.7975	3.02929	1069.76
P61163	Alpha-centractin	ACTR1A	>sp|P61163|ACTZ_HUMAN Alpha-centractin OS=Homo sapiens GN=ACTR1A PE=1 SV=1;>tr|B4DXP9|B4DXP9_HUMAN ARP1 actin-related protein 1 homolog A, centractin alpha (yeast) OS=Homo sapiens GN=ACTR1A PE=2 SV=1;>tr|F5H3I4|F5H3I4_HUMAN ARP1 actin-related protein 1 hom	5	5	2	22.3	22.3	10.4	42.613	3021300	6.48019	0.75969	5.75029
P42025	Beta-centractin	ACTR1B	>sp|P42025|ACTY_HUMAN Beta-centractin OS=Homo sapiens GN=ACTR1B PE=1 SV=1;>tr|G5E9Q5|G5E9Q5_HUMAN ARP1 actin-related protein 1 homolog B, centractin beta (Yeast), isoform CRA_c OS=Homo sapiens GN=ACTR1B PE=3 SV=1	5	2	2	23.9	12	12	42.293	312780	5.49524	-0.937301	0.115531
P61160	Actin-related protein 2	ACTR2	>sp|P61160|ARP2_HUMAN Actin-related protein 2 OS=Homo sapiens GN=ACTR2 PE=1 SV=1;>tr|E9PF41|E9PF41_HUMAN ARP2 actin-related protein 2 homolog (yeast) OS=Homo sapiens GN=ACTR2 PE=3 SV=1;>tr|G3V1L8|G3V1L8_HUMAN ARP2 actin-related protein 2 homolog (Yeast), i	13	13	13	37.8	37.8	37.8	44.76	35347000	7.54835	2.60003	398.137
P61158	Actin-related protein 3	ACTR3	>sp|P61158|ARP3_HUMAN Actin-related protein 3 OS=Homo sapiens GN=ACTR3 PE=1 SV=3;>tr|B4DXW1|B4DXW1_HUMAN ARP3 actin-related protein 3 homolog (yeast) OS=Homo sapiens GN=ACTR3 PE=2 SV=1;>tr|F5H3P5|F5H3P5_HUMAN ARP3 actin-related protein 3 homolog (yeast) OS	16	16	15	48.8	48.8	46.7	47.371	34666000	7.5399	2.58548	385.014
Q9P1U1	Actin-related protein 3B	ACTR3B	>sp|Q9P1U1|ARP3B_HUMAN Actin-related protein 3B OS=Homo sapiens GN=ACTR3B PE=1 SV=1;>sp|Q9P1U1-2|ARP3B_HUMAN Isoform 2 of Actin-related protein 3B OS=Homo sapiens GN=ACTR3B;>sp|Q9P1U1-3|ARP3B_HUMAN Isoform 3 of Actin-related protein 3B OS=Homo sapiens GN=A	5	4	4	14.8	12.7	12.7	47.607	344620	5.53734	-0.864763	0.136533
Q9H9F9	Actin-related protein 5	ACTR5	>sp|Q9H9F9|ARP5_HUMAN Actin-related protein 5 OS=Homo sapiens GN=ACTR5 PE=1 SV=2	11	11	11	31	31	31	68.297	7574800	6.87937	1.44744	28.018
Q9GZN1	Actin-related protein 6	ACTR6	>sp|Q9GZN1|ARP6_HUMAN Actin-related protein 6 OS=Homo sapiens GN=ACTR6 PE=1 SV=1;>tr|F8W057|F8W057_HUMAN ARP6 actin-related protein 6 homolog (yeast) OS=Homo sapiens GN=ACTR6 PE=3 SV=1;>tr|G3V1Y1|G3V1Y1_HUMAN ARP6 actin-related protein 6 homolog (Yeast), i	8	8	8	27.3	27.3	27.3	45.81	5138700	6.71085	1.1571	14.3581
Q9H981	Actin-related protein 8	ACTR8	>sp|Q9H981|ARP8_HUMAN Actin-related protein 8 OS=Homo sapiens GN=ACTR8 PE=1 SV=2;>sp|Q9H981-2|ARP8_HUMAN Isoform 2 of Actin-related protein 8 OS=Homo sapiens GN=ACTR8;>tr|H0Y849|H0Y849_HUMAN ARP8 actin-related protein 8 homolog (yeast) (Fragment) OS=Homo s	12	12	12	25.6	25.6	25.6	70.483	9306900	6.96881	1.60152	39.9506
G3V2U7	Acylphosphatase;Acylphosphatase-1	ACYP1	>tr|G3V2U7|G3V2U7_HUMAN Acylphosphatase OS=Homo sapiens GN=ACYP1 PE=3 SV=1;>sp|P07311|ACYP1_HUMAN Acylphosphatase-1 OS=Homo sapiens GN=ACYP1 PE=1 SV=2	1	1	1	10.1	10.1	10.1	14.125	1222500	6.08725	0.0826802	1.20971
P14621	Acylphosphatase-2;Acylphosphatase	ACYP2	>sp|P14621|ACYP2_HUMAN Acylphosphatase-2 OS=Homo sapiens GN=ACYP2 PE=1 SV=2;>tr|F8WA34|F8WA34_HUMAN Acylphosphatase OS=Homo sapiens GN=ACYP2 PE=3 SV=1;>tr|E9PF46|E9PF46_HUMAN Acylphosphatase OS=Homo sapiens GN=ACYP2 PE=3 SV=1	1	1	1	8.1	8.1	8.1	11.139	22602	4.35415	-2.9033	0.00124939
P00813	Adenosine deaminase	ADA	>sp|P00813|ADA_HUMAN Adenosine deaminase OS=Homo sapiens GN=ADA PE=1 SV=3;>tr|F5GWI4|F5GWI4_HUMAN Adenosine deaminase OS=Homo sapiens GN=ADA PE=4 SV=1;>tr|F5GXW0|F5GXW0_HUMAN Adenosine deaminase OS=Homo sapiens GN=ADA PE=4 SV=1	2	2	2	5	5	5	40.764	184940	5.26703	-1.33048	0.0467215
O14672	Disintegrin and metalloproteinase domain-containing protein 10	ADAM10	>sp|O14672|ADA10_HUMAN Disintegrin and metalloproteinase domain-containing protein 10 OS=Homo sapiens GN=ADAM10 PE=1 SV=1;>tr|A8MY20|A8MY20_HUMAN ADAM metallopeptidase domain 10, isoform CRA_a OS=Homo sapiens GN=ADAM10 PE=4 SV=1;>tr|B4DU28|B4DU28_HUMAN ADA	4	4	4	11.2	11.2	11.2	84.141	817550	5.91251	-0.218372	0.604823
E7ENU4	Double-stranded RNA-specific adenosine deaminase	ADAR	>tr|E7ENU4|E7ENU4_HUMAN Adenosine deaminase, RNA-specific OS=Homo sapiens GN=ADAR PE=4 SV=1;>sp|P55265-4|DSRAD_HUMAN Isoform 4 of Double-stranded RNA-specific adenosine deaminase OS=Homo sapiens GN=ADAR;>sp|P55265|DSRAD_HUMAN Double-stranded RNA-specific a	33	33	2	30.7	30.7	1.7	140.83	10001000	7.00004	1.65534	45.2215
P55265-2		ADAR	>sp|P55265-2|DSRAD_HUMAN Isoform 2 of Double-stranded RNA-specific adenosine deaminase OS=Homo sapiens GN=ADAR;>tr|H0YCK3|H0YCK3_HUMAN Adenosine deaminase, RNA-specific (Fragment) OS=Homo sapiens GN=ADAR PE=4 SV=1;>sp|P55265-3|DSRAD_HUMAN Isoform 3 of Doub	32	1	1	32.6	1.9	1.9	133.27	491550	5.69157	-0.599044	0.251742
P78563	Double-stranded RNA-specific editase 1	ADARB1	>sp|P78563|RED1_HUMAN Double-stranded RNA-specific editase 1 OS=Homo sapiens GN=ADARB1 PE=1 SV=1;>tr|G5E9B4|G5E9B4_HUMAN Adenosine deaminase, RNA-specific, B1 (RED1 homolog rat), isoform CRA_a OS=Homo sapiens GN=ADARB1 PE=4 SV=1;>sp|P78563-3|RED1_HUMAN Iso	5	5	5	11.6	11.6	11.6	80.762	1589000	6.20112	0.278877	1.90054
Q8NI60	Chaperone activity of bc1 complex-like, mitochondrial	ADCK3;CABC1	>sp|Q8NI60|ADCK3_HUMAN Chaperone activity of bc1 complex-like, mitochondrial OS=Homo sapiens GN=ADCK3 PE=1 SV=1;>tr|Q5T7A4|Q5T7A4_HUMAN Chaperone, ABC1 activity of bc1 complex homolog (S. pombe) OS=Homo sapiens GN=CABC1 PE=2 SV=1;>sp|Q8NI60-3|ADCK3_HUMAN I	4	4	4	7.1	7.1	7.1	71.949	763450	5.88278	-0.269601	0.537526
P35611-3	Alpha-adducin	ADD1	>sp|P35611-3|ADDA_HUMAN Isoform 3 of Alpha-adducin OS=Homo sapiens GN=ADD1;>sp|P35611|ADDA_HUMAN Alpha-adducin OS=Homo sapiens GN=ADD1 PE=1 SV=2;>tr|E7ENY0|E7ENY0_HUMAN Adducin 1 (alpha) OS=Homo sapiens GN=ADD1 PE=4 SV=1;>tr|A2A3N8|A2A3N8_HUMAN Adducin 1 (	6	6	6	10.9	10.9	10.9	84.302	2672000	6.42684	0.66776	4.65329
P35612	Beta-adducin	ADD2	>sp|P35612|ADDB_HUMAN Beta-adducin OS=Homo sapiens GN=ADD2 PE=1 SV=3;>sp|P35612-3|ADDB_HUMAN Isoform 3 of Beta-adducin OS=Homo sapiens GN=ADD2;>sp|P35612-4|ADDB_HUMAN Isoform 4 of Beta-adducin OS=Homo sapiens GN=ADD2;>tr|B4DM17|B4DM17_HUMAN Adducin 2 (beta	1	1	1	1.2	1.2	1.2	80.853	57361	4.75862	-2.20644	0.00621676
Q9UEY8	Gamma-adducin	ADD3	>sp|Q9UEY8|ADDG_HUMAN Gamma-adducin OS=Homo sapiens GN=ADD3 PE=1 SV=1;>sp|Q9UEY8-2|ADDG_HUMAN Isoform 1 of Gamma-adducin OS=Homo sapiens GN=ADD3	6	6	6	13.3	13.3	13.3	79.154	1182700	6.07287	0.0579146	1.14265
P11766	Alcohol dehydrogenase class-3	ADH5	>sp|P11766|ADHX_HUMAN Alcohol dehydrogenase class-3 OS=Homo sapiens GN=ADH5 PE=1 SV=4	7	7	7	21.9	21.9	21.9	39.724	2596400	6.41437	0.646284	4.42878
Q9BV57	1,2-dihydroxy-3-keto-5-methylthiopentene dioxygenase	ADI1	>sp|Q9BV57|MTND_HUMAN 1,2-dihydroxy-3-keto-5-methylthiopentene dioxygenase OS=Homo sapiens GN=ADI1 PE=1 SV=1;>sp|Q9BV57-2|MTND_HUMAN Isoform 2 of 1,2-dihydroxy-3-keto-5-methylthiopentene dioxygenase OS=Homo sapiens GN=ADI1	2	2	2	15.6	15.6	15.6	21.498	661600	5.8206	-0.37674	0.42001
P55263	Adenosine kinase	ADK	>sp|P55263|ADK_HUMAN Adenosine kinase OS=Homo sapiens GN=ADK PE=1 SV=2;>sp|P55263-2|ADK_HUMAN Isoform Short of Adenosine kinase OS=Homo sapiens GN=ADK;>tr|B7Z800|B7Z800_HUMAN Uncharacterized protein OS=Homo sapiens GN=ADK PE=2 SV=1;>tr|B7Z783|B7Z783_HUMAN	3	3	3	10.2	10.2	10.2	40.545	603540	5.78071	-0.445466	0.358537
Q9H2P0	Activity-dependent neuroprotector homeobox protein	ADNP	>sp|Q9H2P0|ADNP_HUMAN Activity-dependent neuroprotector homeobox protein OS=Homo sapiens GN=ADNP PE=1 SV=1	22	22	22	26.3	26.3	26.3	123.56	4781300	6.67955	1.10316	12.6811
Q6IQ32	ADNP homeobox protein 2	ADNP2	>sp|Q6IQ32|ADNP2_HUMAN ADNP homeobox protein 2 OS=Homo sapiens GN=ADNP2 PE=1 SV=1;>tr|H0YM09|H0YM09_HUMAN ADNP homeobox 2 (Fragment) OS=Homo sapiens GN=ADNP2 PE=4 SV=1;>tr|H0YLN6|H0YLN6_HUMAN ADNP homeobox 2 (Fragment) OS=Homo sapiens GN=ADNP2 PE=4 SV=1	1	1	1	1.1	1.1	1.1	122.83	29444	4.469	-2.70543	0.00197049
Q9BRR6	ADP-dependent glucokinase	ADPGK	>sp|Q9BRR6|ADPGK_HUMAN ADP-dependent glucokinase OS=Homo sapiens GN=ADPGK PE=1 SV=1;>sp|Q9BRR6-2|ADPGK_HUMAN Isoform 2 of ADP-dependent glucokinase OS=Homo sapiens GN=ADPGK;>tr|E7EQY8|E7EQY8_HUMAN ADP-dependent glucokinase OS=Homo sapiens GN=ADPGK PE=4 SV=	1	1	1	2.6	2.6	2.6	54.088	329410	5.51774	-0.898539	0.126317
Q9NX46	Poly(ADP-ribose) glycohydrolase ARH3	ADPRHL2	>sp|Q9NX46|ARHL2_HUMAN Poly(ADP-ribose) glycohydrolase ARH3 OS=Homo sapiens GN=ADPRHL2 PE=1 SV=1;>tr|B4DHV5|B4DHV5_HUMAN Uncharacterized protein OS=Homo sapiens GN=ADPRHL2 PE=2 SV=1	5	5	5	18.2	18.2	18.2	38.946	2057200	6.31328	0.472106	2.96555
P25098	Beta-adrenergic receptor kinase 1	ADRBK1	>sp|P25098|ARBK1_HUMAN Beta-adrenergic receptor kinase 1 OS=Homo sapiens GN=ADRBK1 PE=1 SV=2;>tr|E9PRV7|E9PRV7_HUMAN Adrenergic, beta, receptor kinase 1 OS=Homo sapiens GN=ADRBK1 PE=4 SV=1	3	3	3	3.5	3.5	3.5	79.573	222500	5.34733	-1.19213	0.0642488
Q16186	Proteasomal ubiquitin receptor ADRM1	ADRM1	>sp|Q16186|ADRM1_HUMAN Proteasomal ubiquitin receptor ADRM1 OS=Homo sapiens GN=ADRM1 PE=1 SV=2;>tr|E9PEC0|E9PEC0_HUMAN Adhesion-regulating molecule 1 OS=Homo sapiens GN=ADRM1 PE=4 SV=2	7	7	7	17.7	17.7	17.7	42.153	6037400	6.78085	1.27769	18.9537
E7ERF4	Adenylosuccinate lyase	ADSL	>tr|E7ERF4|E7ERF4_HUMAN Adenylosuccinate lyase OS=Homo sapiens GN=ADSL PE=4 SV=1;>sp|P30566|PUR8_HUMAN Adenylosuccinate lyase OS=Homo sapiens GN=ADSL PE=1 SV=2;>tr|B4DUM2|B4DUM2_HUMAN Uncharacterized protein OS=Homo sapiens GN=ADSL PE=2 SV=1;>sp|P30566-2|P	2	2	2	5.8	5.8	5.8	56.216	365660	5.56308	-0.820421	0.15121
P30520	Adenylosuccinate synthetase isozyme 2;Adenylosuccinate synthetase	ADSS	>sp|P30520|PURA2_HUMAN Adenylosuccinate synthetase isozyme 2 OS=Homo sapiens GN=ADSS PE=1 SV=3;>tr|F8W9D6|F8W9D6_HUMAN Adenylosuccinate synthetase OS=Homo sapiens GN=ADSS PE=3 SV=1	6	6	6	19.1	19.1	19.1	50.097	1837600	6.26425	0.387639	2.4414
Q8N142-2	Adenylosuccinate synthetase isozyme 1	ADSSL1	>sp|Q8N142-2|PURA1_HUMAN Isoform 2 of Adenylosuccinate synthetase isozyme 1 OS=Homo sapiens GN=ADSSL1;>sp|Q8N142|PURA1_HUMAN Adenylosuccinate synthetase isozyme 1 OS=Homo sapiens GN=ADSSL1 PE=1 SV=1	1	1	1	2.2	2.2	2.2	54.562	57093	4.75658	-2.20994	0.0061668
Q6ZN18	Zinc finger protein AEBP2	AEBP2	>sp|Q6ZN18|AEBP2_HUMAN Zinc finger protein AEBP2 OS=Homo sapiens GN=AEBP2 PE=1 SV=2;>sp|Q6ZN18-2|AEBP2_HUMAN Isoform 2 of Zinc finger protein AEBP2 OS=Homo sapiens GN=AEBP2;>tr|B3KXA1|B3KXA1_HUMAN Uncharacterized protein OS=Homo sapiens GN=AEBP2 PE=2 SV=1;	1	1	1	2.3	2.3	2.3	54.466	250560	5.39891	-1.10326	0.0788381
E9PDT7	Actin filament-associated protein 1	AFAP1	>tr|E9PDT7|E9PDT7_HUMAN Actin filament associated protein 1 OS=Homo sapiens GN=AFAP1 PE=4 SV=1;>sp|Q8N556|AFAP1_HUMAN Actin filament-associated protein 1 OS=Homo sapiens GN=AFAP1 PE=1 SV=2	4	4	4	5.9	5.9	5.9	89.794	273010	5.43618	-1.03906	0.0913994
E9PBM3	AF4/FMR2 family member 1	AFF1	>tr|E9PBM3|E9PBM3_HUMAN AF4/FMR2 family, member 1 OS=Homo sapiens GN=AFF1 PE=4 SV=1;>sp|P51825|AFF1_HUMAN AF4/FMR2 family member 1 OS=Homo sapiens GN=AFF1 PE=1 SV=1;>tr|F5GXF9|F5GXF9_HUMAN AF4/FMR2 family, member 1 OS=Homo sapiens GN=AFF1 PE=4 SV=1;>tr|F5H	4	4	4	5	5	5	132.38	536120	5.72926	-0.5341	0.292348
Q9UHB7	AF4/FMR2 family member 4	AFF4	>sp|Q9UHB7|AFF4_HUMAN AF4/FMR2 family member 4 OS=Homo sapiens GN=AFF4 PE=1 SV=1;>sp|Q9UHB7-2|AFF4_HUMAN Isoform 2 of AF4/FMR2 family member 4 OS=Homo sapiens GN=AFF4;>sp|Q9UHB7-3|AFF4_HUMAN Isoform 3 of AF4/FMR2 family member 4 OS=Homo sapiens GN=AFF4	12	12	12	14.7	14.7	14.7	127.46	4183800	6.62157	1.00327	10.0756
Q8TA92	AFG3-like protein 2	AFG3L2	>tr|Q8TA92|Q8TA92_HUMAN AFG3 ATPase family gene 3-like 2 (S. cerevisiae) (Fragment) OS=Homo sapiens GN=AFG3L2 PE=2 SV=1;>sp|Q9Y4W6|AFG32_HUMAN AFG3-like protein 2 OS=Homo sapiens GN=AFG3L2 PE=1 SV=2	11	11	10	15	15	14	90.193	1322200	6.1213	0.141342	1.38466
E9PHX7	Arf-GAP domain and FG repeat-containing protein 1	AGFG1	>tr|E9PHX7|E9PHX7_HUMAN ArfGAP with FG repeats 1 OS=Homo sapiens GN=AGFG1 PE=4 SV=1;>tr|F5GYJ2|F5GYJ2_HUMAN ArfGAP with FG repeats 1 OS=Homo sapiens GN=AGFG1 PE=4 SV=1;>sp|P52594|AGFG1_HUMAN Arf-GAP domain and FG repeat-containing protein 1 OS=Homo sapiens	6	6	5	14.6	14.6	13.2	60.766	4310300	6.63451	1.02556	10.6062
O95081	Arf-GAP domain and FG repeat-containing protein 2	AGFG2	>sp|O95081|AGFG2_HUMAN Arf-GAP domain and FG repeat-containing protein 2 OS=Homo sapiens GN=AGFG2 PE=1 SV=2;>sp|O95081-2|AGFG2_HUMAN Isoform 2 of Arf-GAP domain and FG repeat-containing protein 2 OS=Homo sapiens GN=AGFG2	2	1	1	5.4	3.7	3.7	48.962	137830	5.13934	-1.55048	0.0281529
Q8N302	Angiogenic factor with G patch and FHA domains 1	AGGF1	>sp|Q8N302|AGGF1_HUMAN Angiogenic factor with G patch and FHA domains 1 OS=Homo sapiens GN=AGGF1 PE=1 SV=2	1	1	1	1.7	1.7	1.7	80.976	14669	4.1664	-3.22677	0.000593236
Q53H12	Acylglycerol kinase, mitochondrial	AGK	>sp|Q53H12|AGK_HUMAN Acylglycerol kinase, mitochondrial OS=Homo sapiens GN=AGK PE=1 SV=2;>tr|E9PC15|E9PC15_HUMAN Acylglycerol kinase OS=Homo sapiens GN=AGK PE=4 SV=1;>tr|E9PG39|E9PG39_HUMAN Uncharacterized protein OS=Homo sapiens GN=AGK PE=4 SV=1	2	2	2	8.8	8.8	8.8	47.137	456560	5.6595	-0.654297	0.221668
Q9BSE5	Agmatinase, mitochondrial	AGMAT	>sp|Q9BSE5|SPEB_HUMAN Agmatinase, mitochondrial OS=Homo sapiens GN=AGMAT PE=1 SV=2	3	3	3	14.2	14.2	14.2	37.66	2818700	6.45005	0.707753	5.10214
Q99943	1-acyl-sn-glycerol-3-phosphate acyltransferase alpha	AGPAT1	>sp|Q99943|PLCA_HUMAN 1-acyl-sn-glycerol-3-phosphate acyltransferase alpha OS=Homo sapiens GN=AGPAT1 PE=2 SV=2;>tr|Q9HBM8|Q9HBM8_HUMAN Uncharacterized protein OS=Homo sapiens GN=AGPAT1 PE=2 SV=1	1	1	1	7.4	7.4	7.4	31.716	165630	5.21914	-1.413	0.038637
Q9NUQ2	1-acyl-sn-glycerol-3-phosphate acyltransferase epsilon	AGPAT5	>sp|Q9NUQ2|PLCE_HUMAN 1-acyl-sn-glycerol-3-phosphate acyltransferase epsilon OS=Homo sapiens GN=AGPAT5 PE=1 SV=3	1	1	1	5.8	5.8	5.8	42.072	140280	5.147	-1.53729	0.0290206
Q86UL3	Glycerol-3-phosphate acyltransferase 4	AGPAT6	>sp|Q86UL3|GPAT4_HUMAN Glycerol-3-phosphate acyltransferase 4 OS=Homo sapiens GN=AGPAT6 PE=1 SV=1;>tr|E5RHA6|E5RHA6_HUMAN 1-acylglycerol-3-phosphate O-acyltransferase 6 (lysophosphatidic acid acyltransferase, zeta) OS=Homo sapiens GN=AGPAT6 PE=4 SV=1;>tr|E	2	2	2	5.9	5.9	5.9	52.07	214770	5.33197	-1.21859	0.0604516
O00116	Alkyldihydroxyacetonephosphate synthase, peroxisomal	AGPS	>sp|O00116|ADAS_HUMAN Alkyldihydroxyacetonephosphate synthase, peroxisomal OS=Homo sapiens GN=AGPS PE=1 SV=1;>tr|F5H632|F5H632_HUMAN Alkylglycerone phosphate synthase OS=Homo sapiens GN=AGPS PE=4 SV=1	18	18	18	37.1	37.1	37.1	72.911	7869900	6.89597	1.47603	29.925
O95994	Anterior gradient protein 2 homolog	AGR2	>sp|O95994|AGR2_HUMAN Anterior gradient protein 2 homolog OS=Homo sapiens GN=AGR2 PE=1 SV=1	2	2	2	10.3	10.3	10.3	19.979	3620600	6.55878	0.895088	7.85394
Q9UPW5-3	Cytosolic carboxypeptidase 1	AGTPBP1	>sp|Q9UPW5-3|CBPC1_HUMAN Isoform 3 of Cytosolic carboxypeptidase 1 OS=Homo sapiens GN=AGTPBP1;>sp|Q9UPW5|CBPC1_HUMAN Cytosolic carboxypeptidase 1 OS=Homo sapiens GN=AGTPBP1 PE=1 SV=3;>sp|Q9UPW5-2|CBPC1_HUMAN Isoform 2 of Cytosolic carboxypeptidase 1 OS=Hom	3	3	3	3.3	3.3	3.3	138.65	97974	4.99111	-1.80587	0.0156362
Q8WYP5-2	Protein ELYS	AHCTF1	>sp|Q8WYP5-2|ELYS_HUMAN Isoform 2 of Protein ELYS OS=Homo sapiens GN=AHCTF1;>sp|Q8WYP5|ELYS_HUMAN Protein ELYS OS=Homo sapiens GN=AHCTF1 PE=1 SV=3	34	34	34	22.3	22.3	22.3	256	4959700	6.69546	1.13057	13.5072
P23526	Adenosylhomocysteinase	AHCY	>sp|P23526|SAHH_HUMAN Adenosylhomocysteinase OS=Homo sapiens GN=AHCY PE=1 SV=4;>tr|F5H737|F5H737_HUMAN Adenosylhomocysteinase OS=Homo sapiens GN=AHCY PE=3 SV=1	11	11	11	29.2	29.2	29.2	47.716	14038000	7.14731	1.90906	81.108
O43865	Putative adenosylhomocysteinase 2	AHCYL1	>sp|O43865|SAHH2_HUMAN Putative adenosylhomocysteinase 2 OS=Homo sapiens GN=AHCYL1 PE=1 SV=2;>sp|O43865-2|SAHH2_HUMAN Isoform 2 of Putative adenosylhomocysteinase 2 OS=Homo sapiens GN=AHCYL1	4	4	4	10.9	10.9	10.9	58.951	967210	5.98552	-0.0925883	0.808001
Q09666	Neuroblast differentiation-associated protein AHNAK	AHNAK	>sp|Q09666|AHNK_HUMAN Neuroblast differentiation-associated protein AHNAK OS=Homo sapiens GN=AHNAK PE=1 SV=2	255	255	255	68.9	68.9	68.9	629.09	44789000	7.65117	2.77718	598.661
O95433	Activator of 90 kDa heat shock protein ATPase homolog 1	AHSA1	>sp|O95433|AHSA1_HUMAN Activator of 90 kDa heat shock protein ATPase homolog 1 OS=Homo sapiens GN=AHSA1 PE=1 SV=1;>tr|B4DUR9|B4DUR9_HUMAN Uncharacterized protein OS=Homo sapiens GN=AHSA1 PE=2 SV=1;>tr|G3V3W9|G3V3W9_HUMAN AHA1, activator of heat shock 90kDa	7	7	7	26	26	26	38.274	6096000	6.78504	1.28492	19.2718
O95831	Apoptosis-inducing factor 1, mitochondrial	AIFM1;PDCD8	>sp|O95831|AIFM1_HUMAN Apoptosis-inducing factor 1, mitochondrial OS=Homo sapiens GN=AIFM1 PE=1 SV=1;>sp|O95831-3|AIFM1_HUMAN Isoform 3 of Apoptosis-inducing factor 1, mitochondrial OS=Homo sapiens GN=AIFM1;>sp|O95831-2|AIFM1_HUMAN Isoform 2 of Apoptosis-i	23	23	23	41.8	41.8	41.8	66.9	22596000	7.35403	2.26524	184.177
Q9BRQ8	Apoptosis-inducing factor 2	AIFM2	>sp|Q9BRQ8|AIFM2_HUMAN Apoptosis-inducing factor 2 OS=Homo sapiens GN=AIFM2 PE=1 SV=1;>tr|C9JI05|C9JI05_HUMAN Apoptosis-inducing factor, mitochondrion-associated, 2 OS=Homo sapiens GN=AIFM2 PE=4 SV=1;>sp|Q9BRQ8-2|AIFM2_HUMAN Isoform 2 of Apoptosis-inducing	3	3	3	9.7	9.7	9.7	40.526	986010	5.99388	-0.0781838	0.835249
Q9Y4K1	Absent in melanoma 1 protein	AIM1	>sp|Q9Y4K1|AIM1_HUMAN Absent in melanoma 1 protein OS=Homo sapiens GN=AIM1 PE=1 SV=3;>tr|F5H7N3|F5H7N3_HUMAN Absent in melanoma 1 OS=Homo sapiens GN=AIM1 PE=4 SV=1	4	4	4	3.7	3.7	3.7	188.67	112830	5.05242	-1.70023	0.019942
Q12904-2	Aminoacyl tRNA synthase complex-interacting multifunctional protein 1;Endothelial monocyte-activating polypeptide 2	AIMP1	>sp|Q12904-2|AIMP1_HUMAN Isoform 2 of Aminoacyl tRNA synthase complex-interacting multifunctional protein 1 OS=Homo sapiens GN=AIMP1;>sp|Q12904|AIMP1_HUMAN Aminoacyl tRNA synthase complex-interacting multifunctional protein 1 OS=Homo sapiens GN=AIMP1 PE=1	7	7	7	31.8	31.8	31.8	37.039	7822200	6.89333	1.47149	29.6132
Q13155	Aminoacyl tRNA synthase complex-interacting multifunctional protein 2	AIMP2	>sp|Q13155|AIMP2_HUMAN Aminoacyl tRNA synthase complex-interacting multifunctional protein 2 OS=Homo sapiens GN=AIMP2 PE=1 SV=2;>tr|F8W950|F8W950_HUMAN Aminoacyl tRNA synthetase complex-interacting multifunctional protein 2 OS=Homo sapiens GN=AIMP2 PE=4 SV	6	6	6	31.9	31.9	31.9	35.348	2479300	6.39433	0.611752	4.09027
O00170	AH receptor-interacting protein;Peptidyl-prolyl cis-trans isomerase	AIP	>sp|O00170|AIP_HUMAN AH receptor-interacting protein OS=Homo sapiens GN=AIP PE=1 SV=2;>tr|E9PMH2|E9PMH2_HUMAN Peptidyl-prolyl cis-trans isomerase (Fragment) OS=Homo sapiens GN=AIP PE=4 SV=1	7	7	7	27.3	27.3	27.3	37.636	4354800	6.63897	1.03324	10.7955
Q96IF1	LIM domain-containing protein ajuba	AJUBA	>sp|Q96IF1|AJUBA_HUMAN LIM domain-containing protein ajuba OS=Homo sapiens GN=AJUBA PE=1 SV=1;>tr|H0YJL9|H0YJL9_HUMAN Ajuba LIM protein (Fragment) OS=Homo sapiens GN=AJUBA PE=4 SV=1	2	2	2	3.5	3.5	3.5	56.933	309840	5.49114	-0.944367	0.113667
Q5T9B7	Adenylate kinase isoenzyme 1	AK1	>tr|Q5T9B7|Q5T9B7_HUMAN Adenylate kinase 1 OS=Homo sapiens GN=AK1 PE=2 SV=1;>sp|P00568|KAD1_HUMAN Adenylate kinase isoenzyme 1 OS=Homo sapiens GN=AK1 PE=1 SV=3;>tr|H0Y4J6|H0Y4J6_HUMAN Adenylate kinase 1 (Fragment) OS=Homo sapiens GN=AK1 PE=3 SV=1	8	8	8	51.9	51.9	51.9	23.411	12015000	7.07972	1.79263	62.0336
P54819	Adenylate kinase 2, mitochondrial	AK2	>sp|P54819|KAD2_HUMAN Adenylate kinase 2, mitochondrial OS=Homo sapiens GN=AK2 PE=1 SV=2;>tr|F8W1A4|F8W1A4_HUMAN Adenylate kinase 2 OS=Homo sapiens GN=AK2 PE=3 SV=1;>sp|P54819-2|KAD2_HUMAN Isoform 2 of Adenylate kinase 2, mitochondrial OS=Homo sapiens GN=A	8	8	8	48.1	48.1	48.1	26.477	28666000	7.45737	2.44327	277.506
Q02040	A-kinase anchor protein 17A	AKAP17A	>sp|Q02040|AK17A_HUMAN A-kinase anchor protein 17A OS=Homo sapiens GN=AKAP17A PE=1 SV=2;>sp|Q02040-3|AK17A_HUMAN Isoform 3 of A-kinase anchor protein 17A OS=Homo sapiens GN=AKAP17A;>sp|Q02040-2|AK17A_HUMAN Isoform 2 of A-kinase anchor protein 17A OS=Homo s	4	4	4	7.5	7.5	7.5	80.735	384710	5.58513	-0.78242	0.165036
O43823	A-kinase anchor protein 8	AKAP8	>sp|O43823|AKAP8_HUMAN A-kinase anchor protein 8 OS=Homo sapiens GN=AKAP8 PE=1 SV=1	8	8	3	15.9	15.9	8.1	76.107	2381800	6.37691	0.581733	3.81709
Q9ULX6	A-kinase anchor protein 8-like	AKAP8L	>sp|Q9ULX6|AKP8L_HUMAN A-kinase anchor protein 8-like OS=Homo sapiens GN=AKAP8L PE=1 SV=3	6	6	6	14.4	14.4	14.4	71.648	1743600	6.24145	0.34835	2.23023
P14550	Alcohol dehydrogenase [NADP(+)]	AKR1A1	>sp|P14550|AK1A1_HUMAN Alcohol dehydrogenase [NADP(+)] OS=Homo sapiens GN=AKR1A1 PE=1 SV=3	9	9	9	36.9	36.9	36.9	36.573	3052900	6.48471	0.767475	5.8543
P15121	Aldose reductase	AKR1B1	>sp|P15121|ALDR_HUMAN Aldose reductase OS=Homo sapiens GN=AKR1B1 PE=1 SV=3;>tr|E9PCX2|E9PCX2_HUMAN Aldo-keto reductase family 1, member B1 (aldose reductase) OS=Homo sapiens GN=AKR1B1 PE=4 SV=1	10	10	10	37	37	37	35.853	15900000	7.2014	2.00226	100.522
P42330	Aldo-keto reductase family 1 member C3;Aldo-keto reductase family 1 member C4;Aldo-keto reductase family 1 member C1	AKR1C3;AKR1C4;AKR1C1	>sp|P42330|AK1C3_HUMAN Aldo-keto reductase family 1 member C3 OS=Homo sapiens GN=AKR1C3 PE=1 SV=4;>sp|P17516|AK1C4_HUMAN Aldo-keto reductase family 1 member C4 OS=Homo sapiens GN=AKR1C4 PE=1 SV=3;>sp|Q04828|AK1C1_HUMAN Aldo-keto reductase family 1 member C	11	11	11	46.4	46.4	46.4	36.853	7370300	6.86749	1.42696	26.7275
O43488	Aflatoxin B1 aldehyde reductase member 2	AKR7A2	>sp|O43488|ARK72_HUMAN Aflatoxin B1 aldehyde reductase member 2 OS=Homo sapiens GN=AKR7A2 PE=1 SV=3	5	5	5	19.2	19.2	19.2	39.589	2520700	6.40152	0.624144	4.20866
Q96B36	Proline-rich AKT1 substrate 1	AKT1S1	>sp|Q96B36|AKTS1_HUMAN Proline-rich AKT1 substrate 1 OS=Homo sapiens GN=AKT1S1 PE=1 SV=1	1	1	1	7	7	7	27.383	79811	4.90206	-1.95929	0.0109827
P13716-2	Delta-aminolevulinic acid dehydratase	ALAD	>sp|P13716-2|HEM2_HUMAN Isoform 2 of Delta-aminolevulinic acid dehydratase OS=Homo sapiens GN=ALAD;>sp|P13716|HEM2_HUMAN Delta-aminolevulinic acid dehydratase OS=Homo sapiens GN=ALAD PE=1 SV=1;>tr|B7ZBK6|B7ZBK6_HUMAN Aminolevulinate dehydratase (Fragment)	1	1	1	5.3	5.3	5.3	39.033	49466	4.69431	-2.31724	0.00481686
P54886	Delta-1-pyrroline-5-carboxylate synthase;Glutamate 5-kinase;Gamma-glutamyl phosphate reductase	ALDH18A1	>sp|P54886|P5CS_HUMAN Delta-1-pyrroline-5-carboxylate synthase OS=Homo sapiens GN=ALDH18A1 PE=1 SV=2;>sp|P54886-2|P5CS_HUMAN Isoform Short of Delta-1-pyrroline-5-carboxylate synthase OS=Homo sapiens GN=ALDH18A1	18	18	18	32.1	32.1	32.1	87.301	6885000	6.8379	1.37599	23.768
P30837	Aldehyde dehydrogenase X, mitochondrial	ALDH1B1	>sp|P30837|AL1B1_HUMAN Aldehyde dehydrogenase X, mitochondrial OS=Homo sapiens GN=ALDH1B1 PE=1 SV=3;>tr|B4DLJ0|B4DLJ0_HUMAN Aldehyde dehydrogenase 1 family, member B1 OS=Homo sapiens GN=ALDH1B1 PE=2 SV=1	4	4	4	12.2	12.2	12.2	57.206	2090500	6.32025	0.484121	3.04874
P05091	Aldehyde dehydrogenase, mitochondrial;Retinal dehydrogenase 2	ALDH2;ALDH1A2	>sp|P05091|ALDH2_HUMAN Aldehyde dehydrogenase, mitochondrial OS=Homo sapiens GN=ALDH2 PE=1 SV=2;>tr|E7EUE5|E7EUE5_HUMAN Aldehyde dehydrogenase 2 family (mitochondrial) OS=Homo sapiens GN=ALDH2 PE=3 SV=1;>tr|F8W0A9|F8W0A9_HUMAN Aldehyde dehydrogenase 2 fami	2	2	2	4.8	4.8	4.8	56.381	723340	5.85934	-0.309982	0.489799
P51648-2	Fatty aldehyde dehydrogenase	ALDH3A2	>sp|P51648-2|AL3A2_HUMAN Isoform 2 of Fatty aldehyde dehydrogenase OS=Homo sapiens GN=ALDH3A2;>sp|P51648|AL3A2_HUMAN Fatty aldehyde dehydrogenase OS=Homo sapiens GN=ALDH3A2 PE=1 SV=1	7	7	6	17.1	17.1	14.8	57.669	4565200	6.65946	1.06855	11.7098
P43353	Aldehyde dehydrogenase family 3 member B1;Aldehyde dehydrogenase;Aldehyde dehydrogenase, dimeric NADP-preferring;Aldehyde dehydrogenase family 3 member B2	ALDH3B1;ALDH3A1;ALDH3B2	>sp|P43353|AL3B1_HUMAN Aldehyde dehydrogenase family 3 member B1 OS=Homo sapiens GN=ALDH3B1 PE=1 SV=1;>sp|P43353-2|AL3B1_HUMAN Isoform 2 of Aldehyde dehydrogenase family 3 member B1 OS=Homo sapiens GN=ALDH3B1;>tr|H0Y3F3|H0Y3F3_HUMAN Aldehyde dehydrogenase	2	1	1	4.9	2.4	2.4	51.839	150190	5.17664	-1.48622	0.0326425
G5E949	Succinate-semialdehyde dehydrogenase, mitochondrial	ALDH5A1	>tr|G5E949|G5E949_HUMAN Aldehyde dehydrogenase 5 family, member A1 OS=Homo sapiens GN=ALDH5A1 PE=3 SV=1;>sp|P51649|SSDH_HUMAN Succinate-semialdehyde dehydrogenase, mitochondrial OS=Homo sapiens GN=ALDH5A1 PE=1 SV=2;>tr|C9J8Q5|C9J8Q5_HUMAN Aldehyde dehydrog	4	4	4	7.1	7.1	7.1	58.653	740530	5.86954	-0.292408	0.510025
P49419	Alpha-aminoadipic semialdehyde dehydrogenase	ALDH7A1	>sp|P49419|AL7A1_HUMAN Alpha-aminoadipic semialdehyde dehydrogenase OS=Homo sapiens GN=ALDH7A1 PE=1 SV=5;>sp|P49419-2|AL7A1_HUMAN Isoform 2 of Alpha-aminoadipic semialdehyde dehydrogenase OS=Homo sapiens GN=ALDH7A1;>tr|E7EPT3|E7EPT3_HUMAN Aldehyde dehydrog	12	12	12	29.9	29.9	29.9	58.486	7192500	6.85688	1.40869	25.6263
P49189	4-trimethylaminobutyraldehyde dehydrogenase	ALDH9A1	>sp|P49189|AL9A1_HUMAN 4-trimethylaminobutyraldehyde dehydrogenase OS=Homo sapiens GN=ALDH9A1 PE=1 SV=3;>tr|B4DXY7|B4DXY7_HUMAN Aldehyde dehydrogenase 9 family, member A1 OS=Homo sapiens GN=ALDH9A1 PE=2 SV=1	10	10	10	25.3	25.3	25.3	53.801	3680000	6.56585	0.907264	8.07726
P04075	Fructose-bisphosphate aldolase A	ALDOA	>sp|P04075|ALDOA_HUMAN Fructose-bisphosphate aldolase A OS=Homo sapiens GN=ALDOA PE=1 SV=2	30	30	25	85.7	85.7	73.9	39.42	264680000	8.42272	4.10649	12778.9
P09972	Fructose-bisphosphate aldolase C;Fructose-bisphosphate aldolase	ALDOC	>sp|P09972|ALDOC_HUMAN Fructose-bisphosphate aldolase C OS=Homo sapiens GN=ALDOC PE=1 SV=2;>tr|B7Z1N6|B7Z1N6_HUMAN Fructose-bisphosphate aldolase OS=Homo sapiens GN=ALDOC PE=2 SV=1;>tr|A8MVZ9|A8MVZ9_HUMAN Fructose-bisphosphate aldolase OS=Homo sapiens GN=A	8	3	3	23.4	11.5	11.5	39.455	51575000	7.71244	2.88274	763.379
Q9BT22	Chitobiosyldiphosphodolichol beta-mannosyltransferase	ALG1	>sp|Q9BT22|ALG1_HUMAN Chitobiosyldiphosphodolichol beta-mannosyltransferase OS=Homo sapiens GN=ALG1 PE=1 SV=2	1	1	1	3.7	3.7	3.7	52.518	7975	3.90173	-3.68277	0.000207599
Q5BKT4	Dol-P-Glc:Glc(2)Man(9)GlcNAc(2)-PP-Dol alpha-1,2-glucosyltransferase;Putative Dol-P-Glc:Glc(2)Man(9)GlcNAc(2)-PP-Dol alpha-1,2-glucosyltransferase	ALG10;ALG10B	>sp|Q5BKT4|AG10A_HUMAN Dol-P-Glc:Glc(2)Man(9)GlcNAc(2)-PP-Dol alpha-1,2-glucosyltransferase OS=Homo sapiens GN=ALG10 PE=1 SV=1;>sp|Q5I7T1|AG10B_HUMAN Putative Dol-P-Glc:Glc(2)Man(9)GlcNAc(2)-PP-Dol alpha-1,2-glucosyltransferase OS=Homo sapiens GN=ALG10B PE	1	1	1	2.1	2.1	2.1	55.605	23082	4.36327	-2.88758	0.00129546
Q9NP73	UDP-N-acetylglucosamine transferase subunit ALG13 homolog	ALG13	>sp|Q9NP73|ALG13_HUMAN UDP-N-acetylglucosamine transferase subunit ALG13 homolog OS=Homo sapiens GN=ALG13 PE=1 SV=2;>tr|D6RE84|D6RE84_HUMAN Asparagine-linked glycosylation 13 homolog (S. cerevisiae) (Fragment) OS=Homo sapiens GN=ALG13 PE=4 SV=1;>sp|Q9NP73-	2	2	2	2.4	2.4	2.4	126.05	148050	5.17041	-1.49696	0.0318453
Q9H553	Alpha-1,3/1,6-mannosyltransferase ALG2	ALG2	>sp|Q9H553|ALG2_HUMAN Alpha-1,3/1,6-mannosyltransferase ALG2 OS=Homo sapiens GN=ALG2 PE=2 SV=1;>sp|Q9H553-2|ALG2_HUMAN Isoform 2 of Alpha-1,3/1,6-mannosyltransferase ALG2 OS=Homo sapiens GN=ALG2	2	2	2	8.7	8.7	8.7	47.091	161600	5.20844	-1.43143	0.0370316
Q9Y673	Dolichyl-phosphate beta-glucosyltransferase	ALG5	>sp|Q9Y673|ALG5_HUMAN Dolichyl-phosphate beta-glucosyltransferase OS=Homo sapiens GN=ALG5 PE=1 SV=1;>sp|Q9Y673-2|ALG5_HUMAN Isoform 2 of Dolichyl-phosphate beta-glucosyltransferase OS=Homo sapiens GN=ALG5;>tr|B4DR67|B4DR67_HUMAN Asparagine-linked glycosyla	3	3	3	8.6	8.6	8.6	36.946	909110	5.95862	-0.138942	0.726203
Q6NS38	Alpha-ketoglutarate-dependent dioxygenase alkB homolog 2	ALKBH2	>sp|Q6NS38|ALKB2_HUMAN Alpha-ketoglutarate-dependent dioxygenase alkB homolog 2 OS=Homo sapiens GN=ALKBH2 PE=1 SV=1;>tr|F5H5S2|F5H5S2_HUMAN AlkB, alkylation repair homolog 2 (E. coli) (Fragment) OS=Homo sapiens GN=ALKBH2 PE=4 SV=1;>tr|A4PET2|A4PET2_HUMAN A	4	4	4	19.5	19.5	19.5	29.322	659190	5.81901	-0.379471	0.417378
Q6P6C2-2	Probable alpha-ketoglutarate-dependent dioxygenase ABH5	ALKBH5	>sp|Q6P6C2-2|ALKB5_HUMAN Isoform 2 of Probable alpha-ketoglutarate-dependent dioxygenase ABH5 OS=Homo sapiens GN=ALKBH5;>sp|Q6P6C2|ALKB5_HUMAN Probable alpha-ketoglutarate-dependent dioxygenase ABH5 OS=Homo sapiens GN=ALKBH5 PE=1 SV=1;>tr|F5H6G2|F5H6G2_HUM	7	7	7	29.2	29.2	29.2	44.255	6019700	6.77957	1.2755	18.8581
E9PB61	THO complex subunit 4	ALYREF	>tr|E9PB61|E9PB61_HUMAN Aly/REF export factor OS=Homo sapiens GN=ALYREF PE=4 SV=1;>sp|Q86V81|THOC4_HUMAN THO complex subunit 4 OS=Homo sapiens GN=ALYREF PE=1 SV=3	9	9	9	39.4	39.4	39.4	27.557	154140000	8.18792	3.70194	5034.35
P17707	S-adenosylmethionine decarboxylase proenzyme;S-adenosylmethionine decarboxylase alpha chain;S-adenosylmethionine decarboxylase beta chain	AMD1	>sp|P17707|DCAM_HUMAN S-adenosylmethionine decarboxylase proenzyme OS=Homo sapiens GN=AMD1 PE=1 SV=2	2	2	2	6.9	6.9	6.9	38.339	343340	5.53572	-0.867548	0.13566
Q9Y4X0	AMME syndrome candidate gene 1 protein	AMMECR1	>sp|Q9Y4X0|AMMR1_HUMAN AMME syndrome candidate gene 1 protein OS=Homo sapiens GN=AMMECR1 PE=2 SV=1;>tr|Q5JYV9|Q5JYV9_HUMAN Alport syndrome, mental retardation, midface hypoplasia and elliptocytosis chromosomal region, gene 1 OS=Homo sapiens GN=AMMECR1 PE=2	1	1	1	3.9	3.9	3.9	35.463	193900	5.28758	-1.29508	0.0506894
Q01433	AMP deaminase 2	AMPD2	>sp|Q01433|AMPD2_HUMAN AMP deaminase 2 OS=Homo sapiens GN=AMPD2 PE=1 SV=2;>tr|H0Y360|H0Y360_HUMAN Adenosine monophosphate deaminase 2 (Fragment) OS=Homo sapiens GN=AMPD2 PE=4 SV=1;>sp|Q01433-4|AMPD2_HUMAN Isoform Ex1B-3 of AMP deaminase 2 OS=Homo sapiens G	2	2	2	3	3	3	100.69	1669400	6.22256	0.31581	2.06924
Q86W34	Archaemetzincin-2	AMZ2	>sp|Q86W34|AMZ2_HUMAN Archaemetzincin-2 OS=Homo sapiens GN=AMZ2 PE=1 SV=2;>tr|A8MZ48|A8MZ48_HUMAN Uncharacterized protein OS=Homo sapiens GN=AMZ2 PE=4 SV=1;>tr|A6NLD9|A6NLD9_HUMAN Archaelysin family metallopeptidase 2 OS=Homo sapiens GN=AMZ2 PE=4 SV=1	2	2	2	5.3	5.3	5.3	41.263	502840	5.70143	-0.582052	0.261787
Q9H1A4	Anaphase-promoting complex subunit 1	ANAPC1	>sp|Q9H1A4|APC1_HUMAN Anaphase-promoting complex subunit 1 OS=Homo sapiens GN=ANAPC1 PE=1 SV=1;>tr|H0Y564|H0Y564_HUMAN Anaphase-promoting complex subunit 1 (Fragment) OS=Homo sapiens GN=ANAPC1 PE=4 SV=1	38	38	38	27	27	27	216.5	5255700	6.72063	1.17394	14.9259
Q9UM13	Anaphase-promoting complex subunit 10	ANAPC10	>sp|Q9UM13|APC10_HUMAN Anaphase-promoting complex subunit 10 OS=Homo sapiens GN=ANAPC10 PE=1 SV=1;>tr|D6RA92|D6RA92_HUMAN Anaphase promoting complex subunit 10 (Fragment) OS=Homo sapiens GN=ANAPC10 PE=4 SV=1	5	5	5	32.4	32.4	32.4	21.252	6777900	6.8311	1.36426	23.1346
Q9BS18	Anaphase-promoting complex subunit 13	ANAPC13	>sp|Q9BS18|APC13_HUMAN Anaphase-promoting complex subunit 13 OS=Homo sapiens GN=ANAPC13 PE=1 SV=1	1	1	1	13.5	13.5	13.5	8.5213	949770	5.97762	-0.106203	0.783063
Q96DE5	Anaphase-promoting complex subunit 16	ANAPC16	>sp|Q96DE5|APC16_HUMAN Anaphase-promoting complex subunit 16 OS=Homo sapiens GN=ANAPC16 PE=1 SV=1	5	5	5	80	80	80	11.667	8667200	6.93788	1.54824	35.3379
Q9UJX6	Anaphase-promoting complex subunit 2	ANAPC2	>sp|Q9UJX6|ANC2_HUMAN Anaphase-promoting complex subunit 2 OS=Homo sapiens GN=ANAPC2 PE=1 SV=1;>sp|Q9UJX6-2|ANC2_HUMAN Isoform 2 of Anaphase-promoting complex subunit 2 OS=Homo sapiens GN=ANAPC2	16	16	16	21	21	21	93.827	6511500	6.81368	1.33426	21.5903
E9PCR4	Anaphase-promoting complex subunit 4	ANAPC4	>tr|E9PCR4|E9PCR4_HUMAN Anaphase-promoting complex subunit 4 OS=Homo sapiens GN=ANAPC4 PE=4 SV=1;>sp|Q9UJX5|APC4_HUMAN Anaphase-promoting complex subunit 4 OS=Homo sapiens GN=ANAPC4 PE=1 SV=2;>sp|Q9UJX5-2|APC4_HUMAN Isoform 2 of Anaphase-promoting complex	15	15	15	24.2	24.2	24.2	92.214	7058700	6.84872	1.39464	24.8105
Q9UJX4	Anaphase-promoting complex subunit 5	ANAPC5	>sp|Q9UJX4|APC5_HUMAN Anaphase-promoting complex subunit 5 OS=Homo sapiens GN=ANAPC5 PE=1 SV=2;>tr|F5H0F9|F5H0F9_HUMAN Anaphase-promoting complex subunit 5 OS=Homo sapiens GN=ANAPC5 PE=4 SV=1;>tr|E9PFB2|E9PFB2_HUMAN Uncharacterized protein OS=Homo sapiens	20	20	17	35.2	35.2	30.5	85.076	9445100	6.97521	1.61255	40.9782
Q9UJX3	Anaphase-promoting complex subunit 7	ANAPC7	>sp|Q9UJX3|APC7_HUMAN Anaphase-promoting complex subunit 7 OS=Homo sapiens GN=ANAPC7 PE=1 SV=4;>sp|Q9UJX3-2|APC7_HUMAN Isoform 2 of Anaphase-promoting complex subunit 7 OS=Homo sapiens GN=ANAPC7	22	22	22	43.4	43.4	43.4	66.855	31127000	7.49314	2.5049	319.817
Q5VTE6	Protein angel homolog 2	ANGEL2	>sp|Q5VTE6|ANGE2_HUMAN Protein angel homolog 2 OS=Homo sapiens GN=ANGEL2 PE=2 SV=1;>tr|F5H476|F5H476_HUMAN Angel homolog 2 (Drosophila) OS=Homo sapiens GN=ANGEL2 PE=4 SV=1;>sp|Q5VTE6-2|ANGE2_HUMAN Isoform 2 of Protein angel homolog 2 OS=Homo sapiens GN=ANG	1	1	1	3.3	3.3	3.3	62.338	45237	4.65549	-2.38411	0.00412945
Q9P2R3-4	Ankyrin repeat and FYVE domain-containing protein 1	ANKFY1	>sp|Q9P2R3-4|ANFY1_HUMAN Isoform 4 of Ankyrin repeat and FYVE domain-containing protein 1 OS=Homo sapiens GN=ANKFY1;>sp|Q9P2R3-2|ANFY1_HUMAN Isoform 2 of Ankyrin repeat and FYVE domain-containing protein 1 OS=Homo sapiens GN=ANKFY1;>sp|Q9P2R3|ANFY1_HUMAN A	2	2	2	3	3	3	132.82	54952	4.73998	-2.23854	0.00577379
Q6UB99	Ankyrin repeat domain-containing protein 11	ANKRD11	>sp|Q6UB99|ANR11_HUMAN Ankyrin repeat domain-containing protein 11 OS=Homo sapiens GN=ANKRD11 PE=1 SV=3	7	7	7	3.8	3.8	3.8	297.91	144570	5.16008	-1.51475	0.0305666
Q6UB98	Ankyrin repeat domain-containing protein 12	ANKRD12	>sp|Q6UB98|ANR12_HUMAN Ankyrin repeat domain-containing protein 12 OS=Homo sapiens GN=ANKRD12 PE=1 SV=3;>sp|Q6UB98-2|ANR12_HUMAN Isoform 2 of Ankyrin repeat domain-containing protein 12 OS=Homo sapiens GN=ANKRD12;>tr|B5MEA4|B5MEA4_HUMAN Ankyrin repeat doma	3	3	3	2.2	2.2	2.2	235.65	128160	5.10775	-1.60491	0.0248367
O15084-1	Serine/threonine-protein phosphatase 6 regulatory ankyrin repeat subunit A	ANKRD28	>sp|O15084-1|ANR28_HUMAN Isoform 3 of Serine/threonine-protein phosphatase 6 regulatory ankyrin repeat subunit A OS=Homo sapiens GN=ANKRD28;>sp|O15084-4|ANR28_HUMAN Isoform 4 of Serine/threonine-protein phosphatase 6 regulatory ankyrin repeat subunit A OS=	2	2	2	1.6	1.6	1.6	116.54	140360	5.14724	-1.53687	0.0290492
Q9BQI6	Ankyrin repeat domain-containing protein 32	ANKRD32	>sp|Q9BQI6|ANR32_HUMAN Ankyrin repeat domain-containing protein 32 OS=Homo sapiens GN=ANKRD32 PE=1 SV=2	1	1	1	1.4	1.4	1.4	121.05	15407	4.18772	-3.19004	0.000645589
Q96IX9	Putative ankyrin repeat domain-containing protein 26-like 1	ANKRD36BP1	>sp|Q96IX9|A26L1_HUMAN Putative ankyrin repeat domain-containing protein 26-like 1 OS=Homo sapiens GN=ANKRD36BP1 PE=5 SV=1	1	1	1	16.8	16.8	16.8	14.172	1519700	6.18176	0.245511	1.75999
Q9H8Y5	Ankyrin repeat and zinc finger domain-containing protein 1	ANKZF1	>sp|Q9H8Y5|ANKZ1_HUMAN Ankyrin repeat and zinc finger domain-containing protein 1 OS=Homo sapiens GN=ANKZF1 PE=1 SV=1;>tr|B8ZZS4|B8ZZS4_HUMAN Ankyrin repeat and zinc finger domain-containing 1 OS=Homo sapiens GN=ANKZF1 PE=4 SV=1	7	7	7	14.9	14.9	14.9	80.926	742370	5.87062	-0.290552	0.512211
Q9NQW6	Actin-binding protein anillin	ANLN	>sp|Q9NQW6|ANLN_HUMAN Actin-binding protein anillin OS=Homo sapiens GN=ANLN PE=1 SV=2;>sp|Q9NQW6-2|ANLN_HUMAN Isoform 2 of Actin-binding protein anillin OS=Homo sapiens GN=ANLN	23	23	23	25.7	25.7	25.7	124.2	4195400	6.62277	1.00534	10.1238
P39687	Acidic leucine-rich nuclear phosphoprotein 32 family member A	ANP32A	>sp|P39687|AN32A_HUMAN Acidic leucine-rich nuclear phosphoprotein 32 family member A OS=Homo sapiens GN=ANP32A PE=1 SV=1;>tr|F2Z3H3|F2Z3H3_HUMAN Acidic (leucine-rich) nuclear phosphoprotein 32 family, member A OS=Homo sapiens GN=ANP32A PE=4 SV=2;>tr|H0YN26	15	15	12	42.6	42.6	39.8	28.585	261740000	8.41787	4.09814	12535.3
Q92688	Acidic leucine-rich nuclear phosphoprotein 32 family member B	ANP32B	>sp|Q92688|AN32B_HUMAN Acidic leucine-rich nuclear phosphoprotein 32 family member B OS=Homo sapiens GN=ANP32B PE=1 SV=1;>sp|Q92688-2|AN32B_HUMAN Isoform 2 of Acidic leucine-rich nuclear phosphoprotein 32 family member B OS=Homo sapiens GN=ANP32B;>tr|Q5T6W	11	8	8	37.1	29.1	29.1	28.787	230820000	8.36327	4.00407	10094.2
Q9BTT0	Acidic leucine-rich nuclear phosphoprotein 32 family member E	ANP32E	>sp|Q9BTT0|AN32E_HUMAN Acidic leucine-rich nuclear phosphoprotein 32 family member E OS=Homo sapiens GN=ANP32E PE=1 SV=1;>tr|Q5TB20|Q5TB20_HUMAN Acidic (Leucine-rich) nuclear phosphoprotein 32 family, member E OS=Homo sapiens GN=ANP32E PE=2 SV=1;>tr|E9PEA6	11	11	11	39.6	39.6	39.6	30.692	81926000	7.91342	3.22902	1694.4
P04083	Annexin A1;Annexin	ANXA1	>sp|P04083|ANXA1_HUMAN Annexin A1 OS=Homo sapiens GN=ANXA1 PE=1 SV=2;>tr|Q5T3N1|Q5T3N1_HUMAN Annexin (Fragment) OS=Homo sapiens GN=ANXA1 PE=2 SV=1	18	18	18	56.6	56.6	56.6	38.714	61913000	7.79178	3.01944	1045.78
P50995	Annexin A11;Annexin	ANXA11	>sp|P50995|ANX11_HUMAN Annexin A11 OS=Homo sapiens GN=ANXA11 PE=1 SV=1;>tr|B4DVE7|B4DVE7_HUMAN Annexin OS=Homo sapiens GN=ANXA11 PE=2 SV=1;>tr|E9PDK5|E9PDK5_HUMAN Annexin OS=Homo sapiens GN=ANXA11 PE=3 SV=1	11	11	10	26.1	26.1	24.4	54.389	10272000	7.01166	1.67535	47.3533
P27216-2	Annexin A13	ANXA13	>sp|P27216-2|ANX13_HUMAN Isoform B of Annexin A13 OS=Homo sapiens GN=ANXA13;>sp|P27216|ANX13_HUMAN Annexin A13 OS=Homo sapiens GN=ANXA13 PE=1 SV=3	2	1	1	5	2.5	2.5	39.743	223250	5.34879	-1.18962	0.0646224
P07355-2	Annexin A2;Annexin;Putative annexin A2-like protein	ANXA2;ANXA2P2	>sp|P07355-2|ANXA2_HUMAN Isoform 2 of Annexin A2 OS=Homo sapiens GN=ANXA2;>sp|P07355|ANXA2_HUMAN Annexin A2 OS=Homo sapiens GN=ANXA2 PE=1 SV=2;>tr|H0YN42|H0YN42_HUMAN Annexin (Fragment) OS=Homo sapiens GN=ANXA2 PE=3 SV=1;>sp|A6NMY6|AXA2L_HUMAN Putative ann	28	28	28	64.7	64.7	64.7	40.411	516250000	8.71286	4.60638	40399.6
P12429	Annexin A3;Annexin	ANXA3	>sp|P12429|ANXA3_HUMAN Annexin A3 OS=Homo sapiens GN=ANXA3 PE=1 SV=3;>tr|D6RA82|D6RA82_HUMAN Annexin OS=Homo sapiens GN=ANXA3 PE=3 SV=1;>tr|D6RFG5|D6RFG5_HUMAN Annexin (Fragment) OS=Homo sapiens GN=ANXA3 PE=3 SV=1	14	14	14	44	44	44	36.375	10736000	7.03084	1.70841	51.0986
P09525	Annexin A4;Annexin	ANXA4	>sp|P09525|ANXA4_HUMAN Annexin A4 OS=Homo sapiens GN=ANXA4 PE=1 SV=4;>tr|Q6P452|Q6P452_HUMAN Annexin OS=Homo sapiens GN=ANXA4 PE=2 SV=1;>tr|B4DDF9|B4DDF9_HUMAN Annexin OS=Homo sapiens GN=ANXA4 PE=2 SV=1	8	8	8	27.3	27.3	27.3	35.882	1464700	6.16575	0.217928	1.65169
P08758	Annexin A5;Annexin	ANXA5	>sp|P08758|ANXA5_HUMAN Annexin A5 OS=Homo sapiens GN=ANXA5 PE=1 SV=2;>tr|D6RBL5|D6RBL5_HUMAN Annexin OS=Homo sapiens GN=ANXA5 PE=3 SV=1;>tr|E7ENQ5|E7ENQ5_HUMAN Annexin OS=Homo sapiens GN=ANXA5 PE=3 SV=1;>tr|D6RBE9|D6RBE9_HUMAN Annexin OS=Homo sapiens GN=AN	17	17	17	56.9	56.9	56.9	35.936	26602000	7.42491	2.38736	243.983
P08133	Annexin A6;Annexin	ANXA6	>sp|P08133|ANXA6_HUMAN Annexin A6 OS=Homo sapiens GN=ANXA6 PE=1 SV=3;>tr|A6NN80|A6NN80_HUMAN Annexin OS=Homo sapiens GN=ANXA6 PE=3 SV=3;>tr|E9PGK1|E9PGK1_HUMAN Annexin OS=Homo sapiens GN=ANXA6 PE=3 SV=1;>tr|B7Z582|B7Z582_HUMAN Annexin OS=Homo sapiens GN=AN	6	6	6	11	11	11	75.872	771030	5.88707	-0.262208	0.546754
P20073	Annexin A7;Annexin	ANXA7	>sp|P20073|ANXA7_HUMAN Annexin A7 OS=Homo sapiens GN=ANXA7 PE=1 SV=3;>sp|P20073-2|ANXA7_HUMAN Isoform 2 of Annexin A7 OS=Homo sapiens GN=ANXA7;>tr|B4DHY4|B4DHY4_HUMAN Annexin OS=Homo sapiens GN=ANXA7 PE=2 SV=1;>tr|B4DT77|B4DT77_HUMAN Annexin OS=Homo sapien	7	7	7	16	16	16	52.739	2861200	6.45655	0.71895	5.23541
P13928	Annexin A8;Annexin A8-like protein 1;Annexin A8-like protein 2;Annexin	ANXA8;ANXA8L1;ANXA8L2	>sp|P13928|ANXA8_HUMAN Annexin A8 OS=Homo sapiens GN=ANXA8 PE=1 SV=3;>sp|Q5T2P8|AXA81_HUMAN Annexin A8-like protein 1 OS=Homo sapiens GN=ANXA8L1 PE=2 SV=1;>sp|Q5VT79|AXA82_HUMAN Annexin A8-like protein 2 OS=Homo sapiens GN=ANXA8L2 PE=2 SV=1;>tr|B4DTC9|B4DT	1	1	1	4.6	4.6	4.6	36.881	63898	4.80549	-2.12568	0.00748717
Q10567	AP-1 complex subunit beta-1	AP1B1	>sp|Q10567|AP1B1_HUMAN AP-1 complex subunit beta-1 OS=Homo sapiens GN=AP1B1 PE=1 SV=2;>sp|Q10567-2|AP1B1_HUMAN Isoform B of AP-1 complex subunit beta-1 OS=Homo sapiens GN=AP1B1;>sp|Q10567-3|AP1B1_HUMAN Isoform C of AP-1 complex subunit beta-1 OS=Homo sapie	22	8	8	25.6	11.1	11.1	104.64	805760	5.90621	-0.229241	0.589873
B3KXW5	AP-1 complex subunit gamma-1	AP1G1	>tr|B3KXW5|B3KXW5_HUMAN Adaptor-related protein complex 1, gamma 1 subunit OS=Homo sapiens GN=AP1G1 PE=2 SV=1;>sp|O43747-2|AP1G1_HUMAN Isoform 2 of AP-1 complex subunit gamma-1 OS=Homo sapiens GN=AP1G1;>sp|O43747|AP1G1_HUMAN AP-1 complex subunit gamma-1 OS	5	5	5	7.9	7.9	7.9	94.139	328220	5.51617	-0.901247	0.125532
Q9BXS5-2	AP-1 complex subunit mu-1;AP-1 complex subunit mu-2	AP1M1;AP1M2	>sp|Q9BXS5-2|AP1M1_HUMAN Isoform 2 of AP-1 complex subunit mu-1 OS=Homo sapiens GN=AP1M1;>sp|Q9BXS5|AP1M1_HUMAN AP-1 complex subunit mu-1 OS=Homo sapiens GN=AP1M1 PE=1 SV=3;>tr|E7ENJ6|E7ENJ6_HUMAN Adaptor-related protein complex 1, mu 1 subunit OS=Homo sap	4	4	4	11.5	11.5	11.5	49.84	845440	5.92708	-0.193272	0.640808
P61966	AP-1 complex subunit sigma-1A	AP1S1	>sp|P61966|AP1S1_HUMAN AP-1 complex subunit sigma-1A OS=Homo sapiens GN=AP1S1 PE=1 SV=1	2	2	2	15.8	15.8	15.8	18.733	622390	5.79406	-0.422454	0.378047
O95782	AP-2 complex subunit alpha-1	AP2A1	>sp|O95782|AP2A1_HUMAN AP-2 complex subunit alpha-1 OS=Homo sapiens GN=AP2A1 PE=1 SV=3;>sp|O95782-2|AP2A1_HUMAN Isoform B of AP-2 complex subunit alpha-1 OS=Homo sapiens GN=AP2A1	27	27	20	32.2	32.2	23.1	107.54	7585100	6.87996	1.44845	28.0837
O94973-2	AP-2 complex subunit alpha-2	AP2A2	>sp|O94973-2|AP2A2_HUMAN Isoform 2 of AP-2 complex subunit alpha-2 OS=Homo sapiens GN=AP2A2;>sp|O94973|AP2A2_HUMAN AP-2 complex subunit alpha-2 OS=Homo sapiens GN=AP2A2 PE=1 SV=2;>tr|E7ESQ4|E7ESQ4_HUMAN Adaptor-related protein complex 2, alpha 2 subunit OS	12	5	5	15.7	6.3	6.3	104.09	536000	5.72916	-0.534267	0.292235
P63010-2	AP-2 complex subunit beta	AP2B1	>sp|P63010-2|AP2B1_HUMAN Isoform 2 of AP-2 complex subunit beta OS=Homo sapiens GN=AP2B1;>sp|P63010|AP2B1_HUMAN AP-2 complex subunit beta OS=Homo sapiens GN=AP2B1 PE=1 SV=1;>tr|Q7Z451|Q7Z451_HUMAN Adaptor-related protein complex 2, beta 1 subunit OS=Homo s	27	27	13	31.2	31.2	16.7	105.69	13658000	7.13539	1.88853	77.3624
E9PFW3	AP-2 complex subunit mu	AP2M1	>tr|E9PFW3|E9PFW3_HUMAN Adaptor-related protein complex 2, mu 1 subunit OS=Homo sapiens GN=AP2M1 PE=4 SV=1;>sp|Q96CW1|AP2M1_HUMAN AP-2 complex subunit mu OS=Homo sapiens GN=AP2M1 PE=1 SV=2;>sp|Q96CW1-2|AP2M1_HUMAN Isoform 2 of AP-2 complex subunit mu OS=Ho	9	9	9	23	23	23	52.303	6917700	6.83996	1.37954	23.9628
P53680	AP-2 complex subunit sigma	AP2S1	>sp|P53680|AP2S1_HUMAN AP-2 complex subunit sigma OS=Homo sapiens GN=AP2S1 PE=1 SV=2;>sp|P53680-2|AP2S1_HUMAN Isoform 2 of AP-2 complex subunit sigma OS=Homo sapiens GN=AP2S1	4	4	4	23.9	23.9	23.9	17.018	1438700	6.15797	0.204527	1.6015
O00203	AP-3 complex subunit beta-1	AP3B1	>sp|O00203|AP3B1_HUMAN AP-3 complex subunit beta-1 OS=Homo sapiens GN=AP3B1 PE=1 SV=3;>tr|E5RJ68|E5RJ68_HUMAN Adaptor-related protein complex 3, beta 1 subunit OS=Homo sapiens GN=AP3B1 PE=4 SV=1;>tr|F5GXG9|F5GXG9_HUMAN Adaptor-related protein complex 3, be	7	7	7	8	8	8	121.32	457030	5.65994	-0.653527	0.222061
O14617-5	AP-3 complex subunit delta-1	AP3D1	>sp|O14617-5|AP3D1_HUMAN Isoform 5 of AP-3 complex subunit delta-1 OS=Homo sapiens GN=AP3D1;>sp|O14617|AP3D1_HUMAN AP-3 complex subunit delta-1 OS=Homo sapiens GN=AP3D1 PE=1 SV=1;>sp|O14617-4|AP3D1_HUMAN Isoform 4 of AP-3 complex subunit delta-1 OS=Homo sa	11	11	11	12	12	12	136.65	504740	5.70307	-0.57923	0.263494
Q9Y2T2	AP-3 complex subunit mu-1;AP-3 complex subunit mu-2	AP3M1;AP3M2	>sp|Q9Y2T2|AP3M1_HUMAN AP-3 complex subunit mu-1 OS=Homo sapiens GN=AP3M1 PE=1 SV=1;>sp|P53677|AP3M2_HUMAN AP-3 complex subunit mu-2 OS=Homo sapiens GN=AP3M2 PE=1 SV=1;>tr|E5RJ52|E5RJ52_HUMAN Adaptor-related protein complex 3, mu 2 subunit (Fragment) OS=Ho	3	3	3	6.9	6.9	6.9	46.939	552440	5.74229	-0.511662	0.307849
Q92572	AP-3 complex subunit sigma-1	AP3S1	>sp|Q92572|AP3S1_HUMAN AP-3 complex subunit sigma-1 OS=Homo sapiens GN=AP3S1 PE=1 SV=1;>tr|F5H459|F5H459_HUMAN Adaptor-related protein complex 3, sigma 1 subunit OS=Homo sapiens GN=AP3S1 PE=4 SV=1	2	2	2	13	13	13	21.732	343390	5.53579	-0.867439	0.135694
Q9Y6B7	AP-4 complex subunit beta-1	AP4B1	>sp|Q9Y6B7|AP4B1_HUMAN AP-4 complex subunit beta-1 OS=Homo sapiens GN=AP4B1 PE=2 SV=2;>tr|B1ALD0|B1ALD0_HUMAN Adaptor-related protein complex 4, beta 1 subunit OS=Homo sapiens GN=AP4B1 PE=4 SV=1	1	1	1	2.2	2.2	2.2	83.259	7471.5	3.87341	-3.73157	0.000185536
O14727	Apoptotic protease-activating factor 1	APAF1	>sp|O14727|APAF_HUMAN Apoptotic protease-activating factor 1 OS=Homo sapiens GN=APAF1 PE=1 SV=2;>sp|O14727-2|APAF_HUMAN Isoform 2 of Apoptotic protease-activating factor 1 OS=Homo sapiens GN=APAF1;>sp|O14727-4|APAF_HUMAN Isoform 4 of Apoptotic protease-act	2	2	2	2	2	2	141.84	33351	4.52311	-2.6122	0.00244233
P27695	DNA-(apurinic or apyrimidinic site) lyase;DNA-(apurinic or apyrimidinic site) lyase, mitochondrial	APEX1	>sp|P27695|APEX1_HUMAN DNA-(apurinic or apyrimidinic site) lyase OS=Homo sapiens GN=APEX1 PE=1 SV=2;>tr|G3V3M6|G3V3M6_HUMAN APEX nuclease (multifunctional DNA repair enzyme) 1 (Fragment) OS=Homo sapiens GN=APEX1 PE=4 SV=1;>tr|G3V5Q1|G3V5Q1_HUMAN APEX nucle	23	23	23	70.1	70.1	70.1	35.554	621540000	8.79347	4.74526	55623.6
G3V1C3		API5	>tr|G3V1C3|G3V1C3_HUMAN Apoptosis inhibitor 5 OS=Homo sapiens GN=API5 PE=4 SV=1;>sp|Q9BZZ5-1|API5_HUMAN Isoform 1 of Apoptosis inhibitor 5 OS=Homo sapiens GN=API5	30	30	1	56.5	56.5	2.5	57.56	126570000	8.10233	3.55449	3585
Q9BZZ5-2	Apoptosis inhibitor 5	API5	>sp|Q9BZZ5-2|API5_HUMAN Isoform 2 of Apoptosis inhibitor 5 OS=Homo sapiens GN=API5;>sp|Q9BZZ5|API5_HUMAN Apoptosis inhibitor 5 OS=Homo sapiens GN=API5 PE=1 SV=3;>tr|B4DGR0|B4DGR0_HUMAN Uncharacterized protein OS=Homo sapiens GN=API5 PE=2 SV=1;>sp|Q9BZZ5-3|	30	1	1	56.9	2.4	2.4	56.769	12282000	7.08927	1.80907	64.4277
Q96GX9	Probable methylthioribulose-1-phosphate dehydratase	APIP	>sp|Q96GX9|MTNB_HUMAN Probable methylthioribulose-1-phosphate dehydratase OS=Homo sapiens GN=APIP PE=1 SV=1;>tr|C9JEQ4|C9JEQ4_HUMAN Uncharacterized protein OS=Homo sapiens GN=APIP PE=4 SV=1	2	2	2	12	12	12	27.125	415960	5.61905	-0.723982	0.188807
Q8N2Z9-2	Centromere protein S	APITD1	>sp|Q8N2Z9-2|CENPS_HUMAN Isoform 2 of Centromere protein S OS=Homo sapiens GN=APITD1;>sp|Q8N2Z9|CENPS_HUMAN Centromere protein S OS=Homo sapiens GN=APITD1 PE=1 SV=1;>sp|Q8N2Z9-3|CENPS_HUMAN Isoform 3 of Centromere protein S OS=Homo sapiens GN=APITD1	1	1	1	14.6	14.6	14.6	19.047	307720	5.48816	-0.949504	0.11233
Q9HDC9	Adipocyte plasma membrane-associated protein	APMAP;C20orf3	>sp|Q9HDC9|APMAP_HUMAN Adipocyte plasma membrane-associated protein OS=Homo sapiens GN=APMAP PE=1 SV=2;>tr|H0Y512|H0Y512_HUMAN Chromosome 20 open reading frame 3 (Fragment) OS=Homo sapiens GN=C20orf3 PE=4 SV=1;>sp|Q9HDC9-2|APMAP_HUMAN Isoform 2 of Adipocyt	14	14	14	40.9	40.9	40.9	46.48	13918000	7.14358	1.90264	79.9172
Q8NCW5	NAD(P)H-hydrate epimerase	APOA1BP	>sp|Q8NCW5|NNRE_HUMAN NAD(P)H-hydrate epimerase OS=Homo sapiens GN=APOA1BP PE=1 SV=2;>sp|Q8NCW5-2|NNRE_HUMAN Isoform 2 of NAD(P)H-hydrate epimerase OS=Homo sapiens GN=APOA1BP;>tr|Q5T3I3|Q5T3I3_HUMAN Apolipoprotein A-I binding protein OS=Homo sapiens GN=APO	4	4	4	25	25	25	31.674	2950300	6.46987	0.741896	5.51945
Q9BUR5	Apolipoprotein O	APOO	>sp|Q9BUR5|APOO_HUMAN Apolipoprotein O OS=Homo sapiens GN=APOO PE=1 SV=1;>sp|Q9BUR5-2|APOO_HUMAN Isoform 2 of Apolipoprotein O OS=Homo sapiens GN=APOO;>tr|C9J574|C9J574_HUMAN Apolipoprotein O OS=Homo sapiens GN=APOO PE=4 SV=1	5	5	5	31.8	31.8	31.8	22.284	10773000	7.03234	1.71098	51.4024
Q9UKG1	DCC-interacting protein 13-alpha	APPL1	>sp|Q9UKG1|DP13A_HUMAN DCC-interacting protein 13-alpha OS=Homo sapiens GN=APPL1 PE=1 SV=1	1	1	1	2.1	2.1	2.1	79.663	25830	4.41212	-2.80341	0.00157249
P07741	Adenine phosphoribosyltransferase	APRT	>sp|P07741|APT_HUMAN Adenine phosphoribosyltransferase OS=Homo sapiens GN=APRT PE=1 SV=2;>tr|G5E9J2|G5E9J2_HUMAN Adenine phosphoribosyltransferase OS=Homo sapiens GN=APRT PE=4 SV=1	4	4	4	30	30	30	19.608	5301800	6.72442	1.18048	15.1522
Q7Z2E3	Aprataxin	APTX	>sp|Q7Z2E3|APTX_HUMAN Aprataxin OS=Homo sapiens GN=APTX PE=1 SV=2;>sp|Q7Z2E3-7|APTX_HUMAN Isoform 7 of Aprataxin OS=Homo sapiens GN=APTX;>sp|Q7Z2E3-8|APTX_HUMAN Isoform 8 of Aprataxin OS=Homo sapiens GN=APTX;>tr|Q5T782|Q5T782_HUMAN Aprataxin OS=Homo sapien	8	8	8	27.2	27.2	27.2	40.74	10808000	7.03375	1.71341	51.6904
O60306	Intron-binding protein aquarius	AQR	>sp|O60306|AQR_HUMAN Intron-binding protein aquarius OS=Homo sapiens GN=AQR PE=1 SV=4	22	22	22	16.3	16.3	16.3	171.29	3438000	6.53631	0.856366	7.18399
Q96P48	Arf-GAP with Rho-GAP domain, ANK repeat and PH domain-containing protein 1	ARAP1	>sp|Q96P48|ARAP1_HUMAN Arf-GAP with Rho-GAP domain, ANK repeat and PH domain-containing protein 1 OS=Homo sapiens GN=ARAP1 PE=1 SV=3;>sp|Q96P48-3|ARAP1_HUMAN Isoform 3 of Arf-GAP with Rho-GAP domain, ANK repeat and PH domain-containing protein 1 OS=Homo sa	2	2	2	1.9	1.9	1.9	162.19	6610.2	3.82021	-3.82322	0.000150238
B0YIW6	Coatomer subunit delta	ARCN1	>tr|B0YIW6|B0YIW6_HUMAN Archain 1 OS=Homo sapiens GN=ARCN1 PE=4 SV=1;>sp|P48444|COPD_HUMAN Coatomer subunit delta OS=Homo sapiens GN=ARCN1 PE=1 SV=1;>tr|E9PEU4|E9PEU4_HUMAN Archain 1 OS=Homo sapiens GN=ARCN1 PE=4 SV=1	9	9	9	22.3	22.3	22.3	61.626	2261000	6.3543	0.542787	3.48969
P61204	ADP-ribosylation factor 3;ADP-ribosylation factor 1	ARF3;ARF1	>sp|P61204|ARF3_HUMAN ADP-ribosylation factor 3 OS=Homo sapiens GN=ARF3 PE=1 SV=2;>sp|P84077|ARF1_HUMAN ADP-ribosylation factor 1 OS=Homo sapiens GN=ARF1 PE=1 SV=2;>tr|F5H3A6|F5H3A6_HUMAN ADP-ribosylation factor 1 OS=Homo sapiens GN=ARF1 PE=3 SV=1;>tr|F5H4	8	8	3	54.1	54.1	19.9	20.601	29520000	7.47012	2.46524	291.903
P18085	ADP-ribosylation factor 4	ARF4	>sp|P18085|ARF4_HUMAN ADP-ribosylation factor 4 OS=Homo sapiens GN=ARF4 PE=1 SV=3;>tr|C9JPM4|C9JPM4_HUMAN ADP-ribosylation factor 4 (Fragment) OS=Homo sapiens GN=ARF4 PE=3 SV=1;>tr|C9JAK5|C9JAK5_HUMAN ADP-ribosylation factor 4 OS=Homo sapiens GN=ARF4 PE=3	8	4	4	52.2	23.3	23.3	20.511	7422300	6.87054	1.43222	27.0532
P84085	ADP-ribosylation factor 5	ARF5	>sp|P84085|ARF5_HUMAN ADP-ribosylation factor 5 OS=Homo sapiens GN=ARF5 PE=1 SV=2;>tr|C9J1Z8|C9J1Z8_HUMAN ADP-ribosylation factor 5 (Fragment) OS=Homo sapiens GN=ARF5 PE=3 SV=1	7	2	2	44.4	15.6	15.6	20.529	77010	4.88655	-1.98602	0.0103271
P62330	ADP-ribosylation factor 6	ARF6	>sp|P62330|ARF6_HUMAN ADP-ribosylation factor 6 OS=Homo sapiens GN=ARF6 PE=1 SV=2	5	5	5	43.4	43.4	43.4	20.082	10323000	7.01381	1.67906	47.7591
Q8N6T3-2	ADP-ribosylation factor GTPase-activating protein 1	ARFGAP1	>sp|Q8N6T3-2|ARFG1_HUMAN Isoform 2 of ADP-ribosylation factor GTPase-activating protein 1 OS=Homo sapiens GN=ARFGAP1;>sp|Q8N6T3|ARFG1_HUMAN ADP-ribosylation factor GTPase-activating protein 1 OS=Homo sapiens GN=ARFGAP1 PE=1 SV=2;>sp|Q8N6T3-3|ARFG1_HUMAN Is	1	1	1	4.8	4.8	4.8	45.675	83236	4.92031	-1.92785	0.0118073
Q8N6H7	ADP-ribosylation factor GTPase-activating protein 2	ARFGAP2	>sp|Q8N6H7|ARFG2_HUMAN ADP-ribosylation factor GTPase-activating protein 2 OS=Homo sapiens GN=ARFGAP2 PE=1 SV=1;>tr|G5E9L0|G5E9L0_HUMAN Uncharacterized protein OS=Homo sapiens GN=ARFGAP2 PE=4 SV=1;>tr|E9PQP3|E9PQP3_HUMAN ADP-ribosylation factor GTPase-acti	5	5	5	14.6	14.6	14.6	56.72	2483100	6.39499	0.612898	4.10108
H0Y6A0		ARFGAP3	>tr|H0Y6A0|H0Y6A0_HUMAN ADP-ribosylation factor GTPase-activating protein 3 (Fragment) OS=Homo sapiens GN=ARFGAP3 PE=4 SV=1	1	1	1	5.5	5.5	5.5	29.956	277050	5.44256	-1.02807	0.0937422
Q9Y6D6	Brefeldin A-inhibited guanine nucleotide-exchange protein 1;Brefeldin A-inhibited guanine nucleotide-exchange protein 2	ARFGEF1;ARFGEF2	>sp|Q9Y6D6|BIG1_HUMAN Brefeldin A-inhibited guanine nucleotide-exchange protein 1 OS=Homo sapiens GN=ARFGEF1 PE=1 SV=2;>sp|Q9Y6D5|BIG2_HUMAN Brefeldin A-inhibited guanine nucleotide-exchange protein 2 OS=Homo sapiens GN=ARFGEF2 PE=1 SV=3;>tr|E5RIF2|E5RIF2_	2	2	2	1	1	1	208.76	199990	5.30101	-1.27194	0.0534635
Q9NWB6	Arginine and glutamate-rich protein 1	ARGLU1	>sp|Q9NWB6|ARGL1_HUMAN Arginine and glutamate-rich protein 1 OS=Homo sapiens GN=ARGLU1 PE=1 SV=1;>sp|Q9NWB6-2|ARGL1_HUMAN Isoform 2 of Arginine and glutamate-rich protein 1 OS=Homo sapiens GN=ARGLU1;>tr|E7EUG0|E7EUG0_HUMAN Arginine and glutamate-rich 1 OS=	5	5	5	15.8	15.8	15.8	33.216	7561500	6.87861	1.44612	27.9333
Q07960	Rho GTPase-activating protein 1	ARHGAP1	>sp|Q07960|RHG01_HUMAN Rho GTPase-activating protein 1 OS=Homo sapiens GN=ARHGAP1 PE=1 SV=1;>tr|E9PCG8|E9PCG8_HUMAN Rho GTPase-activating protein 1 OS=Homo sapiens GN=ARHGAP1 PE=4 SV=2;>tr|H0YE29|H0YE29_HUMAN Rho GTPase-activating protein 1 (Fragment) OS=H	4	4	4	11.6	11.6	11.6	50.435	1469200	6.16708	0.220224	1.66044
A1A4S6	Rho GTPase-activating protein 10	ARHGAP10	>sp|A1A4S6|RHG10_HUMAN Rho GTPase-activating protein 10 OS=Homo sapiens GN=ARHGAP10 PE=1 SV=1	3	3	3	4.1	4.1	4.1	89.374	392130	5.59343	-0.768126	0.170559
Q8IWW6	Rho GTPase-activating protein 12	ARHGAP12	>sp|Q8IWW6|RHG12_HUMAN Rho GTPase-activating protein 12 OS=Homo sapiens GN=ARHGAP12 PE=1 SV=1;>tr|Q504X1|Q504X1_HUMAN ARHGAP12 protein OS=Homo sapiens GN=ARHGAP12 PE=2 SV=1;>sp|Q8IWW6-2|RHG12_HUMAN Isoform 2 of Rho GTPase-activating protein 12 OS=Homo sapi	1	1	1	1.8	1.8	1.8	96.253	165170	5.21793	-1.41508	0.0384523
Q68EM7	Rho GTPase-activating protein 17	ARHGAP17	>sp|Q68EM7|RHG17_HUMAN Rho GTPase-activating protein 17 OS=Homo sapiens GN=ARHGAP17 PE=1 SV=1;>sp|Q68EM7-5|RHG17_HUMAN Isoform 5 of Rho GTPase-activating protein 17 OS=Homo sapiens GN=ARHGAP17;>tr|C9IZD3|C9IZD3_HUMAN Rho GTPase-activating protein 17 OS=Hom	7	7	7	11.2	11.2	11.2	95.436	2522500	6.40183	0.624678	4.21384
Q5T5U3	Rho GTPase-activating protein 21	ARHGAP21	>sp|Q5T5U3|RHG21_HUMAN Rho GTPase-activating protein 21 OS=Homo sapiens GN=ARHGAP21 PE=1 SV=1;>tr|E9PED6|E9PED6_HUMAN Rho GTPase-activating protein 21 OS=Homo sapiens GN=ARHGAP21 PE=4 SV=1;>tr|H0Y468|H0Y468_HUMAN Rho GTPase-activating protein 21 (Fragment)	3	3	3	2.1	2.1	2.1	217.33	16846	4.2265	-3.12323	0.000752954
Q9NRY4	Rho GTPase-activating protein 35	ARHGAP35;GRLF1	>sp|Q9NRY4|RHG35_HUMAN Rho GTPase-activating protein 35 OS=Homo sapiens GN=ARHGAP35 PE=1 SV=2;>sp|Q9NRY4-2|RHG35_HUMAN Isoform 2 of Rho GTPase-activating protein 35 OS=Homo sapiens GN=ARHGAP35;>tr|A2RRE5|A2RRE5_HUMAN GRLF1 protein OS=Homo sapiens GN=GRLF1	7	7	7	7.3	7.3	7.3	172.23	457820	5.66069	-0.652235	0.222723
Q13017	Rho GTPase-activating protein 5	ARHGAP5	>sp|Q13017|RHG05_HUMAN Rho GTPase-activating protein 5 OS=Homo sapiens GN=ARHGAP5 PE=1 SV=2;>sp|Q13017-2|RHG05_HUMAN Isoform 2 of Rho GTPase-activating protein 5 OS=Homo sapiens GN=ARHGAP5	15	15	15	14.4	14.4	14.4	172.46	1019900	6.00856	-0.0528979	0.885324
P52565	Rho GDP-dissociation inhibitor 1	ARHGDIA	>sp|P52565|GDIR1_HUMAN Rho GDP-dissociation inhibitor 1 OS=Homo sapiens GN=ARHGDIA PE=1 SV=3;>tr|A8MXW0|A8MXW0_HUMAN Uncharacterized protein OS=Homo sapiens GN=ARHGDIA PE=2 SV=2	6	6	6	41.7	41.7	41.7	23.207	56507000	7.7521	2.95108	893.461
Q92888-3	Rho guanine nucleotide exchange factor 1	ARHGEF1	>sp|Q92888-3|ARHG1_HUMAN Isoform 3 of Rho guanine nucleotide exchange factor 1 OS=Homo sapiens GN=ARHGEF1;>sp|Q92888|ARHG1_HUMAN Rho guanine nucleotide exchange factor 1 OS=Homo sapiens GN=ARHGEF1 PE=1 SV=2;>tr|Q6NX52|Q6NX52_HUMAN ARHGEF1 protein OS=Homo s	3	3	3	4	4	4	104.06	231830	5.36517	-1.1614	0.0689607
Q5VV41	Rho guanine nucleotide exchange factor 16	ARHGEF16	>sp|Q5VV41|ARHGG_HUMAN Rho guanine nucleotide exchange factor 16 OS=Homo sapiens GN=ARHGEF16 PE=1 SV=1;>sp|Q5VV41-2|ARHGG_HUMAN Isoform 2 of Rho guanine nucleotide exchange factor 16 OS=Homo sapiens GN=ARHGEF16;>tr|B4DJM7|B4DJM7_HUMAN Rho guanine nucleotid	2	2	2	4.5	4.5	4.5	80.104	61987	4.7923	-2.1484	0.00710556
Q5VY93	Rho guanine nucleotide exchange factor 2	ARHGEF2	>tr|Q5VY93|Q5VY93_HUMAN Rho/Rac guanine nucleotide exchange factor (GEF) 2 OS=Homo sapiens GN=ARHGEF2 PE=2 SV=1;>sp|Q92974|ARHG2_HUMAN Rho guanine nucleotide exchange factor 2 OS=Homo sapiens GN=ARHGEF2 PE=1 SV=4;>sp|Q92974-2|ARHG2_HUMAN Isoform 2 of Rho g	21	21	21	28.9	28.9	28.9	111.49	5905100	6.77123	1.26111	18.2438
Q14155-5		ARHGEF7	>sp|Q14155-5|ARHG7_HUMAN Isoform 5 of Rho guanine nucleotide exchange factor 7 OS=Homo sapiens GN=ARHGEF7;>tr|B7Z6G2|B7Z6G2_HUMAN Rho guanine nucleotide exchange factor (GEF) 7 OS=Homo sapiens GN=ARHGEF7 PE=2 SV=1;>tr|B1ALK7|B1ALK7_HUMAN Rho guanine nucleo	1	1	1	2.3	2.3	2.3	82.57	40793	4.61059	-2.46148	0.00345557
O14497	AT-rich interactive domain-containing protein 1A	ARID1A	>sp|O14497|ARI1A_HUMAN AT-rich interactive domain-containing protein 1A OS=Homo sapiens GN=ARID1A PE=1 SV=3;>sp|O14497-2|ARI1A_HUMAN Isoform 2 of AT-rich interactive domain-containing protein 1A OS=Homo sapiens GN=ARID1A;>sp|O14497-3|ARI1A_HUMAN Isoform 3	41	41	39	25.5	25.5	23.8	242.04	20404000	7.30972	2.18888	154.484
Q8NFD5-3	AT-rich interactive domain-containing protein 1B	ARID1B	>sp|Q8NFD5-3|ARI1B_HUMAN Isoform 3 of AT-rich interactive domain-containing protein 1B OS=Homo sapiens GN=ARID1B;>sp|Q8NFD5-2|ARI1B_HUMAN Isoform 2 of AT-rich interactive domain-containing protein 1B OS=Homo sapiens GN=ARID1B;>sp|Q8NFD5|ARI1B_HUMAN AT-rich	25	23	23	16.7	15	15	241.46	4292900	6.63275	1.02253	10.5325
Q68CP9	AT-rich interactive domain-containing protein 2	ARID2	>sp|Q68CP9|ARID2_HUMAN AT-rich interactive domain-containing protein 2 OS=Homo sapiens GN=ARID2 PE=1 SV=2;>sp|Q68CP9-3|ARID2_HUMAN Isoform 3 of AT-rich interactive domain-containing protein 2 OS=Homo sapiens GN=ARID2;>tr|F8WCU9|F8WCU9_HUMAN AT-rich interac	30	30	30	23.4	23.4	23.4	197.39	10206000	7.00886	1.67053	46.8303
Q8IVW6	AT-rich interactive domain-containing protein 3B	ARID3B	>sp|Q8IVW6|ARI3B_HUMAN AT-rich interactive domain-containing protein 3B OS=Homo sapiens GN=ARID3B PE=1 SV=2;>sp|Q8IVW6-4|ARI3B_HUMAN Isoform 4 of AT-rich interactive domain-containing protein 3B OS=Homo sapiens GN=ARID3B;>tr|G8JLH7|G8JLH7_HUMAN AT-rich int	2	2	2	3.6	3.6	3.6	60.636	219420	5.34128	-1.20256	0.0627242
P29374	AT-rich interactive domain-containing protein 4A	ARID4A	>sp|P29374|ARI4A_HUMAN AT-rich interactive domain-containing protein 4A OS=Homo sapiens GN=ARID4A PE=1 SV=3;>sp|P29374-2|ARI4A_HUMAN Isoform II of AT-rich interactive domain-containing protein 4A OS=Homo sapiens GN=ARID4A;>sp|P29374-3|ARI4A_HUMAN Isoform I	12	10	10	13.4	12.6	12.6	142.75	1489300	6.17298	0.230391	1.69977
Q4LE39	AT-rich interactive domain-containing protein 4B	ARID4B	>sp|Q4LE39|ARI4B_HUMAN AT-rich interactive domain-containing protein 4B OS=Homo sapiens GN=ARID4B PE=1 SV=2;>sp|Q4LE39-2|ARI4B_HUMAN Isoform 2 of AT-rich interactive domain-containing protein 4B OS=Homo sapiens GN=ARID4B;>tr|G8JLI1|G8JLI1_HUMAN AT-rich int	17	17	15	15.4	15.4	14.6	147.81	4719000	6.67385	1.09334	12.3977
Q9Y4X5	E3 ubiquitin-protein ligase ARIH1	ARIH1	>sp|Q9Y4X5|ARI1_HUMAN E3 ubiquitin-protein ligase ARIH1 OS=Homo sapiens GN=ARIH1 PE=1 SV=2;>tr|H0Y2Q2|H0Y2Q2_HUMAN Ariadne homolog, ubiquitin-conjugating enzyme E2-binding protein, 1 (Drosophila) OS=Homo sapiens GN=ARIH1 PE=4 SV=1	11	11	11	25.9	25.9	25.9	64.117	16178000	7.20892	2.01523	103.569
O95376	E3 ubiquitin-protein ligase ARIH2	ARIH2	>sp|O95376|ARI2_HUMAN E3 ubiquitin-protein ligase ARIH2 OS=Homo sapiens GN=ARIH2 PE=1 SV=1;>tr|H0Y3N1|H0Y3N1_HUMAN Ariadne homolog 2 (Drosophila) OS=Homo sapiens GN=ARIH2 PE=4 SV=1	1	1	1	3.2	3.2	3.2	57.818	133150	5.12434	-1.57632	0.0265262
F8VYN9	ADP-ribosylation factor-like protein 1	ARL1	>tr|F8VYN9|F8VYN9_HUMAN ADP-ribosylation factor-like 1 OS=Homo sapiens GN=ARL1 PE=3 SV=1;>sp|P40616|ARL1_HUMAN ADP-ribosylation factor-like protein 1 OS=Homo sapiens GN=ARL1 PE=1 SV=1;>tr|B4DWW1|B4DWW1_HUMAN ADP-ribosylation factor-like 1 OS=Homo sapiens G	2	2	2	10.3	10.3	10.3	21.778	732090	5.86456	-0.300985	0.500051
P36405	ADP-ribosylation factor-like protein 3	ARL3	>sp|P36405|ARL3_HUMAN ADP-ribosylation factor-like protein 3 OS=Homo sapiens GN=ARL3 PE=1 SV=2	4	4	4	34.1	34.1	34.1	20.455	1948200	6.28963	0.431371	2.70005
Q15041	ADP-ribosylation factor-like protein 6-interacting protein 1	ARL6IP1	>sp|Q15041|AR6P1_HUMAN ADP-ribosylation factor-like protein 6-interacting protein 1 OS=Homo sapiens GN=ARL6IP1 PE=1 SV=2;>tr|F5GXP4|F5GXP4_HUMAN ADP-ribosylation factor-like 6-interacting protein 1 OS=Homo sapiens GN=ARL6IP1 PE=4 SV=1;>tr|F5GY14|F5GY14_HUM	1	1	1	4.9	4.9	4.9	23.362	5019500	6.70066	1.13953	13.789
Q66PJ3	ADP-ribosylation factor-like protein 6-interacting protein 4	ARL6IP4	>sp|Q66PJ3|AR6P4_HUMAN ADP-ribosylation factor-like protein 6-interacting protein 4 OS=Homo sapiens GN=ARL6IP4 PE=1 SV=1;>sp|Q66PJ3-2|AR6P4_HUMAN Isoform 2 of ADP-ribosylation factor-like protein 6-interacting protein 4 OS=Homo sapiens GN=ARL6IP4;>sp|Q66PJ	3	3	3	14.4	14.4	14.4	38.395	1801000	6.25551	0.372586	2.35823
O75915	PRA1 family protein 3	ARL6IP5	>sp|O75915|PRAF3_HUMAN PRA1 family protein 3 OS=Homo sapiens GN=ARL6IP5 PE=1 SV=1;>tr|E9PER8|E9PER8_HUMAN Uncharacterized protein OS=Homo sapiens GN=ARL6IP5 PE=4 SV=1	6	6	6	28.7	28.7	28.7	21.614	77060000	7.88683	3.1832	1524.75
Q96BM9	ADP-ribosylation factor-like protein 8A;ADP-ribosylation factor-like protein 8B	ARL8A;ARL8B	>sp|Q96BM9|ARL8A_HUMAN ADP-ribosylation factor-like protein 8A OS=Homo sapiens GN=ARL8A PE=1 SV=1;>sp|Q9NVJ2|ARL8B_HUMAN ADP-ribosylation factor-like protein 8B OS=Homo sapiens GN=ARL8B PE=1 SV=1	1	1	1	12.4	12.4	12.4	21.416	225490	5.35313	-1.18215	0.0657436
Q9NVT9	Armadillo repeat-containing protein 1	ARMC1	>sp|Q9NVT9|ARMC1_HUMAN Armadillo repeat-containing protein 1 OS=Homo sapiens GN=ARMC1 PE=1 SV=1;>tr|E5RJ86|E5RJ86_HUMAN Armadillo repeat-containing 1 (Fragment) OS=Homo sapiens GN=ARMC1 PE=4 SV=1;>tr|B4E2W7|B4E2W7_HUMAN Uncharacterized protein OS=Homo sapi	2	2	2	15.2	15.2	15.2	31.28	748080	5.87395	-0.284818	0.519017
F5H156	Armadillo repeat-containing protein 5	ARMC5	>tr|F5H156|F5H156_HUMAN Armadillo repeat-containing 5 OS=Homo sapiens GN=ARMC5 PE=4 SV=1;>sp|Q96C12|ARMC5_HUMAN Armadillo repeat-containing protein 5 OS=Homo sapiens GN=ARMC5 PE=2 SV=2;>sp|Q96C12-2|ARMC5_HUMAN Isoform 2 of Armadillo repeat-containing prote	1	1	1	1.7	1.7	1.7	101.01	7939	3.89977	-3.68616	0.000205987
Q8IUR7	Armadillo repeat-containing protein 8	ARMC8	>sp|Q8IUR7|ARMC8_HUMAN Armadillo repeat-containing protein 8 OS=Homo sapiens GN=ARMC8 PE=1 SV=2;>tr|F5GWK4|F5GWK4_HUMAN Armadillo repeat-containing 8 OS=Homo sapiens GN=ARMC8 PE=4 SV=1;>tr|G5E9V6|G5E9V6_HUMAN Armadillo repeat containing 8, isoform CRA_e OS	2	2	2	4.2	4.2	4.2	75.509	1937600	6.28726	0.427289	2.67478
Q9UH62	Armadillo repeat-containing X-linked protein 3	ARMCX3	>sp|Q9UH62|ARMX3_HUMAN Armadillo repeat-containing X-linked protein 3 OS=Homo sapiens GN=ARMCX3 PE=1 SV=1	1	1	1	4	4	4	42.5	7866	3.89575	-3.69307	0.000202735
Q92747	Actin-related protein 2/3 complex subunit 1A	ARPC1A	>sp|Q92747|ARC1A_HUMAN Actin-related protein 2/3 complex subunit 1A OS=Homo sapiens GN=ARPC1A PE=1 SV=2;>tr|E9PF58|E9PF58_HUMAN Actin-related protein 2/3 complex, subunit 1A, 41kDa OS=Homo sapiens GN=ARPC1A PE=4 SV=1;>tr|B4DLQ7|B4DLQ7_HUMAN Uncharacterized	4	3	3	15.4	9.2	9.2	41.569	2473200	6.39326	0.609909	4.07295
O15143	Actin-related protein 2/3 complex subunit 1B	ARPC1B	>sp|O15143|ARC1B_HUMAN Actin-related protein 2/3 complex subunit 1B OS=Homo sapiens GN=ARPC1B PE=1 SV=3;>tr|F8WCG3|F8WCG3_HUMAN Actin-related protein 2/3 complex, subunit 1B, 41kDa OS=Homo sapiens GN=ARPC1B PE=4 SV=1	13	13	12	46.2	46.2	40.1	40.949	14412000	7.15872	1.92874	84.8668
O15144	Actin-related protein 2/3 complex subunit 2	ARPC2	>sp|O15144|ARPC2_HUMAN Actin-related protein 2/3 complex subunit 2 OS=Homo sapiens GN=ARPC2 PE=1 SV=1;>tr|E7EWG5|E7EWG5_HUMAN Uncharacterized protein OS=Homo sapiens GN=ARPC2 PE=4 SV=1	11	11	11	37	37	37	34.333	33163000	7.52065	2.55231	356.706
O15145	Actin-related protein 2/3 complex subunit 3	ARPC3	>sp|O15145|ARPC3_HUMAN Actin-related protein 2/3 complex subunit 3 OS=Homo sapiens GN=ARPC3 PE=1 SV=3;>tr|B4DM63|B4DM63_HUMAN Uncharacterized protein OS=Homo sapiens GN=ARPC3 PE=2 SV=1;>tr|C9JZD1|C9JZD1_HUMAN Actin-related protein 2/3 complex, subunit 3, 2	2	2	2	10.1	10.1	10.1	20.546	14424000	7.15909	1.92936	84.9886
C9JWM7	Actin-related protein 2/3 complex subunit 4	ARPC4;ARPC4-TTLL3	>tr|C9JWM7|C9JWM7_HUMAN Actin-related protein 2/3 complex, subunit 4, 20kDa OS=Homo sapiens GN=ARPC4 PE=4 SV=1;>tr|F8WCF6|F8WCF6_HUMAN Actin-related protein 2/3 complex, subunit 4, 20kDa OS=Homo sapiens GN=ARPC4 PE=4 SV=1;>sp|P59998|ARPC4_HUMAN Actin-relat	6	6	6	31.6	31.6	31.6	21.588	28873000	7.46049	2.44866	280.968
O15511	Actin-related protein 2/3 complex subunit 5	ARPC5	>sp|O15511|ARPC5_HUMAN Actin-related protein 2/3 complex subunit 5 OS=Homo sapiens GN=ARPC5 PE=1 SV=3;>sp|O15511-2|ARPC5_HUMAN Isoform 2 of Actin-related protein 2/3 complex subunit 5 OS=Homo sapiens GN=ARPC5;>tr|B1ALC0|B1ALC0_HUMAN Actin-related protein 2	4	4	4	52.3	52.3	52.3	16.32	2444300	6.38815	0.601114	3.9913
Q9BPX5	Actin-related protein 2/3 complex subunit 5-like protein	ARPC5L	>sp|Q9BPX5|ARP5L_HUMAN Actin-related protein 2/3 complex subunit 5-like protein OS=Homo sapiens GN=ARPC5L PE=1 SV=1	3	3	3	21.6	21.6	21.6	16.941	8411200	6.92486	1.52581	33.5588
P56211	cAMP-regulated phosphoprotein 19	ARPP19	>sp|P56211|ARP19_HUMAN cAMP-regulated phosphoprotein 19 OS=Homo sapiens GN=ARPP19 PE=1 SV=2;>sp|P56211-2|ARP19_HUMAN Isoform ARPP-16 of cAMP-regulated phosphoprotein 19 OS=Homo sapiens GN=ARPP19	3	2	2	33.9	24.1	24.1	12.323	609110	5.7847	-0.438592	0.364257
P49407	Beta-arrestin-1	ARRB1	>sp|P49407|ARRB1_HUMAN Beta-arrestin-1 OS=Homo sapiens GN=ARRB1 PE=1 SV=2;>sp|P49407-2|ARRB1_HUMAN Isoform 1B of Beta-arrestin-1 OS=Homo sapiens GN=ARRB1;>tr|E9PM35|E9PM35_HUMAN Arrestin, beta 1 (Fragment) OS=Homo sapiens GN=ARRB1 PE=4 SV=1	1	1	1	3.3	3.3	3.3	47.065	142410	5.15354	-1.52602	0.029784
P32121-3	Beta-arrestin-2	ARRB2	>sp|P32121-3|ARRB2_HUMAN Isoform 2 of Beta-arrestin-2 OS=Homo sapiens GN=ARRB2;>tr|Q59EM5|Q59EM5_HUMAN Arrestin beta 2 isoform 1 variant (Fragment) OS=Homo sapiens GN=ARRB2 PE=2 SV=1;>sp|P32121|ARRB2_HUMAN Beta-arrestin-2 OS=Homo sapiens GN=ARRB2 PE=1 SV=2	4	4	4	10	10	10	47.271	402520	5.60479	-0.748558	0.178419
Q8N5I2	Arrestin domain-containing protein 1	ARRDC1	>sp|Q8N5I2|ARRD1_HUMAN Arrestin domain-containing protein 1 OS=Homo sapiens GN=ARRDC1 PE=2 SV=1;>tr|Q5T370|Q5T370_HUMAN Arrestin domain containing 1 (Fragment) OS=Homo sapiens GN=ARRDC1 PE=2 SV=1;>tr|Q5T371|Q5T371_HUMAN Arrestin domain containing 1 (Fragme	3	3	3	7.4	7.4	7.4	45.981	1187300	6.07456	0.0608192	1.15032
Q13510-2	Acid ceramidase;Acid ceramidase subunit alpha;Acid ceramidase subunit beta	ASAH1	>sp|Q13510-2|ASAH1_HUMAN Isoform 2 of Acid ceramidase OS=Homo sapiens GN=ASAH1;>sp|Q13510|ASAH1_HUMAN Acid ceramidase OS=Homo sapiens GN=ASAH1 PE=1 SV=5;>tr|E7EMM4|E7EMM4_HUMAN N-acylsphingosine amidohydrolase (acid ceramidase) 1 OS=Homo sapiens GN=ASAH1 P	2	2	2	6.8	6.8	6.8	46.503	70501	4.8482	-2.0521	0.00886952
G8JLA9	Ankyrin repeat and SOCS box protein 3	ASB3	>tr|G8JLA9|G8JLA9_HUMAN Ankyrin repeat and SOCS box-containing 3 OS=Homo sapiens GN=ASB3 PE=4 SV=1;>sp|Q9Y575|ASB3_HUMAN Ankyrin repeat and SOCS box protein 3 OS=Homo sapiens GN=ASB3 PE=1 SV=1;>sp|Q9Y575-2|ASB3_HUMAN Isoform 2 of Ankyrin repeat and SOCS bo	2	2	2	4.3	4.3	4.3	61.775	247910	5.39429	-1.11122	0.077407
F5H874	Activating signal cointegrator 1 complex subunit 1	ASCC1	>tr|F5H874|F5H874_HUMAN Activating signal cointegrator 1 complex subunit 1 OS=Homo sapiens GN=ASCC1 PE=4 SV=1;>sp|Q8N9N2-2|ASCC1_HUMAN Isoform 2 of Activating signal cointegrator 1 complex subunit 1 OS=Homo sapiens GN=ASCC1;>sp|Q8N9N2|ASCC1_HUMAN Activatin	2	2	2	5.5	5.5	5.5	43.611	387410	5.58817	-0.777187	0.167037
Q9H1I8	Activating signal cointegrator 1 complex subunit 2	ASCC2	>sp|Q9H1I8|ASCC2_HUMAN Activating signal cointegrator 1 complex subunit 2 OS=Homo sapiens GN=ASCC2 PE=1 SV=3;>tr|F5H6J9|F5H6J9_HUMAN Activating signal cointegrator 1 complex subunit 2 OS=Homo sapiens GN=ASCC2 PE=4 SV=1	5	5	5	11.1	11.1	11.1	86.359	885390	5.94713	-0.158724	0.693866
Q8N3C0	Activating signal cointegrator 1 complex subunit 3	ASCC3	>sp|Q8N3C0|HELC1_HUMAN Activating signal cointegrator 1 complex subunit 3 OS=Homo sapiens GN=ASCC3 PE=1 SV=3	12	12	12	6.3	6.3	6.3	251.46	334930	5.52495	-0.886104	0.129986
Q9Y294	Histone chaperone ASF1A	ASF1A	>sp|Q9Y294|ASF1A_HUMAN Histone chaperone ASF1A OS=Homo sapiens GN=ASF1A PE=1 SV=1	2	2	2	12.7	12.7	12.7	22.968	5418500	6.73388	1.19677	15.7314
Q9NVP2	Histone chaperone ASF1B	ASF1B	>sp|Q9NVP2|ASF1B_HUMAN Histone chaperone ASF1B OS=Homo sapiens GN=ASF1B PE=1 SV=1	1	1	1	7.4	7.4	7.4	22.433	347700	5.5412	-0.858106	0.138642
Q9UBL3	Set1/Ash2 histone methyltransferase complex subunit ASH2	ASH2L	>sp|Q9UBL3|ASH2L_HUMAN Set1/Ash2 histone methyltransferase complex subunit ASH2 OS=Homo sapiens GN=ASH2L PE=1 SV=1;>sp|Q9UBL3-3|ASH2L_HUMAN Isoform 3 of Set1/Ash2 histone methyltransferase complex subunit ASH2 OS=Homo sapiens GN=ASH2L;>sp|Q9UBL3-2|ASH2L_HU	12	12	12	22.6	22.6	22.6	68.722	11747000	7.06993	1.77575	59.6689
O43681	ATPase ASNA1	ASNA1	>sp|O43681|ASNA_HUMAN ATPase ASNA1 OS=Homo sapiens GN=ASNA1 PE=1 SV=2;>tr|E7EVN0|E7EVN0_HUMAN Uncharacterized protein OS=Homo sapiens GN=ASNA1 PE=4 SV=1	7	7	7	24.4	24.4	24.4	38.792	4470900	6.65039	1.05293	11.2962
P08243	Asparagine synthetase [glutamine-hydrolyzing];Asparagine synthetase	ASNS	>sp|P08243|ASNS_HUMAN Asparagine synthetase [glutamine-hydrolyzing] OS=Homo sapiens GN=ASNS PE=1 SV=4;>tr|E9PCI3|E9PCI3_HUMAN Uncharacterized protein OS=Homo sapiens GN=ASNS PE=4 SV=1;>tr|E9PCX6|E9PCX6_HUMAN Uncharacterized protein OS=Homo sapiens GN=ASNS	12	12	12	28.3	28.3	28.3	64.369	2820900	6.45039	0.708336	5.10901
Q12797	Aspartyl/asparaginyl beta-hydroxylase	ASPH	>sp|Q12797|ASPH_HUMAN Aspartyl/asparaginyl beta-hydroxylase OS=Homo sapiens GN=ASPH PE=1 SV=3;>tr|F5H667|F5H667_HUMAN Aspartate beta-hydroxylase OS=Homo sapiens GN=ASPH PE=4 SV=1	15	15	15	28.8	28.8	28.8	85.862	22818000	7.35828	2.27255	187.306
P00966	Argininosuccinate synthase	ASS1	>sp|P00966|ASSY_HUMAN Argininosuccinate synthase OS=Homo sapiens GN=ASS1 PE=1 SV=2;>tr|Q5T6L6|Q5T6L6_HUMAN Argininosuccinate synthase (Fragment) OS=Homo sapiens GN=ASS1 PE=2 SV=1	13	13	13	23.5	23.5	23.5	46.53	56775000	7.75416	2.95462	900.775
Q9NVM9	Protein asunder homolog	Asun;ASUN	>sp|Q9NVM9|ASUN_HUMAN Protein asunder homolog OS=Homo sapiens GN=Asun PE=1 SV=2;>tr|B4DNK1|B4DNK1_HUMAN Asunder, spermatogenesis regulator homolog (Drosphila) OS=Homo sapiens GN=ASUN PE=2 SV=1	24	24	24	36.5	36.5	36.5	80.224	13441000	7.12843	1.87655	75.2569
Q8IXJ9	Putative Polycomb group protein ASXL1	ASXL1	>sp|Q8IXJ9|ASXL1_HUMAN Putative Polycomb group protein ASXL1 OS=Homo sapiens GN=ASXL1 PE=1 SV=3;>tr|A6NIZ6|A6NIZ6_HUMAN Additional sex combs-like 1 (Drosophila) OS=Homo sapiens GN=ASXL1 PE=4 SV=3;>tr|E7EPD6|E7EPD6_HUMAN Additional sex combs-like 1 (Drosoph	1	1	1	0.6	0.6	0.6	165.45	29543	4.47045	-2.70291	0.00198192
Q76L83	Putative Polycomb group protein ASXL2	ASXL2	>sp|Q76L83|ASXL2_HUMAN Putative Polycomb group protein ASXL2 OS=Homo sapiens GN=ASXL2 PE=1 SV=1;>tr|E7EWD6|E7EWD6_HUMAN Additional sex combs-like 2 (Drosophila) OS=Homo sapiens GN=ASXL2 PE=4 SV=1	6	6	6	6.7	6.7	6.7	153.82	578360	5.7622	-0.477353	0.333155
Q6PL18	ATPase family AAA domain-containing protein 2	ATAD2	>sp|Q6PL18|ATAD2_HUMAN ATPase family AAA domain-containing protein 2 OS=Homo sapiens GN=ATAD2 PE=1 SV=1	4	4	4	5	5	5	158.55	118560	5.07394	-1.66316	0.0217188
Q9NVI7-2	ATPase family AAA domain-containing protein 3A	ATAD3A	>sp|Q9NVI7-2|ATD3A_HUMAN Isoform 2 of ATPase family AAA domain-containing protein 3A OS=Homo sapiens GN=ATAD3A;>sp|Q9NVI7|ATD3A_HUMAN ATPase family AAA domain-containing protein 3A OS=Homo sapiens GN=ATAD3A PE=1 SV=2;>tr|H0Y2W2|H0Y2W2_HUMAN ATPase family,	7	7	5	15.9	15.9	11.6	66.217	1940700	6.28796	0.428485	2.68216
Q96QE3	ATPase family AAA domain-containing protein 5	ATAD5	>sp|Q96QE3|ATAD5_HUMAN ATPase family AAA domain-containing protein 5 OS=Homo sapiens GN=ATAD5 PE=1 SV=4;>sp|Q96QE3-2|ATAD5_HUMAN Isoform 2 of ATPase family AAA domain-containing protein 5 OS=Homo sapiens GN=ATAD5	7	7	7	5.3	5.3	5.3	207.57	90389	4.95612	-1.86616	0.0136093
O95260-2	Arginyl-tRNA--protein transferase 1	ATE1	>sp|O95260-2|ATE1_HUMAN Isoform ATE1-2 of Arginyl-tRNA--protein transferase 1 OS=Homo sapiens GN=ATE1;>tr|F5GXE4|F5GXE4_HUMAN Arginyl-tRNA--protein transferase 1 OS=Homo sapiens GN=ATE1 PE=3 SV=1;>tr|B4E107|B4E107_HUMAN Arginyl-tRNA--protein transferase 1	3	3	3	8.5	8.5	8.5	59.031	781890	5.89315	-0.251743	0.56009
P18846	Cyclic AMP-dependent transcription factor ATF-1	ATF1	>sp|P18846|ATF1_HUMAN Cyclic AMP-dependent transcription factor ATF-1 OS=Homo sapiens GN=ATF1 PE=1 SV=2;>tr|B4DRF9|B4DRF9_HUMAN Activating transcription factor 1 OS=Homo sapiens GN=ATF1 PE=2 SV=1	3	2	2	16.2	13.7	13.7	29.232	8384500	6.92348	1.52343	33.3755
P15336	Cyclic AMP-dependent transcription factor ATF-2	ATF2	>sp|P15336|ATF2_HUMAN Cyclic AMP-dependent transcription factor ATF-2 OS=Homo sapiens GN=ATF2 PE=1 SV=4;>tr|G8JLM5|G8JLM5_HUMAN Activating transcription factor 2 OS=Homo sapiens GN=ATF2 PE=4 SV=1;>tr|E9PBF9|E9PBF9_HUMAN Activating transcription factor 2 OS	2	1	1	5	2.8	2.8	54.537	61758	4.79069	-2.15117	0.0070604
P17544	Cyclic AMP-dependent transcription factor ATF-7	ATF7	>sp|P17544|ATF7_HUMAN Cyclic AMP-dependent transcription factor ATF-7 OS=Homo sapiens GN=ATF7 PE=1 SV=2;>tr|B2RMP1|B2RMP1_HUMAN Activating transcription factor 7 OS=Homo sapiens GN=ATF7 PE=2 SV=1;>sp|P17544-3|ATF7_HUMAN Isoform 2 of Cyclic AMP-dependent tr	5	5	4	16.8	16.8	14.6	52.967	3028000	6.48116	0.761347	5.77228
F5GX74	Activating transcription factor 7-interacting protein 1	ATF7IP	>tr|F5GX74|F5GX74_HUMAN Activating transcription factor 7-interacting protein OS=Homo sapiens GN=ATF7IP PE=4 SV=1;>sp|Q6VMQ6|MCAF1_HUMAN Activating transcription factor 7-interacting protein 1 OS=Homo sapiens GN=ATF7IP PE=1 SV=3;>tr|G3V1U0|G3V1U0_HUMAN Act	7	7	7	10.7	10.7	10.7	137.49	625730	5.79639	-0.418449	0.381549
Q9NT62	Ubiquitin-like-conjugating enzyme ATG3	ATG3	>sp|Q9NT62|ATG3_HUMAN Ubiquitin-like-conjugating enzyme ATG3 OS=Homo sapiens GN=ATG3 PE=1 SV=1;>sp|Q9NT62-2|ATG3_HUMAN Isoform 2 of Ubiquitin-like-conjugating enzyme ATG3 OS=Homo sapiens GN=ATG3;>tr|F8WDI0|F8WDI0_HUMAN ATG3 autophagy-related 3 homolog (S.	2	2	2	7.3	7.3	7.3	35.864	164300	5.21564	-1.41903	0.038104
Q9Y4P1-2	Cysteine protease ATG4B	ATG4B	>sp|Q9Y4P1-2|ATG4B_HUMAN Isoform 2 of Cysteine protease ATG4B OS=Homo sapiens GN=ATG4B;>sp|Q9Y4P1|ATG4B_HUMAN Cysteine protease ATG4B OS=Homo sapiens GN=ATG4B PE=1 SV=2;>sp|Q9Y4P1-6|ATG4B_HUMAN Isoform 6 of Cysteine protease ATG4B OS=Homo sapiens GN=ATG4B;	1	1	1	2.8	2.8	2.8	52.529	33717	4.52785	-2.60403	0.00248869
Q7Z3C6	Autophagy-related protein 9A	ATG9A	>sp|Q7Z3C6|ATG9A_HUMAN Autophagy-related protein 9A OS=Homo sapiens GN=ATG9A PE=1 SV=3;>sp|Q7Z3C6-2|ATG9A_HUMAN Isoform 2 of Autophagy-related protein 9A OS=Homo sapiens GN=ATG9A	1	1	1	1.1	1.1	1.1	94.446	12562	4.09906	-3.3428	0.000454155
P31939	Bifunctional purine biosynthesis protein PURH;Phosphoribosylaminoimidazolecarboxamide formyltransferase;IMP cyclohydrolase	ATIC	>sp|P31939|PUR9_HUMAN Bifunctional purine biosynthesis protein PURH OS=Homo sapiens GN=ATIC PE=1 SV=3;>tr|E9PBU3|E9PBU3_HUMAN 5-aminoimidazole-4-carboxamide ribonucleotide formyltransferase/IMP cyclohydrolase OS=Homo sapiens GN=ATIC PE=4 SV=1;>tr|F5GWY2|F5	17	17	17	32.3	32.3	32.3	64.615	3520500	6.5466	0.874109	7.48358
Q6DD88	Atlastin-3	ATL3	>sp|Q6DD88|ATLA3_HUMAN Atlastin-3 OS=Homo sapiens GN=ATL3 PE=1 SV=1;>tr|F5H6I7|F5H6I7_HUMAN Atlastin GTPase 3 OS=Homo sapiens GN=ATL3 PE=4 SV=1;>tr|C9JUU1|C9JUU1_HUMAN Atlastin GTPase 3 OS=Homo sapiens GN=ATL3 PE=4 SV=1	8	8	8	27.5	27.5	27.5	60.541	4799100	6.68116	1.10594	12.7625
Q13315	Serine-protein kinase ATM	ATM	>sp|Q13315|ATM_HUMAN Serine-protein kinase ATM OS=Homo sapiens GN=ATM PE=1 SV=3;>tr|E9PFP9|E9PFP9_HUMAN Uncharacterized protein OS=Homo sapiens GN=ATM PE=4 SV=1	33	33	33	13.8	13.8	13.8	350.71	1613700	6.20782	0.290418	1.95172
Q9HD20	Probable cation-transporting ATPase 13A1	ATP13A1	>sp|Q9HD20|AT131_HUMAN Probable cation-transporting ATPase 13A1 OS=Homo sapiens GN=ATP13A1 PE=1 SV=2;>sp|Q9HD20-2|AT131_HUMAN Isoform B of Probable cation-transporting ATPase 13A1 OS=Homo sapiens GN=ATP13A1	5	5	5	5.6	5.6	5.6	132.95	107270	5.03048	-1.73804	0.0182792
F5H3A1	Sodium/potassium-transporting ATPase subunit alpha-1	ATP1A1	>tr|F5H3A1|F5H3A1_HUMAN ATPase, Na+/K+-transporting, alpha 1 polypeptide OS=Homo sapiens GN=ATP1A1 PE=3 SV=1;>sp|P05023|AT1A1_HUMAN Sodium/potassium-transporting ATPase subunit alpha-1 OS=Homo sapiens GN=ATP1A1 PE=1 SV=1;>tr|B7Z3U6|B7Z3U6_HUMAN ATPase, Na+	21	21	21	24.9	24.9	24.9	113	5716800	6.75715	1.23687	17.2531
P05026	Sodium/potassium-transporting ATPase subunit beta-1	ATP1B1	>sp|P05026|AT1B1_HUMAN Sodium/potassium-transporting ATPase subunit beta-1 OS=Homo sapiens GN=ATP1B1 PE=1 SV=1;>sp|P05026-2|AT1B1_HUMAN Isoform 2 of Sodium/potassium-transporting ATPase subunit beta-1 OS=Homo sapiens GN=ATP1B1;>tr|A6NGH2|A6NGH2_HUMAN ATPas	3	3	3	13.2	13.2	13.2	35.061	1178400	6.07129	0.0551892	1.13551
P54709	Sodium/potassium-transporting ATPase subunit beta-3	ATP1B3	>sp|P54709|AT1B3_HUMAN Sodium/potassium-transporting ATPase subunit beta-3 OS=Homo sapiens GN=ATP1B3 PE=1 SV=1	5	5	5	21.5	21.5	21.5	31.512	7911700	6.89827	1.48	30.1994
P16615	Sarcoplasmic/endoplasmic reticulum calcium ATPase 2	ATP2A2	>sp|P16615|AT2A2_HUMAN Sarcoplasmic/endoplasmic reticulum calcium ATPase 2 OS=Homo sapiens GN=ATP2A2 PE=1 SV=1;>sp|P16615-3|AT2A2_HUMAN Isoform 3 of Sarcoplasmic/endoplasmic reticulum calcium ATPase 2 OS=Homo sapiens GN=ATP2A2;>sp|P16615-2|AT2A2_HUMAN Isof	16	16	16	19.2	19.2	19.2	114.76	3233800	6.50971	0.810549	6.46471
P20020	Plasma membrane calcium-transporting ATPase 1	ATP2B1	>sp|P20020|AT2B1_HUMAN Plasma membrane calcium-transporting ATPase 1 OS=Homo sapiens GN=ATP2B1 PE=1 SV=3;>sp|P20020-4|AT2B1_HUMAN Isoform C of Plasma membrane calcium-transporting ATPase 1 OS=Homo sapiens GN=ATP2B1;>sp|P20020-3|AT2B1_HUMAN Isoform B of Pla	5	5	2	6.4	6.4	2.5	138.75	688190	5.83771	-0.347256	0.449515
P23634	Plasma membrane calcium-transporting ATPase 4	ATP2B4	>sp|P23634|AT2B4_HUMAN Plasma membrane calcium-transporting ATPase 4 OS=Homo sapiens GN=ATP2B4 PE=1 SV=2;>sp|P23634-8|AT2B4_HUMAN Isoform ZD of Plasma membrane calcium-transporting ATPase 4 OS=Homo sapiens GN=ATP2B4;>sp|P23634-6|AT2B4_HUMAN Isoform XB of P	4	1	1	5.2	1.3	1.3	137.92	27693	4.44237	-2.7513	0.00177296
P25705	ATP synthase subunit alpha, mitochondrial;ATP synthase subunit alpha	ATP5A1	>sp|P25705|ATPA_HUMAN ATP synthase subunit alpha, mitochondrial OS=Homo sapiens GN=ATP5A1 PE=1 SV=1;>tr|A8K092|A8K092_HUMAN ATP synthase subunit alpha OS=Homo sapiens GN=ATP5A1 PE=2 SV=1	25	25	25	51	51	51	59.75	100140000	8.00061	3.37923	2394.58
P06576	ATP synthase subunit beta, mitochondrial;ATP synthase subunit beta	ATP5B	>sp|P06576|ATPB_HUMAN ATP synthase subunit beta, mitochondrial OS=Homo sapiens GN=ATP5B PE=1 SV=3;>tr|F8VPV9|F8VPV9_HUMAN ATP synthase subunit beta OS=Homo sapiens GN=ATP5B PE=3 SV=1;>tr|H0YH81|H0YH81_HUMAN ATP synthase subunit beta (Fragment) OS=Homo sapi	21	21	21	55.2	55.2	55.2	56.559	157240000	8.19656	3.71684	5210.06
P36542	ATP synthase subunit gamma, mitochondrial;ATP synthase gamma chain	ATP5C1	>sp|P36542|ATPG_HUMAN ATP synthase subunit gamma, mitochondrial OS=Homo sapiens GN=ATP5C1 PE=1 SV=1;>sp|P36542-2|ATPG_HUMAN Isoform Heart of ATP synthase subunit gamma, mitochondrial OS=Homo sapiens GN=ATP5C1;>tr|B4DL14|B4DL14_HUMAN ATP synthase gamma chai	9	9	9	30.9	30.9	30.9	32.996	20002000	7.30107	2.17399	149.277
P30049	ATP synthase subunit delta, mitochondrial	ATP5D	>sp|P30049|ATPD_HUMAN ATP synthase subunit delta, mitochondrial OS=Homo sapiens GN=ATP5D PE=1 SV=2	2	2	2	13.7	13.7	13.7	17.49	10253000	7.01085	1.67397	47.2025
P24539	ATP synthase subunit b, mitochondrial	ATP5F1	>sp|P24539|AT5F1_HUMAN ATP synthase subunit b, mitochondrial OS=Homo sapiens GN=ATP5F1 PE=1 SV=2;>tr|Q5QNZ2|Q5QNZ2_HUMAN ATP synthase, H+ transporting, mitochondrial F0 complex, subunit B1 OS=Homo sapiens GN=ATP5F1 PE=2 SV=1	12	12	12	37.9	37.9	37.9	28.908	17636000	7.2464	2.0798	120.17
O75947	ATP synthase subunit d, mitochondrial	ATP5H	>sp|O75947|ATP5H_HUMAN ATP synthase subunit d, mitochondrial OS=Homo sapiens GN=ATP5H PE=1 SV=3;>sp|O75947-2|ATP5H_HUMAN Isoform 2 of ATP synthase subunit d, mitochondrial OS=Homo sapiens GN=ATP5H	11	11	11	65.8	65.8	65.8	18.491	78864000	7.89688	3.20051	1586.77
P56385	ATP synthase subunit e, mitochondrial	ATP5I	>sp|P56385|ATP5I_HUMAN ATP synthase subunit e, mitochondrial OS=Homo sapiens GN=ATP5I PE=1 SV=2	2	2	2	31.9	31.9	31.9	7.9331	7922800	6.89888	1.48105	30.2724
P18859	ATP synthase-coupling factor 6, mitochondrial	ATP5J	>sp|P18859|ATP5J_HUMAN ATP synthase-coupling factor 6, mitochondrial OS=Homo sapiens GN=ATP5J PE=1 SV=1;>tr|A8MUH2|A8MUH2_HUMAN ATP synthase-coupling factor 6, mitochondrial OS=Homo sapiens GN=ATP5J PE=3 SV=1	5	5	5	49.1	49.1	49.1	12.587	56382000	7.75114	2.94942	890.059
P56134	ATP synthase subunit f, mitochondrial	ATP5J2;PTCD1	>sp|P56134|ATPK_HUMAN ATP synthase subunit f, mitochondrial OS=Homo sapiens GN=ATP5J2 PE=1 SV=3;>tr|F8W7V3|F8W7V3_HUMAN ATP synthase, H+-transporting, mitochondrial Fo complex, subunit F2 OS=Homo sapiens GN=ATP5J2 PE=4 SV=1;>tr|C9JU26|C9JU26_HUMAN ATP synt	3	1	1	39.4	13.8	13.8	10.918	4590700	6.66188	1.07272	11.8227
O75964	ATP synthase subunit g, mitochondrial	ATP5L	>sp|O75964|ATP5L_HUMAN ATP synthase subunit g, mitochondrial OS=Homo sapiens GN=ATP5L PE=1 SV=3;>tr|E9PN17|E9PN17_HUMAN ATP synthase, H+-transporting, mitochondrial Fo complex, subunit G OS=Homo sapiens GN=ATP5L PE=4 SV=1	4	4	4	46.6	46.6	46.6	11.428	31923000	7.5041	2.5238	334.038
P48047	ATP synthase subunit O, mitochondrial	ATP5O	>sp|P48047|ATPO_HUMAN ATP synthase subunit O, mitochondrial OS=Homo sapiens GN=ATP5O PE=1 SV=1	11	11	11	62.9	62.9	62.9	23.277	46344000	7.66599	2.80272	634.919
Q99766	ATP synthase subunit s, mitochondrial	ATP5S	>sp|Q99766|ATP5S_HUMAN ATP synthase subunit s, mitochondrial OS=Homo sapiens GN=ATP5S PE=1 SV=3	1	1	1	5.1	5.1	5.1	24.866	87147	4.94025	-1.89349	0.0127793
Q15904	V-type proton ATPase subunit S1	ATP6AP1	>sp|Q15904|VAS1_HUMAN V-type proton ATPase subunit S1 OS=Homo sapiens GN=ATP6AP1 PE=1 SV=2;>tr|F8W684|F8W684_HUMAN ATPase, H+-transporting, lysosomal accessory protein 1 OS=Homo sapiens GN=ATP6AP1 PE=4 SV=1	3	3	3	9.4	9.4	9.4	52.025	288750	5.46052	-0.997115	0.100667
O75787	Renin receptor	ATP6AP2	>sp|O75787|RENR_HUMAN Renin receptor OS=Homo sapiens GN=ATP6AP2 PE=1 SV=2;>tr|B7Z9I3|B7Z9I3_HUMAN Uncharacterized protein OS=Homo sapiens GN=ATP6AP2 PE=2 SV=1;>tr|B7Z1I9|B7Z1I9_HUMAN Uncharacterized protein OS=Homo sapiens GN=ATP6AP2 PE=2 SV=1;>tr|H0Y750|H	2	2	2	8	8	8	39.008	190280	5.27939	-1.30918	0.04907
F5GYQ1	V-type proton ATPase subunit d 1	ATP6V0D1	>tr|F5GYQ1|F5GYQ1_HUMAN ATPase, H+-transporting, lysosomal 38kDa, V0 subunit d1 OS=Homo sapiens GN=ATP6V0D1 PE=4 SV=1;>sp|P61421|VA0D1_HUMAN V-type proton ATPase subunit d 1 OS=Homo sapiens GN=ATP6V0D1 PE=1 SV=1;>tr|F8WEN9|F8WEN9_HUMAN ATPase, H+-transport	1	1	1	2.6	2.6	2.6	44.659	194420	5.28874	-1.29308	0.0509239
P38606	V-type proton ATPase catalytic subunit A	ATP6V1A	>sp|P38606|VATA_HUMAN V-type proton ATPase catalytic subunit A OS=Homo sapiens GN=ATP6V1A PE=1 SV=2;>tr|B7Z1R5|B7Z1R5_HUMAN ATPase, H+ transporting, lysosomal 70kDa, V1 subunit A OS=Homo sapiens GN=ATP6V1A PE=2 SV=1	8	8	8	19.3	19.3	19.3	68.303	1524000	6.18298	0.247625	1.76858
P21281	V-type proton ATPase subunit B, brain isoform	ATP6V1B2	>sp|P21281|VATB2_HUMAN V-type proton ATPase subunit B, brain isoform OS=Homo sapiens GN=ATP6V1B2 PE=1 SV=3;>tr|B4DFM5|B4DFM5_HUMAN ATPase, H+ transporting, lysosomal 56/58kDa, V1 subunit B2 OS=Homo sapiens GN=ATP6V1B2 PE=2 SV=1;>tr|H0YC04|H0YC04_HUMAN ATPa	5	5	5	15.1	15.1	15.1	56.5	918980	5.96331	-0.130862	0.73984
P21283	V-type proton ATPase subunit C 1	ATP6V1C1	>sp|P21283|VATC1_HUMAN V-type proton ATPase subunit C 1 OS=Homo sapiens GN=ATP6V1C1 PE=1 SV=4;>tr|A8MQ60|A8MQ60_HUMAN Uncharacterized protein OS=Homo sapiens GN=ATP6V1C1 PE=4 SV=1;>tr|E7EV59|E7EV59_HUMAN Uncharacterized protein OS=Homo sapiens GN=ATP6V1C1	5	5	5	16.5	16.5	16.5	43.941	675560	5.82966	-0.361116	0.435396
P36543	V-type proton ATPase subunit E 1;V-type proton ATPase subunit E 2	ATP6V1E1;ATP6V1E2	>sp|P36543|VATE1_HUMAN V-type proton ATPase subunit E 1 OS=Homo sapiens GN=ATP6V1E1 PE=1 SV=1;>tr|A8MUE4|A8MUE4_HUMAN Uncharacterized protein OS=Homo sapiens GN=ATP6V1E1 PE=2 SV=1;>tr|C9J8H1|C9J8H1_HUMAN ATPase, H+-transporting, lysosomal 31kDa, V1 subunit	4	4	4	23	23	23	26.145	1973300	6.29519	0.44095	2.76026
C9JRT2	V-type proton ATPase subunit G 1;V-type proton ATPase subunit G 2	ATP6V1G2-DDX39B;ATP6V1G1;ATP6V1G2	>tr|C9JRT2|C9JRT2_HUMAN ATP6V1G2-DDX39B readthrough (non-protein coding) OS=Homo sapiens GN=ATP6V1G2-DDX39B PE=4 SV=1;>sp|O75348|VATG1_HUMAN V-type proton ATPase subunit G 1 OS=Homo sapiens GN=ATP6V1G1 PE=1 SV=3;>sp|O95670|VATG2_HUMAN V-type proton ATPase	2	2	2	12	12	12	15.28	1419000	6.15198	0.19421	1.56391
Q9UI12	V-type proton ATPase subunit H	ATP6V1H	>sp|Q9UI12|VATH_HUMAN V-type proton ATPase subunit H OS=Homo sapiens GN=ATP6V1H PE=1 SV=1;>sp|Q9UI12-2|VATH_HUMAN Isoform 2 of V-type proton ATPase subunit H OS=Homo sapiens GN=ATP6V1H;>tr|E9PGE6|E9PGE6_HUMAN Uncharacterized protein OS=Homo sapiens GN=ATP6	3	3	3	10.4	10.4	10.4	55.882	419150	5.62237	-0.718266	0.191308
Q9UII2	ATPase inhibitor, mitochondrial	ATPIF1	>sp|Q9UII2|ATIF1_HUMAN ATPase inhibitor, mitochondrial OS=Homo sapiens GN=ATPIF1 PE=1 SV=1	4	4	4	17.9	17.9	17.9	12.249	286920	5.45776	-1.00187	0.0995698
Q13535	Serine/threonine-protein kinase ATR	ATR	>sp|Q13535|ATR_HUMAN Serine/threonine-protein kinase ATR OS=Homo sapiens GN=ATR PE=1 SV=3;>sp|Q13535-3|ATR_HUMAN Isoform 3 of Serine/threonine-protein kinase ATR OS=Homo sapiens GN=ATR;>sp|Q13535-2|ATR_HUMAN Isoform 2 of Serine/threonine-protein kinase ATR	31	31	31	15.5	15.5	15.5	301.36	1592400	6.20205	0.280476	1.90755
Q8WXE1	ATR-interacting protein	ATRIP	>sp|Q8WXE1|ATRIP_HUMAN ATR-interacting protein OS=Homo sapiens GN=ATRIP PE=1 SV=1;>sp|Q8WXE1-2|ATRIP_HUMAN Isoform 2 of ATR-interacting protein OS=Homo sapiens GN=ATRIP;>sp|Q8WXE1-3|ATRIP_HUMAN Isoform 3 of ATR-interacting protein OS=Homo sapiens GN=ATRIP	7	7	2	11	11	2.7	85.837	1537300	6.18676	0.254127	1.79526
P46100	Transcriptional regulator ATRX	ATRX	>sp|P46100|ATRX_HUMAN Transcriptional regulator ATRX OS=Homo sapiens GN=ATRX PE=1 SV=5;>sp|P46100-4|ATRX_HUMAN Isoform 3 of Transcriptional regulator ATRX OS=Homo sapiens GN=ATRX;>sp|P46100-3|ATRX_HUMAN Isoform 2 of Transcriptional regulator ATRX OS=Homo s	23	23	23	11.8	11.8	11.8	282.58	3240700	6.51064	0.812144	6.48849
Q9UBB4	Ataxin-10	ATXN10	>sp|Q9UBB4|ATX10_HUMAN Ataxin-10 OS=Homo sapiens GN=ATXN10 PE=1 SV=1;>sp|Q9UBB4-2|ATX10_HUMAN Isoform 2 of Ataxin-10 OS=Homo sapiens GN=ATXN10;>tr|E7ESH8|E7ESH8_HUMAN Uncharacterized protein OS=Homo sapiens GN=ATXN10 PE=4 SV=2;>tr|E9PCY2|E9PCY2_HUMAN Uncha	4	4	4	12.8	12.8	12.8	53.488	981920	5.99208	-0.0812941	0.829289
Q8WWM7-3	Ataxin-2-like protein	ATXN2L	>sp|Q8WWM7-3|ATX2L_HUMAN Isoform 3 of Ataxin-2-like protein OS=Homo sapiens GN=ATXN2L;>sp|Q8WWM7|ATX2L_HUMAN Ataxin-2-like protein OS=Homo sapiens GN=ATXN2L PE=1 SV=2;>sp|Q8WWM7-2|ATX2L_HUMAN Isoform 2 of Ataxin-2-like protein OS=Homo sapiens GN=ATXN2L;>tr	10	10	10	11.8	11.8	11.8	115.58	3136900	6.4965	0.787785	6.13458
O15265-2	Ataxin-7	ATXN7	>sp|O15265-2|ATX7_HUMAN Isoform b of Ataxin-7 OS=Homo sapiens GN=ATXN7;>sp|O15265|ATX7_HUMAN Ataxin-7 OS=Homo sapiens GN=ATXN7 PE=1 SV=1;>tr|E9PHP9|E9PHP9_HUMAN Ataxin 7 OS=Homo sapiens GN=ATXN7 PE=4 SV=1	2	2	2	1.8	1.8	1.8	101.11	188730	5.27584	-1.3153	0.0483833
Q14CW9-2	Ataxin-7-like protein 3	ATXN7L3	>sp|Q14CW9-2|AT7L3_HUMAN Isoform 2 of Ataxin-7-like protein 3 OS=Homo sapiens GN=ATXN7L3;>sp|Q14CW9|AT7L3_HUMAN Ataxin-7-like protein 3 OS=Homo sapiens GN=ATXN7L3 PE=1 SV=1	1	1	1	5.1	5.1	5.1	39.599	234120	5.36944	-1.15404	0.0701385
Q9Y679	Ancient ubiquitous protein 1	AUP1	>sp|Q9Y679|AUP1_HUMAN Ancient ubiquitous protein 1 OS=Homo sapiens GN=AUP1 PE=1 SV=1;>tr|E7EU18|E7EU18_HUMAN Uncharacterized protein OS=Homo sapiens GN=AUP1 PE=4 SV=1;>sp|Q9Y679-2|AUP1_HUMAN Isoform Short of Ancient ubiquitous protein 1 OS=Homo sapiens GN=	1	1	1	3.8	3.8	3.8	53.028	36362	4.56065	-2.54752	0.00283453
O14965	Aurora kinase A	AURKA	>sp|O14965|AURKA_HUMAN Aurora kinase A OS=Homo sapiens GN=AURKA PE=1 SV=2;>tr|A3KFJ0|A3KFJ0_HUMAN Aurora kinase A OS=Homo sapiens GN=AURKA PE=3 SV=1;>tr|Q5QPD4|Q5QPD4_HUMAN Aurora kinase A (Fragment) OS=Homo sapiens GN=AURKA PE=2 SV=1;>tr|A3KFJ1|A3KFJ1_HUM	6	6	5	23.1	23.1	21.1	45.809	3750200	6.57405	0.921403	8.34456
Q96GD4	Aurora kinase B	AURKB	>sp|Q96GD4|AURKB_HUMAN Aurora kinase B OS=Homo sapiens GN=AURKB PE=1 SV=3;>tr|B4DNM4|B4DNM4_HUMAN Aurora kinase B OS=Homo sapiens GN=AURKB PE=2 SV=1	3	2	2	7.8	5.5	5.5	39.31	528560	5.72309	-0.544726	0.285282
Q9NQS1	Cell death regulator Aven	AVEN	>sp|Q9NQS1|AVEN_HUMAN Cell death regulator Aven OS=Homo sapiens GN=AVEN PE=1 SV=1;>tr|H0YKR0|H0YKR0_HUMAN Apoptosis, caspase activation inhibitor (Fragment) OS=Homo sapiens GN=AVEN PE=4 SV=1	1	1	1	4.1	4.1	4.1	38.506	175890	5.24524	-1.36802	0.0428524
F5H6I0	Beta-2-microglobulin;Beta-2-microglobulin form pI 5.3	B2M	>tr|F5H6I0|F5H6I0_HUMAN Beta-2-microglobulin OS=Homo sapiens GN=B2M PE=3 SV=1;>sp|P61769|B2MG_HUMAN Beta-2-microglobulin OS=Homo sapiens GN=B2M PE=1 SV=1;>tr|H0YLF3|H0YLF3_HUMAN Beta-2-microglobulin (Fragment) OS=Homo sapiens GN=B2M PE=3 SV=1	1	1	1	8.2	8.2	8.2	13.972	11027000	7.04246	1.72842	53.5082
Q6Y288	Beta-1,3-glucosyltransferase	B3GALTL	>sp|Q6Y288|B3GLT_HUMAN Beta-1,3-glucosyltransferase OS=Homo sapiens GN=B3GALTL PE=1 SV=2	7	7	7	17.9	17.9	17.9	56.563	3417200	6.53367	0.851825	7.10927
P15291	Beta-1,4-galactosyltransferase 1;Lactose synthase A protein;N-acetyllactosamine synthase;Beta-N-acetylglucosaminylglycopeptide beta-1,4-galactosyltransferase;Beta-N-acetylglucosaminyl-glycolipid beta-1,4-galactosyltransferase;Processed beta-1,4-galactosyltransferase 1	B4GALT1	>sp|P15291|B4GT1_HUMAN Beta-1,4-galactosyltransferase 1 OS=Homo sapiens GN=B4GALT1 PE=1 SV=5;>sp|P15291-2|B4GT1_HUMAN Isoform Short of Beta-1,4-galactosyltransferase 1 OS=Homo sapiens GN=B4GALT1;>tr|F5H0P7|F5H0P7_HUMAN UDP-Gal:betaGlcNAc beta 1,4- galactos	1	1	1	5	5	5	43.92	286290	5.45681	-1.00352	0.0991935
Q9NWV8	BRISC and BRCA1-A complex member 1	BABAM1	>sp|Q9NWV8|BABA1_HUMAN BRISC and BRCA1-A complex member 1 OS=Homo sapiens GN=BABAM1 PE=1 SV=1;>sp|Q9NWV8-3|BABA1_HUMAN Isoform 3 of BRISC and BRCA1-A complex member 1 OS=Homo sapiens GN=BABAM1;>tr|C9J462|C9J462_HUMAN Uncharacterized protein OS=Homo sapiens	6	6	6	26.1	26.1	26.1	36.56	1998000	6.3006	0.450258	2.82006
O14867	Transcription regulator protein BACH1	BACH1	>sp|O14867|BACH1_HUMAN Transcription regulator protein BACH1 OS=Homo sapiens GN=BACH1 PE=1 SV=2;>tr|C9IYR0|C9IYR0_HUMAN BTB and CNC homology 1, basic leucine zipper transcription factor 1 (Fragment) OS=Homo sapiens GN=BACH1 PE=4 SV=1;>tr|C9JMP6|C9JMP6_HUMA	1	1	1	1.9	1.9	1.9	81.957	92205	4.96475	-1.85128	0.0140838
Q99933	BAG family molecular chaperone regulator 1	BAG1	>sp|Q99933|BAG1_HUMAN BAG family molecular chaperone regulator 1 OS=Homo sapiens GN=BAG1 PE=1 SV=4;>sp|Q99933-3|BAG1_HUMAN Isoform 3 of BAG family molecular chaperone regulator 1 OS=Homo sapiens GN=BAG1;>sp|Q99933-4|BAG1_HUMAN Isoform 4 of BAG family molec	4	4	4	18	18	18	38.778	5458000	6.73703	1.2022	15.9295
O95816	BAG family molecular chaperone regulator 2	BAG2	>sp|O95816|BAG2_HUMAN BAG family molecular chaperone regulator 2 OS=Homo sapiens GN=BAG2 PE=1 SV=1;>tr|B4DXE2|B4DXE2_HUMAN Uncharacterized protein OS=Homo sapiens GN=BAG2 PE=2 SV=1	4	4	4	20.9	20.9	20.9	23.772	4847700	6.68554	1.11348	12.986
O95817	BAG family molecular chaperone regulator 3	BAG3	>sp|O95817|BAG3_HUMAN BAG family molecular chaperone regulator 3 OS=Homo sapiens GN=BAG3 PE=1 SV=3	2	2	2	4	4	4	61.594	295780	5.47097	-0.979116	0.104926
Q9UL15-2	BAG family molecular chaperone regulator 5	BAG5	>sp|Q9UL15-2|BAG5_HUMAN Isoform 2 of BAG family molecular chaperone regulator 5 OS=Homo sapiens GN=BAG5;>sp|Q9UL15|BAG5_HUMAN BAG family molecular chaperone regulator 5 OS=Homo sapiens GN=BAG5 PE=1 SV=1	5	5	5	15.4	15.4	15.4	56.026	578740	5.76248	-0.476862	0.333532
G3V1Z5	Large proline-rich protein BAG6	BAG6;BAT3	>tr|G3V1Z5|G3V1Z5_HUMAN HLA-B associated transcript 3, isoform CRA_c OS=Homo sapiens GN=BAG6 PE=4 SV=1;>sp|P46379-3|BAG6_HUMAN Isoform 3 of Large proline-rich protein BAG6 OS=Homo sapiens GN=BAG6;>sp|P46379|BAG6_HUMAN Large proline-rich protein BAG6 OS=Hom	5	5	5	7.4	7.4	7.4	122.35	682200	5.83391	-0.353797	0.442795
Q9UQB8	Brain-specific angiogenesis inhibitor 1-associated protein 2	BAIAP2	>sp|Q9UQB8|BAIP2_HUMAN Brain-specific angiogenesis inhibitor 1-associated protein 2 OS=Homo sapiens GN=BAIAP2 PE=1 SV=1;>sp|Q9UQB8-2|BAIP2_HUMAN Isoform 2 of Brain-specific angiogenesis inhibitor 1-associated protein 2 OS=Homo sapiens GN=BAIAP2;>sp|Q9UQB8-	9	9	9	25.2	25.2	25.2	60.867	1512300	6.17964	0.241858	1.74525
Q9UHR4	Brain-specific angiogenesis inhibitor 1-associated protein 2-like protein 1	BAIAP2L1	>sp|Q9UHR4|BI2L1_HUMAN Brain-specific angiogenesis inhibitor 1-associated protein 2-like protein 1 OS=Homo sapiens GN=BAIAP2L1 PE=1 SV=2	11	11	11	25.2	25.2	25.2	56.882	1736600	6.2397	0.34534	2.21483
O75531	Barrier-to-autointegration factor	BANF1	>sp|O75531|BAF_HUMAN Barrier-to-autointegration factor OS=Homo sapiens GN=BANF1 PE=1 SV=1	9	9	9	80.9	80.9	80.9	10.058	190240000	8.2793	3.85939	7234.26
Q8N9N5	Protein BANP	BANP	>sp|Q8N9N5|BANP_HUMAN Protein BANP OS=Homo sapiens GN=BANP PE=1 SV=3;>tr|F5GZM0|F5GZM0_HUMAN BTG3-associated nuclear protein OS=Homo sapiens GN=BANP PE=4 SV=1;>tr|B4DNJ9|B4DNJ9_HUMAN Uncharacterized protein OS=Homo sapiens GN=BANP PE=2 SV=1;>sp|Q8N9N5-4|BA	8	8	8	17	17	17	56.494	4819900	6.68304	1.10917	12.858
Q92560	Ubiquitin carboxyl-terminal hydrolase BAP1	BAP1	>sp|Q92560|BAP1_HUMAN Ubiquitin carboxyl-terminal hydrolase BAP1 OS=Homo sapiens GN=BAP1 PE=1 SV=2;>tr|F8W6N3|F8W6N3_HUMAN BRCA1-associated protein-1 (ubiquitin carboxy-terminal hydrolase) OS=Homo sapiens GN=BAP1 PE=4 SV=1	7	7	7	11	11	11	80.361	2272900	6.35658	0.546715	3.52139
E9PB29	Chromatin complexes subunit BAP18	BAP18	>tr|E9PB29|E9PB29_HUMAN Chromosome 17 open reading frame 49 OS=Homo sapiens GN=C17orf49 PE=4 SV=1	5	1	1	60.1	15.9	15.9	13.958	1456600	6.16334	0.213779	1.63598
Q99728	BRCA1-associated RING domain protein 1	BARD1	>sp|Q99728|BARD1_HUMAN BRCA1-associated RING domain protein 1 OS=Homo sapiens GN=BARD1 PE=1 SV=2;>tr|E7EUI3|E7EUI3_HUMAN BRCA1-associated RING domain 1 OS=Homo sapiens GN=BARD1 PE=4 SV=1	6	6	6	12.9	12.9	12.9	86.647	1184700	6.07361	0.0591789	1.14598
P80723	Brain acid soluble protein 1	BASP1	>sp|P80723|BASP1_HUMAN Brain acid soluble protein 1 OS=Homo sapiens GN=BASP1 PE=1 SV=2;>sp|P80723-2|BASP1_HUMAN Isoform 2 of Brain acid soluble protein 1 OS=Homo sapiens GN=BASP1	17	17	17	89.9	89.9	89.9	22.693	41295000	7.6159	2.71641	520.484
Q07812-2	Apoptosis regulator BAX	BAX	>sp|Q07812-2|BAX_HUMAN Isoform Beta of Apoptosis regulator BAX OS=Homo sapiens GN=BAX;>sp|Q07812|BAX_HUMAN Apoptosis regulator BAX OS=Homo sapiens GN=BAX PE=1 SV=1;>sp|Q07812-8|BAX_HUMAN Isoform Sigma of Apoptosis regulator BAX OS=Homo sapiens GN=BAX;>sp|Q	4	4	4	22.5	22.5	22.5	24.22	4857900	6.68645	1.11505	13.0331
Q9NRL2	Bromodomain adjacent to zinc finger domain protein 1A	BAZ1A	>sp|Q9NRL2|BAZ1A_HUMAN Bromodomain adjacent to zinc finger domain protein 1A OS=Homo sapiens GN=BAZ1A PE=1 SV=2;>sp|Q9NRL2-2|BAZ1A_HUMAN Isoform 2 of Bromodomain adjacent to zinc finger domain protein 1A OS=Homo sapiens GN=BAZ1A;>tr|F5H239|F5H239_HUMAN Bro	39	39	39	26.8	26.8	26.8	178.7	9464200	6.97608	1.61406	41.1211
Q9UIG0	Tyrosine-protein kinase BAZ1B	BAZ1B	>sp|Q9UIG0|BAZ1B_HUMAN Tyrosine-protein kinase BAZ1B OS=Homo sapiens GN=BAZ1B PE=1 SV=2;>sp|Q9UIG0-2|BAZ1B_HUMAN Isoform 2 of Tyrosine-protein kinase BAZ1B OS=Homo sapiens GN=BAZ1B	21	21	21	18.5	18.5	18.5	170.9	2551700	6.40683	0.63329	4.29823
Q9UIF9	Bromodomain adjacent to zinc finger domain protein 2A	BAZ2A	>sp|Q9UIF9|BAZ2A_HUMAN Bromodomain adjacent to zinc finger domain protein 2A OS=Homo sapiens GN=BAZ2A PE=1 SV=4;>tr|F8VU39|F8VU39_HUMAN Bromodomain adjacent to zinc finger domain, 2A OS=Homo sapiens GN=BAZ2A PE=4 SV=1;>sp|Q9UIF9-3|BAZ2A_HUMAN Isoform 3 of	2	2	2	1.8	1.8	1.8	211.2	87203	4.94053	-1.89301	0.0127934
Q9UIF8	Bromodomain adjacent to zinc finger domain protein 2B	BAZ2B	>sp|Q9UIF8|BAZ2B_HUMAN Bromodomain adjacent to zinc finger domain protein 2B OS=Homo sapiens GN=BAZ2B PE=1 SV=3;>sp|Q9UIF8-3|BAZ2B_HUMAN Isoform 3 of Bromodomain adjacent to zinc finger domain protein 2B OS=Homo sapiens GN=BAZ2B;>sp|Q9UIF8-5|BAZ2B_HUMAN Is	2	2	2	1.8	1.8	1.8	240.46	60087	4.77878	-2.1717	0.00673449
Q8WY36	HMG box transcription factor BBX	BBX	>sp|Q8WY36|BBX_HUMAN HMG box transcription factor BBX OS=Homo sapiens GN=BBX PE=1 SV=1;>sp|Q8WY36-2|BBX_HUMAN Isoform 2 of HMG box transcription factor BBX OS=Homo sapiens GN=BBX;>tr|C9JA69|C9JA69_HUMAN Bobby sox homolog (Drosophila) OS=Homo sapiens GN=BBX	9	9	9	13.3	13.3	13.3	105.13	733510	5.86541	-0.299535	0.501724
P51572	B-cell receptor-associated protein 31	BCAP31	>sp|P51572|BAP31_HUMAN B-cell receptor-associated protein 31 OS=Homo sapiens GN=BCAP31 PE=1 SV=3;>tr|C9J0M4|C9J0M4_HUMAN B-cell receptor-associated protein 31 (Fragment) OS=Homo sapiens GN=BCAP31 PE=4 SV=1;>tr|C9JQ75|C9JQ75_HUMAN B-cell receptor-associated	7	7	7	15	15	15	27.991	4200300	6.62328	1.00622	10.1441
E9PCL5	Breast cancer anti-estrogen resistance protein 1	BCAR1	>tr|E9PCL5|E9PCL5_HUMAN Breast cancer anti-estrogen resistance 1 OS=Homo sapiens GN=BCAR1 PE=4 SV=1;>tr|B4DIW5|B4DIW5_HUMAN Breast cancer anti-estrogen resistance 1 OS=Homo sapiens GN=BCAR1 PE=2 SV=1;>tr|E9PCV2|E9PCV2_HUMAN Breast cancer anti-estrogen resi	2	2	2	3.9	3.9	3.9	97.876	119060	5.07577	-1.66002	0.0218768
Q05GC8	Transcriptional-regulating factor 1	BCAR2;TRERF1	>tr|Q05GC8|Q05GC8_HUMAN Breast cancer anti-estrogen resistance 2 OS=Homo sapiens GN=BCAR2 PE=2 SV=1;>sp|Q96PN7|TREF1_HUMAN Transcriptional-regulating factor 1 OS=Homo sapiens GN=TRERF1 PE=1 SV=1;>sp|Q96PN7-5|TREF1_HUMAN Isoform 5 of Transcriptional-regulat	1	1	1	1.9	1.9	1.9	134.31	37367	4.57249	-2.52712	0.00297085
O75815	Breast cancer anti-estrogen resistance protein 3	BCAR3	>sp|O75815|BCAR3_HUMAN Breast cancer anti-estrogen resistance protein 3 OS=Homo sapiens GN=BCAR3 PE=1 SV=1;>tr|Q5TEW3|Q5TEW3_HUMAN Breast cancer anti-estrogen resistance 3 OS=Homo sapiens GN=BCAR3 PE=2 SV=1	2	2	2	3	3	3	92.565	17027	4.23114	-3.11523	0.000766946
O75934	Pre-mRNA-splicing factor SPF27	BCAS2	>sp|O75934|SPF27_HUMAN Pre-mRNA-splicing factor SPF27 OS=Homo sapiens GN=BCAS2 PE=1 SV=1	10	10	10	51.1	51.1	51.1	26.131	58607000	7.76795	2.97838	951.435
Q9P287	BRCA2 and CDKN1A-interacting protein	BCCIP	>sp|Q9P287|BCCIP_HUMAN BRCA2 and CDKN1A-interacting protein OS=Homo sapiens GN=BCCIP PE=1 SV=1;>sp|Q9P287-3|BCCIP_HUMAN Isoform 3 of BRCA2 and CDKN1A-interacting protein OS=Homo sapiens GN=BCCIP;>sp|Q9P287-2|BCCIP_HUMAN Isoform 2 of BRCA2 and CDKN1A-intera	11	11	11	41.4	41.4	41.4	35.979	9333700	6.97005	1.60368	40.1491
F5H5P2	2-oxoisovalerate dehydrogenase subunit alpha, mitochondrial	BCKDHA	>tr|F5H5P2|F5H5P2_HUMAN Uncharacterized protein OS=Homo sapiens PE=4 SV=1;>tr|B4DP47|B4DP47_HUMAN Uncharacterized protein OS=Homo sapiens GN=BCKDHA PE=2 SV=1;>sp|P12694|ODBA_HUMAN 2-oxoisovalerate dehydrogenase subunit alpha, mitochondrial OS=Homo sapiens	4	4	4	12.9	12.9	12.9	54.202	523010	5.71851	-0.552624	0.28014
P21953	2-oxoisovalerate dehydrogenase subunit beta, mitochondrial	BCKDHB	>sp|P21953|ODBB_HUMAN 2-oxoisovalerate dehydrogenase subunit beta, mitochondrial OS=Homo sapiens GN=BCKDHB PE=1 SV=2;>tr|B7ZB80|B7ZB80_HUMAN Uncharacterized protein OS=Homo sapiens GN=BCKDHB PE=2 SV=1	3	3	3	12	12	12	43.122	722510	5.85884	-0.310841	0.488831
P10415	Apoptosis regulator Bcl-2	BCL2	>sp|P10415|BCL2_HUMAN Apoptosis regulator Bcl-2 OS=Homo sapiens GN=BCL2 PE=1 SV=2;>tr|C9JHD5|C9JHD5_HUMAN B-cell CLL/lymphoma 2, isoform CRA_b OS=Homo sapiens GN=BCL2 PE=4 SV=1;>sp|P10415-2|BCL2_HUMAN Isoform Beta of Apoptosis regulator Bcl-2 OS=Homo sapie	1	1	1	4.2	4.2	4.2	26.266	100120	5.00052	-1.78966	0.0162309
Q4VC05-2	B-cell CLL/lymphoma 7 protein family member A	BCL7A	>sp|Q4VC05-2|BCL7A_HUMAN Isoform 2 of B-cell CLL/lymphoma 7 protein family member A OS=Homo sapiens GN=BCL7A;>sp|Q4VC05|BCL7A_HUMAN B-cell CLL/lymphoma 7 protein family member A OS=Homo sapiens GN=BCL7A PE=1 SV=1	3	1	1	23.4	15.6	15.6	25.029	170670	5.23216	-1.39057	0.0406848
Q9BQE9	B-cell CLL/lymphoma 7 protein family member B	BCL7B	>sp|Q9BQE9|BCL7B_HUMAN B-cell CLL/lymphoma 7 protein family member B OS=Homo sapiens GN=BCL7B PE=1 SV=1;>tr|C9JWD3|C9JWD3_HUMAN B-cell CLL/lymphoma 7B OS=Homo sapiens GN=BCL7B PE=4 SV=1;>sp|Q9BQE9-2|BCL7B_HUMAN Isoform 2 of B-cell CLL/lymphoma 7 protein fa	5	5	3	44.6	44.6	35.6	22.195	23668000	7.37416	2.29992	199.488
Q8WUZ0	B-cell CLL/lymphoma 7 protein family member C	BCL7C	>sp|Q8WUZ0|BCL7C_HUMAN B-cell CLL/lymphoma 7 protein family member C OS=Homo sapiens GN=BCL7C PE=1 SV=3;>sp|Q8WUZ0-2|BCL7C_HUMAN Isoform 2 of B-cell CLL/lymphoma 7 protein family member C OS=Homo sapiens GN=BCL7C	4	4	4	43.3	43.3	43.3	23.468	5630000	6.75051	1.22542	16.8042
E9PK91		BCLAF1	>tr|E9PK91|E9PK91_HUMAN BCL2-associated transcription factor 1 OS=Homo sapiens GN=BCLAF1 PE=4 SV=1;>sp|Q9NYF8-3|BCLF1_HUMAN Isoform 3 of Bcl-2-associated transcription factor 1 OS=Homo sapiens GN=BCLAF1	29	1	1	35.8	1.8	1.8	100.4	979030	5.9908	-0.0834996	0.825088
Q9NYF8	Bcl-2-associated transcription factor 1	BCLAF1	>sp|Q9NYF8|BCLF1_HUMAN Bcl-2-associated transcription factor 1 OS=Homo sapiens GN=BCLAF1 PE=1 SV=2;>sp|Q9NYF8-2|BCLF1_HUMAN Isoform 2 of Bcl-2-associated transcription factor 1 OS=Homo sapiens GN=BCLAF1;>tr|E9PKI6|E9PKI6_HUMAN Uncharacterized protein OS=Ho	31	30	2	35.4	35.4	3.3	106.12	30614000	7.48592	2.49247	310.79
Q6W2J9	BCL-6 corepressor	BCOR	>sp|Q6W2J9|BCOR_HUMAN BCL-6 corepressor OS=Homo sapiens GN=BCOR PE=1 SV=1;>sp|Q6W2J9-2|BCOR_HUMAN Isoform 2 of BCL-6 corepressor OS=Homo sapiens GN=BCOR;>sp|Q6W2J9-4|BCOR_HUMAN Isoform 4 of BCL-6 corepressor OS=Homo sapiens GN=BCOR;>tr|A6NE70|A6NE70_HUMAN	5	5	5	3.4	3.4	3.4	192.19	163320	5.21304	-1.42351	0.0377133
Q9Y276	Mitochondrial chaperone BCS1	BCS1L	>sp|Q9Y276|BCS1_HUMAN Mitochondrial chaperone BCS1 OS=Homo sapiens GN=BCS1L PE=1 SV=1;>tr|C9J8G3|C9J8G3_HUMAN BCS1-like (S. cerevisiae) (Fragment) OS=Homo sapiens GN=BCS1L PE=4 SV=1;>tr|C9J1S9|C9J1S9_HUMAN BCS1-like (S. cerevisiae) (Fragment) OS=Homo sapie	6	6	6	19.6	19.6	19.6	47.534	599860	5.77805	-0.450042	0.354779
Q5T5X7	BEN domain-containing protein 3	BEND3	>sp|Q5T5X7|BEND3_HUMAN BEN domain-containing protein 3 OS=Homo sapiens GN=BEND3 PE=1 SV=1	24	24	24	39.5	39.5	39.5	94.474	6256300	6.79632	1.30434	20.1532
O15155	BET1 homolog	BET1	>sp|O15155|BET1_HUMAN BET1 homolog OS=Homo sapiens GN=BET1 PE=1 SV=1	1	1	1	15.3	15.3	15.3	13.289	225390	5.35293	-1.18248	0.0656934
P55957-2	BH3-interacting domain death agonist;BH3-interacting domain death agonist p15;BH3-interacting domain death agonist p13;BH3-interacting domain death agonist p11	BID	>sp|P55957-2|BID_HUMAN Isoform 2 of BH3-interacting domain death agonist OS=Homo sapiens GN=BID;>sp|P55957|BID_HUMAN BH3-interacting domain death agonist OS=Homo sapiens GN=BID PE=1 SV=1;>sp|P55957-4|BID_HUMAN Isoform 4 of BH3-interacting domain death agon	1	1	1	6.2	6.2	6.2	26.836	884420	5.94666	-0.159545	0.692557
O00499	Myc box-dependent-interacting protein 1	BIN1	>sp|O00499|BIN1_HUMAN Myc box-dependent-interacting protein 1 OS=Homo sapiens GN=BIN1 PE=1 SV=1;>sp|O00499-5|BIN1_HUMAN Isoform IID of Myc box-dependent-interacting protein 1 OS=Homo sapiens GN=BIN1;>sp|O00499-2|BIN1_HUMAN Isoform IIB of Myc box-dependent-	10	10	10	21.1	21.1	21.1	64.699	6784800	6.83154	1.36502	23.1752
O15392-2	Baculoviral IAP repeat-containing protein 5	BIRC5	>sp|O15392-2|BIRC5_HUMAN Isoform 2 of Baculoviral IAP repeat-containing protein 5 OS=Homo sapiens GN=BIRC5;>tr|G8JLJ6|G8JLJ6_HUMAN Baculoviral IAP repeat-containing 5 OS=Homo sapiens GN=BIRC5 PE=4 SV=1;>sp|O15392|BIRC5_HUMAN Baculoviral IAP repeat-containi	2	2	2	16.4	16.4	16.4	18.636	407480	5.61011	-0.739394	0.182224
P54132	Bloom syndrome protein	BLM	>sp|P54132|BLM_HUMAN Bloom syndrome protein OS=Homo sapiens GN=BLM PE=1 SV=1;>tr|H0YNU5|H0YNU5_HUMAN Bloom syndrome, RecQ helicase-like OS=Homo sapiens GN=BLM PE=4 SV=1;>tr|F5H7R6|F5H7R6_HUMAN Bloom syndrome, RecQ helicase-like OS=Homo sapiens GN=BLM PE=4	13	13	13	12.8	12.8	12.8	159	4557100	6.65869	1.06722	11.674
Q13867	Bleomycin hydrolase	BLMH	>sp|Q13867|BLMH_HUMAN Bleomycin hydrolase OS=Homo sapiens GN=BLMH PE=1 SV=1;>tr|E7EMN3|E7EMN3_HUMAN Bleomycin hydrolase OS=Homo sapiens GN=BLMH PE=4 SV=1	3	3	3	8.6	8.6	8.6	52.562	145990	5.16432	-1.50744	0.0310857
Q6QNY1	Biogenesis of lysosome-related organelles complex 1 subunit 2	BLOC1S2	>sp|Q6QNY1|BL1S2_HUMAN Biogenesis of lysosome-related organelles complex 1 subunit 2 OS=Homo sapiens GN=BLOC1S2 PE=1 SV=1;>sp|Q6QNY1-2|BL1S2_HUMAN Isoform 2 of Biogenesis of lysosome-related organelles complex 1 subunit 2 OS=Homo sapiens GN=BLOC1S2	2	2	2	10.6	10.6	10.6	15.961	84009	4.92433	-1.92093	0.0119968
P53004	Biliverdin reductase A	BLVRA	>sp|P53004|BIEA_HUMAN Biliverdin reductase A OS=Homo sapiens GN=BLVRA PE=1 SV=2	4	4	4	15.2	15.2	15.2	33.428	1539800	6.18746	0.255343	1.80029
P30043	Flavin reductase (NADPH)	BLVRB	>sp|P30043|BLVRB_HUMAN Flavin reductase (NADPH) OS=Homo sapiens GN=BLVRB PE=1 SV=3	5	5	5	40.3	40.3	40.3	22.119	16315000	7.21259	2.02154	105.085
O95972	Bone morphogenetic protein 15	BMP15	>sp|O95972|BMP15_HUMAN Bone morphogenetic protein 15 OS=Homo sapiens GN=BMP15 PE=1 SV=2	1	1	1	2	2	2	45.055	206140	5.31416	-1.24928	0.0563275
Q14692	Ribosome biogenesis protein BMS1 homolog	BMS1	>sp|Q14692|BMS1_HUMAN Ribosome biogenesis protein BMS1 homolog OS=Homo sapiens GN=BMS1 PE=1 SV=1	11	11	11	11.2	11.2	11.2	145.81	1028600	6.01225	-0.0465422	0.898375
Q8NFC6	Biorientation of chromosomes in cell division protein 1-like 1	BOD1L1	>sp|Q8NFC6|BOD1L_HUMAN Biorientation of chromosomes in cell division protein 1-like OS=Homo sapiens GN=BOD1L PE=1 SV=2	59	59	59	29.7	29.7	29.7	330.46	6259400	6.79653	1.30471	20.1704
Q9H3K6	BolA-like protein 2	BOLA2	>sp|Q9H3K6|BOLA2_HUMAN BolA-like protein 2 OS=Homo sapiens GN=BOLA2 PE=1 SV=1;>sp|Q9H3K6-2|BOLA2_HUMAN Isoform 2 of BolA-like protein 2 OS=Homo sapiens GN=BOLA2	4	4	4	61.6	61.6	61.6	10.116	51965000	7.71571	2.88838	773.351
Q14137	Ribosome biogenesis protein BOP1	BOP1;KM-PA-2	>sp|Q14137|BOP1_HUMAN Ribosome biogenesis protein BOP1 OS=Homo sapiens GN=BOP1 PE=1 SV=2;>tr|Q96Q25|Q96Q25_HUMAN KM-PA-2 protein OS=Homo sapiens GN=KM-PA-2 PE=2 SV=1;>tr|E9PIF8|E9PIF8_HUMAN Block of proliferation 1 (Fragment) OS=Homo sapiens GN=BOP1 PE=4 S	3	3	3	7.5	7.5	7.5	83.629	137660	5.13881	-1.5514	0.0280931
Q86WA6	Valacyclovir hydrolase	BPHL	>sp|Q86WA6|BPHL_HUMAN Valacyclovir hydrolase OS=Homo sapiens GN=BPHL PE=1 SV=1;>sp|Q86WA6-2|BPHL_HUMAN Isoform 2 of Valacyclovir hydrolase OS=Homo sapiens GN=BPHL	1	1	1	4.8	4.8	4.8	32.542	440200	5.64365	-0.681601	0.208161
O95861	3(2),5-bisphosphate nucleotidase 1	BPNT1	>sp|O95861|BPNT1_HUMAN 3(2),5-bisphosphate nucleotidase 1 OS=Homo sapiens GN=BPNT1 PE=1 SV=1;>tr|B4DUS9|B4DUS9_HUMAN Uncharacterized protein OS=Homo sapiens GN=BPNT1 PE=2 SV=1;>sp|O95861-2|BPNT1_HUMAN Isoform 2 of 3(2),5-bisphosphate nucleotidase 1 O	3	3	3	14	14	14	33.392	340580	5.53222	-0.873587	0.133787
E9PE19		BPTF	>tr|E9PE19|E9PE19_HUMAN Bromodomain PHD finger transcription factor OS=Homo sapiens GN=BPTF PE=4 SV=1	2	1	1	9.6	5.6	5.6	29.233	179960	5.25518	-1.35091	0.0445751
Q12830	Nucleosome-remodeling factor subunit BPTF	BPTF	>sp|Q12830|BPTF_HUMAN Nucleosome-remodeling factor subunit BPTF OS=Homo sapiens GN=BPTF PE=1 SV=3;>sp|Q12830-2|BPTF_HUMAN Isoform 2 of Nucleosome-remodeling factor subunit BPTF OS=Homo sapiens GN=BPTF;>sp|Q12830-4|BPTF_HUMAN Isoform 4 of Nucleosome-remodel	44	44	43	18.1	18.1	17.8	338.26	4531600	6.65625	1.06302	11.5617
Q7Z569	BRCA1-associated protein	BRAP	>sp|Q7Z569|BRAP_HUMAN BRCA1-associated protein OS=Homo sapiens GN=BRAP PE=1 SV=2;>tr|B4DRM1|B4DRM1_HUMAN BRCA1 associated protein OS=Homo sapiens GN=BRAP PE=2 SV=1;>tr|F8VZK5|F8VZK5_HUMAN BRCA1-associated protein (Fragment) OS=Homo sapiens GN=BRAP PE=4 SV=	8	8	8	20.6	20.6	20.6	67.304	2292000	6.36021	0.552976	3.57253
E9PFC7	Breast cancer type 1 susceptibility protein	BRCA1	>tr|E9PFC7|E9PFC7_HUMAN Breast cancer 1, early onset OS=Homo sapiens GN=BRCA1 PE=4 SV=1;>sp|P38398|BRCA1_HUMAN Breast cancer type 1 susceptibility protein OS=Homo sapiens GN=BRCA1 PE=1 SV=2;>sp|P38398-2|BRCA1_HUMAN Isoform 2 of Breast cancer type 1 suscept	11	11	11	9.4	9.4	9.4	210.33	780040	5.89212	-0.253515	0.557808
P51587	Breast cancer type 2 susceptibility protein	BRCA2	>sp|P51587|BRCA2_HUMAN Breast cancer type 2 susceptibility protein OS=Homo sapiens GN=BRCA2 PE=1 SV=2;>tr|E9PIQ1|E9PIQ1_HUMAN Breast cancer 2, early onset (Fragment) OS=Homo sapiens GN=BRCA2 PE=4 SV=1	1	1	1	0.3	0.3	0.3	384.22	4819.8	3.68303	-4.05958	8.71809e-05
P46736	Lys-63-specific deubiquitinase BRCC36	BRCC3	>sp|P46736|BRCC3_HUMAN Lys-63-specific deubiquitinase BRCC36 OS=Homo sapiens GN=BRCC3 PE=1 SV=2;>sp|P46736-3|BRCC3_HUMAN Isoform 3 of Lys-63-specific deubiquitinase BRCC36 OS=Homo sapiens GN=BRCC3;>sp|P46736-2|BRCC3_HUMAN Isoform 1 of Lys-63-specific deubi	4	4	4	17.4	17.4	17.4	36.072	2437800	6.387	0.599122	3.97303
B0S7P1	Bromodomain-containing protein 2	BRD2;DKFZp313H139	>tr|B0S7P1|B0S7P1_HUMAN Bromodomain containing 2 OS=Homo sapiens GN=BRD2 PE=4 SV=1;>sp|P25440-2|BRD2_HUMAN Isoform 2 of Bromodomain-containing protein 2 OS=Homo sapiens GN=BRD2;>sp|P25440|BRD2_HUMAN Bromodomain-containing protein 2 OS=Homo sapiens GN=BRD2	19	16	16	33.5	29.9	29.9	92.065	8231100	6.91546	1.50961	32.3304
Q15059	Bromodomain-containing protein 3	BRD3	>sp|Q15059|BRD3_HUMAN Bromodomain-containing protein 3 OS=Homo sapiens GN=BRD3 PE=1 SV=1;>sp|Q15059-2|BRD3_HUMAN Isoform 2 of Bromodomain-containing protein 3 OS=Homo sapiens GN=BRD3;>tr|B4DS09|B4DS09_HUMAN Bromodomain containing 3 OS=Homo sapiens GN=BRD3	21	16	15	38.7	32.2	31	79.541	15267000	7.18375	1.97186	93.7263
O60885	Bromodomain-containing protein 4	BRD4	>sp|O60885|BRD4_HUMAN Bromodomain-containing protein 4 OS=Homo sapiens GN=BRD4 PE=1 SV=2;>tr|Q4G0X8|Q4G0X8_HUMAN BRD4 protein OS=Homo sapiens GN=BRD4 PE=2 SV=1;>tr|E7ESP5|E7ESP5_HUMAN Uncharacterized protein OS=Homo sapiens GN=BRD4 PE=4 SV=1;>sp|O60885-2|B	26	26	20	21.4	21.4	17	152.22	35483000	7.55002	2.60291	400.78
Q9NPI1-2	Bromodomain-containing protein 7	BRD7	>sp|Q9NPI1-2|BRD7_HUMAN Isoform 2 of Bromodomain-containing protein 7 OS=Homo sapiens GN=BRD7;>sp|Q9NPI1|BRD7_HUMAN Bromodomain-containing protein 7 OS=Homo sapiens GN=BRD7 PE=1 SV=1	17	17	17	26.5	26.5	26.5	74.266	11875000	7.07463	1.78386	60.7935
Q9H0E9-2	Bromodomain-containing protein 8	BRD8	>sp|Q9H0E9-2|BRD8_HUMAN Isoform 2 of Bromodomain-containing protein 8 OS=Homo sapiens GN=BRD8;>sp|Q9H0E9|BRD8_HUMAN Bromodomain-containing protein 8 OS=Homo sapiens GN=BRD8 PE=1 SV=2;>tr|B5MCW3|B5MCW3_HUMAN Bromodomain-containing 8 OS=Homo sapiens GN=BRD8	19	19	19	30.8	30.8	30.8	102.84	7781400	6.89106	1.46757	29.3476
Q9H8M2	Bromodomain-containing protein 9	BRD9	>sp|Q9H8M2|BRD9_HUMAN Bromodomain-containing protein 9 OS=Homo sapiens GN=BRD9 PE=1 SV=2;>tr|B4DMQ2|B4DMQ2_HUMAN Uncharacterized protein OS=Homo sapiens GN=BRD9 PE=2 SV=1;>sp|Q9H8M2-1|BRD9_HUMAN Isoform 5 of Bromodomain-containing protein 9 OS=Homo sapiens	6	6	6	17.1	17.1	17.1	66.999	971700	5.98753	-0.0891228	0.814474
Q9NXR7-1	BRCA1-A complex subunit BRE	BRE	>sp|Q9NXR7-1|BRE_HUMAN Isoform 1 of BRCA1-A complex subunit BRE OS=Homo sapiens GN=BRE;>sp|Q9NXR7|BRE_HUMAN BRCA1-A complex subunit BRE OS=Homo sapiens GN=BRE PE=1 SV=2;>sp|Q9NXR7-3|BRE_HUMAN Isoform 3 of BRCA1-A complex subunit BRE OS=Homo sapiens GN=BRE;	5	5	5	13.7	13.7	13.7	46.974	4099400	6.61272	0.988021	9.72795
Q92994	Transcription factor IIIB 90 kDa subunit	BRF1	>sp|Q92994|TF3B_HUMAN Transcription factor IIIB 90 kDa subunit OS=Homo sapiens GN=BRF1 PE=1 SV=1;>sp|Q92994-5|TF3B_HUMAN Isoform 5 of Transcription factor IIIB 90 kDa subunit OS=Homo sapiens GN=BRF1;>tr|F5H5Z7|F5H5Z7_HUMAN BRF1 homolog, subunit of RNA poly	1	1	1	1.5	1.5	1.5	73.839	66777	4.82463	-2.09271	0.00807781
Q8WY22	BRI3-binding protein	BRI3BP	>sp|Q8WY22|BRI3B_HUMAN BRI3-binding protein OS=Homo sapiens GN=BRI3BP PE=1 SV=1	2	2	2	14.3	14.3	14.3	27.835	14606000	7.16453	1.93874	86.8446
Q8TDN6	Ribosome biogenesis protein BRX1 homolog	BRIX1	>sp|Q8TDN6|BRX1_HUMAN Ribosome biogenesis protein BRX1 homolog OS=Homo sapiens GN=BRIX1 PE=1 SV=2	9	9	9	41.4	41.4	41.4	41.401	21892000	7.34029	2.24155	174.402
Q8WUW1-2	Protein BRICK1	BRK1	>sp|Q8WUW1-2|BRK1_HUMAN Isoform 2 of Protein BRICK1 OS=Homo sapiens GN=BRK1;>tr|F5H577|F5H577_HUMAN BRICK1, SCAR/WAVE actin-nucleating complex subunit OS=Homo sapiens GN=BRK1 PE=4 SV=1;>sp|Q8WUW1|BRK1_HUMAN Protein BRICK1 OS=Homo sapiens GN=BRK1 PE=1 SV=1	2	2	2	19.8	19.8	19.8	12.046	2608600	6.41641	0.649791	4.46469
G5E9I4	Breast cancer metastasis-suppressor 1	BRMS1	>tr|G5E9I4|G5E9I4_HUMAN Breast cancer metastasis suppressor 1, isoform CRA_c OS=Homo sapiens GN=BRMS1 PE=4 SV=1;>tr|H0YCF7|H0YCF7_HUMAN Breast cancer metastasis suppressor 1 (Fragment) OS=Homo sapiens GN=BRMS1 PE=4 SV=1;>sp|Q9HCU9|BRMS1_HUMAN Breast cancer	4	4	4	16.2	16.2	16.2	33.715	2728100	6.43586	0.683307	4.82289
Q5PSV4	Breast cancer metastasis-suppressor 1-like protein	BRMS1L	>sp|Q5PSV4|BRM1L_HUMAN Breast cancer metastasis-suppressor 1-like protein OS=Homo sapiens GN=BRMS1L PE=1 SV=2;>tr|B2RD65|B2RD65_HUMAN Uncharacterized protein OS=Homo sapiens GN=BRMS1L PE=2 SV=1;>tr|H0YHD0|H0YHD0_HUMAN Breast cancer metastasis-suppressor 1-	6	6	6	24.5	24.5	24.5	37.629	5099000	6.70749	1.15129	14.1675
Q5VW32	BRO1 domain-containing protein BROX	BROX;C1orf58	>sp|Q5VW32|BROX_HUMAN BRO1 domain-containing protein BROX OS=Homo sapiens GN=BROX PE=1 SV=1;>tr|B7Z9G5|B7Z9G5_HUMAN C1orf58 protein OS=Homo sapiens GN=BROX PE=2 SV=1;>tr|F5GXQ0|F5GXQ0_HUMAN BRO1 domain and CAAX motif-containing OS=Homo sapiens GN=BROX PE=4	3	3	3	13.4	13.4	13.4	46.476	448890	5.65214	-0.666974	0.215291
P55201	Peregrin	BRPF1	>sp|P55201|BRPF1_HUMAN Peregrin OS=Homo sapiens GN=BRPF1 PE=1 SV=2;>sp|P55201-3|BRPF1_HUMAN Isoform 3 of Peregrin OS=Homo sapiens GN=BRPF1;>sp|P55201-4|BRPF1_HUMAN Isoform 4 of Peregrin OS=Homo sapiens GN=BRPF1	1	1	1	1.9	1.9	1.9	137.5	214060	5.33054	-1.22107	0.0601077
Q9NSI6	Bromodomain and WD repeat-containing protein 1	BRWD1	>sp|Q9NSI6|BRWD1_HUMAN Bromodomain and WD repeat-containing protein 1 OS=Homo sapiens GN=BRWD1 PE=1 SV=4;>sp|Q9NSI6-2|BRWD1_HUMAN Isoform B of Bromodomain and WD repeat-containing protein 1 OS=Homo sapiens GN=BRWD1;>sp|Q9NSI6-3|BRWD1_HUMAN Isoform C of Bro	2	1	1	1.3	0.7	0.7	262.93	17417	4.24097	-3.09829	0.000797462
P35613	Basigin	BSG	>sp|P35613|BASI_HUMAN Basigin OS=Homo sapiens GN=BSG PE=1 SV=2;>sp|P35613-2|BASI_HUMAN Isoform 2 of Basigin OS=Homo sapiens GN=BSG;>tr|A6NJW1|A6NJW1_HUMAN Basigin (Ok blood group), isoform CRA_f OS=Homo sapiens GN=BSG PE=2 SV=1;>tr|D3YLG5|D3YLG5_HUMAN Basi	7	7	7	23.1	23.1	23.1	42.2	65534000	7.81647	3.06197	1153.37
O14981	TATA-binding protein-associated factor 172	BTAF1	>sp|O14981|BTAF1_HUMAN TATA-binding protein-associated factor 172 OS=Homo sapiens GN=BTAF1 PE=1 SV=2	28	28	28	20.1	20.1	20.1	206.89	2351600	6.37136	0.572185	3.73409
P20290	Transcription factor BTF3	BTF3	>sp|P20290|BTF3_HUMAN Transcription factor BTF3 OS=Homo sapiens GN=BTF3 PE=1 SV=1;>sp|P20290-2|BTF3_HUMAN Isoform 2 of Transcription factor BTF3 OS=Homo sapiens GN=BTF3;>tr|D6RDG3|D6RDG3_HUMAN Basic transcription factor 3 (Fragment) OS=Homo sapiens GN=BTF3	6	6	6	52.9	52.9	52.9	22.168	8764500	6.94273	1.55659	36.0242
Q96K17	Transcription factor BTF3 homolog 4	BTF3L4	>sp|Q96K17|BT3L4_HUMAN Transcription factor BTF3 homolog 4 OS=Homo sapiens GN=BTF3L4 PE=1 SV=1;>tr|B3KNJ1|B3KNJ1_HUMAN Basic transcription factor 3-like 4 OS=Homo sapiens GN=BTF3L4 PE=4 SV=1;>tr|E9PL10|E9PL10_HUMAN Basic transcription factor 3-like 4 OS=Ho	4	4	4	41.1	41.1	41.1	17.27	14581000	7.16379	1.93746	86.5887
O43683	Mitotic checkpoint serine/threonine-protein kinase BUB1	BUB1	>sp|O43683|BUB1_HUMAN Mitotic checkpoint serine/threonine-protein kinase BUB1 OS=Homo sapiens GN=BUB1 PE=1 SV=1;>tr|F5GXI5|F5GXI5_HUMAN Budding uninhibited by benzimidazoles 1 homolog (yeast) OS=Homo sapiens GN=BUB1 PE=3 SV=1;>tr|E9PC26|E9PC26_HUMAN Buddin	1	1	1	1	1	1	122.37	13555	4.1321	-3.28587	0.000517762
O60566-3	Mitotic checkpoint serine/threonine-protein kinase BUB1 beta	BUB1B	>sp|O60566-3|BUB1B_HUMAN Isoform 3 of Mitotic checkpoint serine/threonine-protein kinase BUB1 beta OS=Homo sapiens GN=BUB1B;>sp|O60566|BUB1B_HUMAN Mitotic checkpoint serine/threonine-protein kinase BUB1 beta OS=Homo sapiens GN=BUB1B PE=1 SV=3;>tr|C9JLW5|C9	1	1	1	1.2	1.2	1.2	121.38	151480	5.18036	-1.47982	0.033127
O43684	Mitotic checkpoint protein BUB3	BUB3	>sp|O43684|BUB3_HUMAN Mitotic checkpoint protein BUB3 OS=Homo sapiens GN=BUB3 PE=1 SV=1;>sp|O43684-2|BUB3_HUMAN Isoform 2 of Mitotic checkpoint protein BUB3 OS=Homo sapiens GN=BUB3;>tr|B4DDM6|B4DDM6_HUMAN Budding uninhibited by benzimidazoles 3 homolog (ye	14	14	14	52.4	52.4	52.4	37.154	373840000	8.57269	4.36487	23167
Q9BRD0	BUD13 homolog	BUD13	>sp|Q9BRD0|BUD13_HUMAN BUD13 homolog OS=Homo sapiens GN=BUD13 PE=1 SV=1;>sp|Q9BRD0-2|BUD13_HUMAN Isoform 2 of BUD13 homolog OS=Homo sapiens GN=BUD13	8	8	8	16.5	16.5	16.5	70.52	1548700	6.18997	0.259655	1.81826
P41223	Protein BUD31 homolog	BUD31	>sp|P41223|BUD31_HUMAN Protein BUD31 homolog OS=Homo sapiens GN=BUD31 PE=1 SV=2;>tr|C9JNV2|C9JNV2_HUMAN BUD31 homolog (S. cerevisiae) OS=Homo sapiens GN=BUD31 PE=4 SV=1;>tr|C9JCD9|C9JCD9_HUMAN BUD31 homolog (S. cerevisiae) OS=Homo sapiens GN=BUD31 PE=4 SV=	8	8	8	53.5	53.5	53.5	17	34254000	7.53471	2.57653	377.164
Q13895	Bystin	BYSL	>sp|Q13895|BYST_HUMAN Bystin OS=Homo sapiens GN=BYSL PE=1 SV=3	10	10	10	28.8	28.8	28.8	49.601	4133900	6.61636	0.994292	9.86943
Q7L1Q6	Basic leucine zipper and W2 domain-containing protein 1	BZW1	>sp|Q7L1Q6|BZW1_HUMAN Basic leucine zipper and W2 domain-containing protein 1 OS=Homo sapiens GN=BZW1 PE=1 SV=1;>sp|Q7L1Q6-2|BZW1_HUMAN Isoform 2 of Basic leucine zipper and W2 domain-containing protein 1 OS=Homo sapiens GN=BZW1;>tr|C9IZ80|C9IZ80_HUMAN Bas	15	15	14	29.4	29.4	27.7	48.043	20450000	7.31069	2.19057	155.084
Q9Y6E2	Basic leucine zipper and W2 domain-containing protein 2	BZW2	>sp|Q9Y6E2|BZW2_HUMAN Basic leucine zipper and W2 domain-containing protein 2 OS=Homo sapiens GN=BZW2 PE=1 SV=1;>tr|E7ETZ4|E7ETZ4_HUMAN Basic leucine zipper and W2 domains 2 (Fragment) OS=Homo sapiens GN=BZW2 PE=4 SV=1;>tr|B5MCH7|B5MCH7_HUMAN Basic leucine	13	12	12	32	30.3	30.3	48.162	11909000	7.07588	1.786	61.0937
Q8N7Q2	Putative uncharacterized protein C10orf31	C10orf31	>sp|Q8N7Q2|CJ031_HUMAN Putative uncharacterized protein C10orf31 OS=Homo sapiens GN=C10orf31 PE=2 SV=2	1	1	1	4.9	4.9	4.9	20.47	14402	4.15842	-3.24052	0.000574755
Q86Y37	Uncharacterized protein C10orf46	C10orf46	>sp|Q86Y37|CJ046_HUMAN Uncharacterized protein C10orf46 OS=Homo sapiens GN=C10orf46 PE=2 SV=1;>sp|Q86Y37-4|CJ046_HUMAN Isoform 4 of Uncharacterized protein C10orf46 OS=Homo sapiens GN=C10orf46;>tr|B4DVQ4|B4DVQ4_HUMAN Uncharacterized protein OS=Homo sapiens	1	1	1	6.2	6.2	6.2	41.063	95608	4.98049	-1.82416	0.0149913
Q17RM7	Protein EMSY	C11orf30;EMSY	>tr|Q17RM7|Q17RM7_HUMAN Chromosome 11 open reading frame 30 OS=Homo sapiens GN=C11orf30 PE=2 SV=1;>sp|Q7Z589|EMSY_HUMAN Protein EMSY OS=Homo sapiens GN=EMSY PE=1 SV=2;>sp|Q7Z589-2|EMSY_HUMAN Isoform 2 of Protein EMSY OS=Homo sapiens GN=EMSY;>tr|B7ZKU0|B7ZK	12	12	12	14.7	14.7	14.7	141.57	449470	5.6527	-0.666008	0.21577
Q8N8R7	ARF7 effector protein	C11orf46	>sp|Q8N8R7|CK046_HUMAN Uncharacterized protein C11orf46 OS=Homo sapiens GN=C11orf46 PE=1 SV=1;>tr|E9PRK7|E9PRK7_HUMAN Chromosome 11 open reading frame 46 (Fragment) OS=Homo sapiens GN=C11orf46 PE=4 SV=1	1	1	1	6.2	6.2	6.2	29.337	184300	5.26553	-1.33308	0.0464433
E9PRG8		C11orf48	>tr|E9PRG8|E9PRG8_HUMAN Chromosome 11 open reading frame 48 OS=Homo sapiens GN=C11orf48 PE=4 SV=1;>tr|E9PLD3|E9PLD3_HUMAN Uncharacterized protein OS=Homo sapiens PE=4 SV=1	2	2	2	17.2	17.2	17.2	13.798	15994000	7.20396	2.00667	101.548
G5EA39	Anaphase-promoting complex subunit 15	C11orf51;ANAPC15	>tr|G5EA39|G5EA39_HUMAN Chromosome 11 open reading frame 51, isoform CRA_c OS=Homo sapiens GN=C11orf51 PE=4 SV=1;>tr|G3V1Q3|G3V1Q3_HUMAN Chromosome 11 open reading frame 51, isoform CRA_d OS=Homo sapiens GN=C11orf51 PE=4 SV=1;>tr|F5H6E4|F5H6E4_HUMAN Chromo	1	1	1	5.3	5.3	5.3	22.03	3163000	6.5001	0.793985	6.22279
Q9H0W9	Ester hydrolase C11orf54	C11orf54	>sp|Q9H0W9|CK054_HUMAN Ester hydrolase C11orf54 OS=Homo sapiens GN=C11orf54 PE=1 SV=1;>sp|Q9H0W9-2|CK054_HUMAN Isoform 2 of Ester hydrolase C11orf54 OS=Homo sapiens GN=C11orf54;>sp|Q9H0W9-3|CK054_HUMAN Isoform 3 of Ester hydrolase C11orf54 OS=Homo sapiens	2	2	2	9.2	9.2	9.2	35.117	198150	5.29699	-1.27886	0.0526188
Q6ZUT1-2	Uncharacterized protein C11orf57	C11orf57	>sp|Q6ZUT1-2|CK057_HUMAN Isoform 2 of Uncharacterized protein C11orf57 OS=Homo sapiens GN=C11orf57;>sp|Q6ZUT1|CK057_HUMAN Uncharacterized protein C11orf57 OS=Homo sapiens GN=C11orf57 PE=1 SV=2;>tr|E9PLE3|E9PLE3_HUMAN Chromosome 11 open reading frame 57 OS=	1	1	1	3.1	3.1	3.1	34.197	158600	5.2003	-1.44545	0.0358551
Q6UW78	UPF0723 protein C11orf83	C11orf83	>sp|Q6UW78|CK083_HUMAN UPF0723 protein C11orf83 OS=Homo sapiens GN=C11orf83 PE=1 SV=2	1	1	1	14	14	14	10.081	14131000	7.15017	1.914	82.036
Q9BUA3	Uncharacterized protein C11orf84	C11orf84	>sp|Q9BUA3|CK084_HUMAN Uncharacterized protein C11orf84 OS=Homo sapiens GN=C11orf84 PE=1 SV=3	1	1	1	2.4	2.4	2.4	41.036	325560	5.51263	-0.907336	0.123784
F5H7W8	Uncharacterized protein C12orf43	C12orf43	>tr|F5H7W8|F5H7W8_HUMAN Chromosome 12 open reading frame 43 OS=Homo sapiens GN=C12orf43 PE=4 SV=1;>sp|Q96C57|CL043_HUMAN Uncharacterized protein C12orf43 OS=Homo sapiens GN=C12orf43 PE=1 SV=2;>tr|E7ENF1|E7ENF1_HUMAN Chromosome 12 open reading frame 43 OS=H	10	10	10	50.6	50.6	50.6	28.637	18004000	7.25537	2.09525	124.523
Q99622	Protein C10	C12orf57	>sp|Q99622|C10_HUMAN Protein C10 OS=Homo sapiens GN=C12orf57 PE=1 SV=1;>tr|F5GXW5|F5GXW5_HUMAN Chromosome 12 open reading frame 57 OS=Homo sapiens GN=C12orf57 PE=4 SV=1	4	4	4	50.8	50.8	50.8	13.178	4947600	6.69439	1.12874	13.4505
Q5U649	Uncharacterized protein C12orf60	C12orf60	>sp|Q5U649|CL060_HUMAN Uncharacterized protein C12orf60 OS=Homo sapiens GN=C12orf60 PE=2 SV=2	1	1	1	4.1	4.1	4.1	27.626	176030	5.24559	-1.36743	0.0429112
Q9H7Z3	UPF0614 protein C14orf102	C14orf102	>sp|Q9H7Z3|CN102_HUMAN UPF0614 protein C14orf102 OS=Homo sapiens GN=C14orf102 PE=1 SV=3;>tr|E9PBK4|E9PBK4_HUMAN Uncharacterized protein OS=Homo sapiens GN=C14orf102 PE=4 SV=1	8	8	8	10.4	10.4	10.4	132.67	512120	5.70937	-0.568369	0.270166
Q96FN9	Probable D-tyrosyl-tRNA(Tyr) deacylase 2	C14orf126	>sp|Q96FN9|DTD2_HUMAN Probable D-tyrosyl-tRNA(Tyr) deacylase 2 OS=Homo sapiens GN=C14orf126 PE=2 SV=1	1	1	1	7.7	7.7	7.7	18.66	87066	4.93985	-1.89419	0.0127588
G3V4K3	Spermatogenesis-defective protein 39 homolog	C14orf133;SPE39	>tr|G3V4K3|G3V4K3_HUMAN Chromosome 14 open reading frame 133 OS=Homo sapiens GN=C14orf133 PE=4 SV=1;>sp|Q9H9C1|SPE39_HUMAN Spermatogenesis-defective protein 39 homolog OS=Homo sapiens GN=SPE39 PE=1 SV=1;>tr|B4DPI6|B4DPI6_HUMAN Chromosome 14 open reading fr	6	6	6	12.1	12.1	12.1	59.718	1131200	6.05354	0.0246018	1.05828
Q9BXV9	Uncharacterized protein C14orf142	C14orf142	>sp|Q9BXV9|CN142_HUMAN Uncharacterized protein C14orf142 OS=Homo sapiens GN=C14orf142 PE=2 SV=2	3	3	3	67	67	67	10.859	2296700	6.3611	0.554509	3.58516
Q9Y224	UPF0568 protein C14orf166	C14orf166	>sp|Q9Y224|CN166_HUMAN UPF0568 protein C14orf166 OS=Homo sapiens GN=C14orf166 PE=1 SV=1;>tr|G3V4C6|G3V4C6_HUMAN Chromosome 14 open reading frame 166 OS=Homo sapiens GN=C14orf166 PE=4 SV=1;>tr|H0YJB9|H0YJB9_HUMAN Chromosome 14 open reading frame 166 (Fragme	16	16	16	60.2	60.2	60.2	28.068	73869000	7.86846	3.15155	1417.6
Q86U38	Pumilio domain-containing protein C14orf21	C14orf21	>sp|Q86U38|CN021_HUMAN Pumilio domain-containing protein C14orf21 OS=Homo sapiens GN=C14orf21 PE=1 SV=1;>tr|A8MY76|A8MY76_HUMAN Chromosome 14 open reading frame 21 OS=Homo sapiens GN=C14orf21 PE=4 SV=1	9	9	9	22.6	22.6	22.6	69.437	6640500	6.8222	1.34894	22.3325
Q6PJG2	Uncharacterized protein C14orf43	C14orf43	>sp|Q6PJG2|CN043_HUMAN Uncharacterized protein C14orf43 OS=Homo sapiens GN=C14orf43 PE=1 SV=2;>tr|F6RU81|F6RU81_HUMAN Chromosome 14 open reading frame 43 (Fragment) OS=Homo sapiens GN=C14orf43 PE=4 SV=1	19	19	19	27	27	27	114.99	4361900	6.63968	1.03446	10.8259
Q9NPA0	UPF0480 protein C15orf24	C15orf24	>sp|Q9NPA0|CO024_HUMAN UPF0480 protein C15orf24 OS=Homo sapiens GN=C15orf24 PE=1 SV=1;>tr|H0YDT8|H0YDT8_HUMAN Chromosome 15 open reading frame 24 (Fragment) OS=Homo sapiens GN=C15orf24 PE=4 SV=1;>tr|H0YDX2|H0YDX2_HUMAN Chromosome 15 open reading frame 24 (	1	1	1	9.9	9.9	9.9	26.47	260420	5.41567	-1.07438	0.084259
Q7Z6K5	UPF0552 protein C15orf38	C15orf38	>sp|Q7Z6K5|CO038_HUMAN UPF0552 protein C15orf38 OS=Homo sapiens GN=C15orf38 PE=1 SV=1;>tr|H0YMP5|H0YMP5_HUMAN Chromosome 15 open reading frame 38 OS=Homo sapiens GN=C15orf38 PE=4 SV=1	1	1	1	5.8	5.8	5.8	24.943	154910	5.19008	-1.46306	0.03443
G5EA00	UPF0235 protein C15orf40	C15orf40	>tr|G5EA00|G5EA00_HUMAN Chromosome 15 open reading frame 40, isoform CRA_a OS=Homo sapiens GN=C15orf40 PE=3 SV=1;>sp|Q8WUR7|CO040_HUMAN UPF0235 protein C15orf40 OS=Homo sapiens GN=C15orf40 PE=1 SV=1;>tr|F8WD31|F8WD31_HUMAN Chromosome 15 open reading frame	2	2	2	15	15	15	16.353	15825000	7.19934	1.99872	99.7061
Q96SY0	UPF0464 protein C15orf44	C15orf44	>sp|Q96SY0|CO044_HUMAN UPF0464 protein C15orf44 OS=Homo sapiens GN=C15orf44 PE=1 SV=2;>tr|B4DVT3|B4DVT3_HUMAN Uncharacterized protein OS=Homo sapiens GN=C15orf44 PE=2 SV=1;>tr|B4DVD5|B4DVD5_HUMAN Uncharacterized protein OS=Homo sapiens GN=C15orf44 PE=2 SV=	18	18	18	44.6	44.6	44.6	57.47	9679600	6.98586	1.6309	42.7468
Q9UJK0	Probable ribosome biogenesis protein C16orf42	C16orf42	>sp|Q9UJK0|TSR3_HUMAN Probable ribosome biogenesis protein C16orf42 OS=Homo sapiens GN=C16orf42 PE=1 SV=1	2	2	2	12.5	12.5	12.5	33.596	506040	5.70418	-0.577305	0.264664
Q9Y6A4	UPF0468 protein C16orf80	C16orf80	>sp|Q9Y6A4|CP080_HUMAN UPF0468 protein C16orf80 OS=Homo sapiens GN=C16orf80 PE=1 SV=1	4	4	4	20.2	20.2	20.2	22.774	6978600	6.84377	1.3861	24.3274
Q1ED39	Protein C16orf88	C16orf88	>sp|Q1ED39|CP088_HUMAN Protein C16orf88 OS=Homo sapiens GN=C16orf88 PE=1 SV=1	6	6	6	20.5	20.5	20.5	51.588	5146900	6.71155	1.15829	14.3976
H0YIS7	Chromatin complexes subunit BAP18	C17orf49;BAP18	>tr|H0YIS7|H0YIS7_HUMAN Chromosome 17 open reading frame 49 (Fragment) OS=Homo sapiens GN=C17orf49 PE=4 SV=1;>tr|C9J4G0|C9J4G0_HUMAN HCG32827, isoform CRA_d OS=Homo sapiens GN=hCG_32827 PE=4 SV=1;>sp|Q8IXM2|BAP18_HUMAN Chromatin complexes subunit BAP18 OS=	7	7	3	44.6	44.6	18.5	24.767	44867000	7.65193	2.77848	600.458
Q8N2U0	UPF0451 protein C17orf61	C17orf61	>sp|Q8N2U0|CQ061_HUMAN UPF0451 protein C17orf61 OS=Homo sapiens GN=C17orf61 PE=2 SV=1	1	1	1	24.8	24.8	24.8	11.741	1761300	6.24583	0.355907	2.26938
Q9HAS0	Protein Njmu-R1	C17orf75	>sp|Q9HAS0|NJMU_HUMAN Protein Njmu-R1 OS=Homo sapiens GN=C17orf75 PE=1 SV=2	2	2	2	5.6	5.6	5.6	44.621	254750	5.40611	-1.09085	0.0811232
Q53F19	Uncharacterized protein C17orf85	C17orf85	>sp|Q53F19|CQ085_HUMAN Uncharacterized protein C17orf85 OS=Homo sapiens GN=C17orf85 PE=1 SV=2;>sp|Q53F19-2|CQ085_HUMAN Isoform 2 of Uncharacterized protein C17orf85 OS=Homo sapiens GN=C17orf85	9	9	9	20	20	20	70.592	6540500	6.81561	1.33758	21.7562
A6NHQ4	Uncharacterized protein C17orf96	C17orf96	>sp|A6NHQ4|CQ096_HUMAN Uncharacterized protein C17orf96 OS=Homo sapiens GN=C17orf96 PE=1 SV=1	1	1	1	2.4	2.4	2.4	39.321	35145	4.54586	-2.57299	0.00267306
Q32NC0	UPF0711 protein C18orf21	C18orf21	>sp|Q32NC0|CR021_HUMAN UPF0711 protein C18orf21 OS=Homo sapiens GN=C18orf21 PE=1 SV=1;>tr|A6NFX5|A6NFX5_HUMAN Chromosome 18 open reading frame 21, isoform CRA_a OS=Homo sapiens GN=C18orf21 PE=4 SV=1	3	3	3	15.9	15.9	15.9	24.826	1304600	6.11548	0.131315	1.35305
Q96DM3	Uncharacterized protein C18orf8	C18orf8	>sp|Q96DM3|MIC1_HUMAN Uncharacterized protein C18orf8 OS=Homo sapiens GN=C18orf8 PE=1 SV=2;>tr|F5H2W0|F5H2W0_HUMAN Chromosome 18 open reading frame 8 OS=Homo sapiens GN=C18orf8 PE=4 SV=1;>tr|F5H3Y7|F5H3Y7_HUMAN Chromosome 18 open reading frame 8 OS=Homo sa	2	2	2	4.1	4.1	4.1	74.974	132930	5.12362	-1.57756	0.0264507
Q969H8	UPF0556 protein C19orf10	C19orf10	>sp|Q969H8|CS010_HUMAN UPF0556 protein C19orf10 OS=Homo sapiens GN=C19orf10 PE=1 SV=1	2	2	2	12.1	12.1	12.1	18.795	9695600	6.98657	1.63214	42.8686
Q8IVT2	Uncharacterized protein C19orf21	C19orf21	>sp|Q8IVT2|CS021_HUMAN Uncharacterized protein C19orf21 OS=Homo sapiens GN=C19orf21 PE=1 SV=1	5	5	5	11.5	11.5	11.5	75.356	971870	5.98761	-0.0889919	0.814719
Q9UFG5-2	UPF0449 protein C19orf25	C19orf25	>sp|Q9UFG5-2|CS025_HUMAN Isoform 2 of UPF0449 protein C19orf25 OS=Homo sapiens GN=C19orf25;>sp|Q9UFG5|CS025_HUMAN UPF0449 protein C19orf25 OS=Homo sapiens GN=C19orf25 PE=1 SV=2	1	1	1	13.7	13.7	13.7	17.215	210020	5.32226	-1.23533	0.0581665
Q8WUQ7-2	Uncharacterized protein C19orf29	C19orf29	>sp|Q8WUQ7-2|CS029_HUMAN Isoform 2 of Uncharacterized protein C19orf29 OS=Homo sapiens GN=C19orf29;>sp|Q8WUQ7|CS029_HUMAN Uncharacterized protein C19orf29 OS=Homo sapiens GN=C19orf29 PE=1 SV=3	5	5	5	8.2	8.2	8.2	107.94	692300	5.84029	-0.342801	0.45415
Q9BQ61	Uncharacterized protein C19orf43	C19orf43	>sp|Q9BQ61|CS043_HUMAN Uncharacterized protein C19orf43 OS=Homo sapiens GN=C19orf43 PE=1 SV=1	7	7	7	39.8	39.8	39.8	18.419	56451000	7.75167	2.95033	891.936
Q8N9M1	Uncharacterized protein C19orf47	C19orf47	>sp|Q8N9M1|CS047_HUMAN Uncharacterized protein C19orf47 OS=Homo sapiens GN=C19orf47 PE=1 SV=1;>sp|Q8N9M1-2|CS047_HUMAN Isoform 2 of Uncharacterized protein C19orf47 OS=Homo sapiens GN=C19orf47	3	3	3	12.3	12.3	12.3	44.746	1072000	6.03019	-0.0156189	0.964675
Q9UNZ5	Leydig cell tumor 10 kDa protein homolog	C19orf53	>sp|Q9UNZ5|L10K_HUMAN Leydig cell tumor 10 kDa protein homolog OS=Homo sapiens GN=C19orf53 PE=1 SV=1	5	5	5	17.2	17.2	17.2	10.576	2034700	6.3085	0.463877	2.90989
Q6ZSJ8	Uncharacterized protein C1orf122	C1orf122	>sp|Q6ZSJ8|CA122_HUMAN Uncharacterized protein C1orf122 OS=Homo sapiens GN=C1orf122 PE=2 SV=2	2	2	2	22.7	22.7	22.7	11.471	2220700	6.34649	0.52933	3.38322
Q9NWV4	UPF0587 protein C1orf123	C1orf123	>sp|Q9NWV4|CA123_HUMAN UPF0587 protein C1orf123 OS=Homo sapiens GN=C1orf123 PE=1 SV=1;>tr|B1ARP7|B1ARP7_HUMAN Chromosome 1 open reading frame 123 OS=Homo sapiens GN=C1orf123 PE=4 SV=1	4	4	4	34.4	34.4	34.4	18.048	2973200	6.47322	0.747682	5.59347
Q9HAF1-3	Chromatin modification-related protein MEAF6	C1orf149;MEAF6	>sp|Q9HAF1-3|EAF6_HUMAN Isoform 3 of Chromatin modification-related protein MEAF6 OS=Homo sapiens GN=MEAF6;>tr|B1AK64|B1AK64_HUMAN Chromosome 1 open reading frame 149 OS=Homo sapiens GN=C1orf149 PE=4 SV=1;>sp|Q9HAF1|EAF6_HUMAN Chromatin modification-relate	2	2	2	17.4	17.4	17.4	22.755	2718500	6.43433	0.680669	4.79368
Q5VWT5	Uncharacterized protein C1orf168	C1orf168	>sp|Q5VWT5|CA168_HUMAN Uncharacterized protein C1orf168 OS=Homo sapiens GN=C1orf168 PE=2 SV=1	1	1	1	3.3	3.3	3.3	82.069	2875300	6.45868	0.722629	5.27994
Q8IYL3	UPF0688 protein C1orf174	C1orf174	>sp|Q8IYL3|CA174_HUMAN UPF0688 protein C1orf174 OS=Homo sapiens GN=C1orf174 PE=1 SV=2	3	3	3	18.9	18.9	18.9	25.977	1472900	6.16817	0.222106	1.66765
Q6ZS94	Putative uncharacterized protein C1orf229	C1orf229	>sp|Q6ZS94|CA229_HUMAN Putative uncharacterized protein C1orf229 OS=Homo sapiens GN=C1orf229 PE=2 SV=1	1	1	1	5.5	5.5	5.5	24.356	24193	4.38369	-2.8524	0.00140475
Q5JTJ3-2	Uncharacterized protein C1orf31	C1orf31	>sp|Q5JTJ3-2|CA031_HUMAN Isoform 2 of Uncharacterized protein C1orf31 OS=Homo sapiens GN=C1orf31;>sp|Q5JTJ3|CA031_HUMAN Uncharacterized protein C1orf31 OS=Homo sapiens GN=C1orf31 PE=2 SV=1;>sp|Q5JTJ3-3|CA031_HUMAN Isoform 3 of Uncharacterized protein C1orf	1	1	1	8.3	8.3	8.3	18.094	2987800	6.47535	0.751347	5.64088
Q5TDF0	Cancer-related nucleoside-triphosphatase	C1orf57;NTPCR	>tr|Q5TDF0|Q5TDF0_HUMAN Chromosome 1 open reading frame 57 OS=Homo sapiens GN=C1orf57 PE=2 SV=1;>sp|Q9BSD7|NTPCR_HUMAN Cancer-related nucleoside-triphosphatase OS=Homo sapiens GN=NTPCR PE=1 SV=1	3	3	3	20.2	20.2	20.2	25.072	1537000	6.18667	0.253981	1.79465
F2Z2L4	Uncharacterized protein C1orf86	C1orf86	>tr|F2Z2L4|F2Z2L4_HUMAN Chromosome 1 open reading frame 86 OS=Homo sapiens GN=C1orf86 PE=4 SV=1;>sp|Q6NZ36-2|CA086_HUMAN Isoform 2 of Uncharacterized protein C1orf86 OS=Homo sapiens GN=C1orf86;>sp|Q6NZ36-3|CA086_HUMAN Isoform 3 of Uncharacterized protein C	1	1	1	8.5	8.5	8.5	31.208	121650	5.08511	-1.64391	0.0227032
Q07021	Complement component 1 Q subcomponent-binding protein, mitochondrial	C1QBP	>sp|Q07021|C1QBP_HUMAN Complement component 1 Q subcomponent-binding protein, mitochondrial OS=Homo sapiens GN=C1QBP PE=1 SV=1	8	8	8	33.7	33.7	33.7	31.362	86370000	7.93636	3.26854	1855.84
Q9NWU2	Protein C20orf11	C20orf11	>sp|Q9NWU2|CT011_HUMAN Protein C20orf11 OS=Homo sapiens GN=C20orf11 PE=1 SV=1;>tr|B4DS00|B4DS00_HUMAN Chromosome 20 open reading frame 11 OS=Homo sapiens GN=C20orf11 PE=2 SV=1	3	3	3	21.5	21.5	21.5	26.748	1763700	6.24642	0.356926	2.27471
Q96MY1	Uncharacterized protein C20orf112;Nucleolar protein 4	C20orf112;NOL4	>sp|Q96MY1|CT112_HUMAN Uncharacterized protein C20orf112 OS=Homo sapiens GN=C20orf112 PE=1 SV=2;>sp|O94818|NOL4_HUMAN Nucleolar protein 4 OS=Homo sapiens GN=NOL4 PE=2 SV=2;>tr|B4DSQ0|B4DSQ0_HUMAN Uncharacterized protein OS=Homo sapiens GN=NOL4 PE=2 SV=1;>t	3	3	3	8.3	8.3	8.3	47.214	1163700	6.06584	0.0457964	1.11121
Q9GZN8-2	UPF0687 protein C20orf27	C20orf27	>sp|Q9GZN8-2|CT027_HUMAN Isoform 2 of UPF0687 protein C20orf27 OS=Homo sapiens GN=C20orf27;>sp|Q9GZN8|CT027_HUMAN UPF0687 protein C20orf27 OS=Homo sapiens GN=C20orf27 PE=1 SV=3;>tr|E9PAL2|E9PAL2_HUMAN Chromosome 20 open reading frame 27 OS=Homo sapiens GN=	1	1	1	9.5	9.5	9.5	21.645	497070	5.69642	-0.590688	0.256633
A2A2Q9	Uncharacterized protein C20orf4	C20orf4	>tr|A2A2Q9|A2A2Q9_HUMAN Chromosome 20 open reading frame 4 OS=Homo sapiens GN=C20orf4 PE=4 SV=1;>sp|Q9Y312|CT004_HUMAN Uncharacterized protein C20orf4 OS=Homo sapiens GN=C20orf4 PE=1 SV=2	5	5	5	21.9	21.9	21.9	45.034	743090	5.87104	-0.289826	0.513067
A8MSH5	UPF0549 protein C20orf43	C20orf43	>tr|A8MSH5|A8MSH5_HUMAN Chromosome 20 open reading frame 43 OS=Homo sapiens GN=C20orf43 PE=4 SV=2;>sp|Q9BY42|CT043_HUMAN UPF0549 protein C20orf43 OS=Homo sapiens GN=C20orf43 PE=1 SV=3;>tr|A2A2L5|A2A2L5_HUMAN Chromosome 20 open reading frame 43 (Fragment) O	7	7	7	25.6	25.6	25.6	37.531	4338200	6.63731	1.03039	10.7247
Q9BQP7	Uncharacterized protein C20orf72	C20orf72	>sp|Q9BQP7|CT072_HUMAN Uncharacterized protein C20orf72 OS=Homo sapiens GN=C20orf72 PE=1 SV=1;>tr|Q5QPE8|Q5QPE8_HUMAN Chromosome 20 open reading frame 72 OS=Homo sapiens GN=C20orf72 PE=2 SV=1	5	5	5	20.3	20.3	20.3	39.42	1881700	6.27455	0.405384	2.54322
Q9H386	Putative uncharacterized protein C21orf116	C21orf116	>sp|Q9H386|CU116_HUMAN Putative uncharacterized protein C21orf116 OS=Homo sapiens GN=C21orf116 PE=5 SV=1	1	1	1	26.1	26.1	26.1	7.9363	494450	5.69412	-0.594642	0.254307
P30042	ES1 protein homolog, mitochondrial	C21orf33	>sp|P30042|ES1_HUMAN ES1 protein homolog, mitochondrial OS=Homo sapiens GN=C21orf33 PE=1 SV=3;>sp|P30042-2|ES1_HUMAN Isoform Short of ES1 protein homolog, mitochondrial OS=Homo sapiens GN=C21orf33;>tr|F2Z2Q0|F2Z2Q0_HUMAN Chromosome 21 open reading frame 33	1	1	1	9.3	9.3	9.3	28.17	1912100	6.28151	0.417376	2.61442
P57076	Uncharacterized protein C21orf59	C21orf59	>sp|P57076|CU059_HUMAN Uncharacterized protein C21orf59 OS=Homo sapiens GN=C21orf59 PE=1 SV=1;>tr|C9J818|C9J818_HUMAN Chromosome 21 open reading frame 59 OS=Homo sapiens GN=C21orf59 PE=4 SV=1;>tr|F8VZ95|F8VZ95_HUMAN Chromosome 21 open reading frame 59 (Fra	3	3	3	19	19	19	33.224	376630	5.57591	-0.798303	0.15911
Q9Y3I0	tRNA-splicing ligase RtcB homolog	C22orf28	>sp|Q9Y3I0|RTCB_HUMAN tRNA-splicing ligase RtcB homolog OS=Homo sapiens GN=C22orf28 PE=1 SV=1;>tr|E9PCW3|E9PCW3_HUMAN Uncharacterized protein OS=Homo sapiens GN=C22orf28 PE=4 SV=1	23	23	23	54.3	54.3	54.3	55.21	101830000	8.00788	3.39175	2464.63
Q5R2V8	Protein MEMO1	C2orf4;MEMO1	>tr|Q5R2V8|Q5R2V8_HUMAN C2orf4 protein OS=Homo sapiens GN=C2orf4 PE=2 SV=1;>sp|Q9Y316|MEMO1_HUMAN Protein MEMO1 OS=Homo sapiens GN=MEMO1 PE=1 SV=1;>sp|Q9Y316-2|MEMO1_HUMAN Isoform 2 of Protein MEMO1 OS=Homo sapiens GN=MEMO1	6	6	6	32	32	32	34.293	2114200	6.32515	0.492556	3.10854
Q8WWC4	Uncharacterized protein C2orf47, mitochondrial	C2orf47	>sp|Q8WWC4|CB047_HUMAN Uncharacterized protein C2orf47, mitochondrial OS=Homo sapiens GN=C2orf47 PE=1 SV=1	1	1	1	3.4	3.4	3.4	32.544	619520	5.79206	-0.425912	0.375049
Q9BVC5	Ashwin	C2orf49	>sp|Q9BVC5|ASHWN_HUMAN Ashwin OS=Homo sapiens GN=C2orf49 PE=1 SV=1;>tr|B4E2G9|B4E2G9_HUMAN Uncharacterized protein OS=Homo sapiens GN=C2orf49 PE=2 SV=1;>tr|C9J4K0|C9J4K0_HUMAN Chromosome 2 open reading frame 49 OS=Homo sapiens GN=C2orf49 PE=4 SV=1	5	5	5	24.1	24.1	24.1	25.858	18499000	7.26715	2.11554	130.48
Q7L592	Protein midA homolog, mitochondrial	C2orf56	>sp|Q7L592|MIDA_HUMAN Protein midA homolog, mitochondrial OS=Homo sapiens GN=C2orf56 PE=1 SV=1;>tr|E7EUC2|E7EUC2_HUMAN Uncharacterized protein OS=Homo sapiens GN=C2orf56 PE=4 SV=1;>sp|Q7L592-2|MIDA_HUMAN Isoform 2 of Protein midA homolog, mitochondrial OS=	6	6	6	18.4	18.4	18.4	49.237	994790	5.99773	-0.0715505	0.848105
C9JQ25		C2orf77	>tr|C9JQ25|C9JQ25_HUMAN Chromosome 2 open reading frame 77 (Fragment) OS=Homo sapiens GN=C2orf77 PE=4 SV=1;>tr|C9J9F8|C9J9F8_HUMAN Chromosome 2 open reading frame 77 (Fragment) OS=Homo sapiens GN=C2orf77 PE=4 SV=1	2	2	1	14.8	14.8	7.4	12.954	4829300	6.68388	1.11063	12.9012
P01024	Complement C3;Complement C3 beta chain;Complement C3 alpha chain;C3a anaphylatoxin;Complement C3b alpha chain;Complement C3c alpha chain fragment 1;Complement C3dg fragment;Complement C3g fragment;Complement C3d fragment;Complement C3f fragment;Complement C3c alpha chain fragment 2	C3	>sp|P01024|CO3_HUMAN Complement C3 OS=Homo sapiens GN=C3 PE=1 SV=2;>tr|B4E216|B4E216_HUMAN Uncharacterized protein OS=Homo sapiens GN=C3 PE=2 SV=1	2	2	2	1.8	1.8	1.8	187.15	28370	4.45286	-2.73323	0.00184829
Q6NW34	Uncharacterized protein C3orf17	C3orf17	>sp|Q6NW34|CC017_HUMAN Uncharacterized protein C3orf17 OS=Homo sapiens GN=C3orf17 PE=1 SV=3;>sp|Q6NW34-2|CC017_HUMAN Isoform 2 of Uncharacterized protein C3orf17 OS=Homo sapiens GN=C3orf17;>tr|E7EUG8|E7EUG8_HUMAN Uncharacterized protein OS=Homo sapiens GN=	9	9	9	22	22	22	64.551	3523500	6.54697	0.874747	7.49457
Q6PII3	Uncharacterized protein C3orf19	C3orf19	>sp|Q6PII3|CC019_HUMAN Uncharacterized protein C3orf19 OS=Homo sapiens GN=C3orf19 PE=2 SV=3;>tr|E7EW67|E7EW67_HUMAN Chromosome 3 open reading frame 19 OS=Homo sapiens GN=C3orf19 PE=4 SV=2	2	2	2	3.9	3.9	3.9	53.957	886350	5.94761	-0.157913	0.695163
Q8N3R3	Uncharacterized protein C3orf23	C3orf23	>sp|Q8N3R3|CC023_HUMAN Uncharacterized protein C3orf23 OS=Homo sapiens GN=C3orf23 PE=2 SV=2;>sp|Q8N3R3-4|CC023_HUMAN Isoform 4 of Uncharacterized protein C3orf23 OS=Homo sapiens GN=C3orf23	1	1	1	2	2	2	57.924	808130	5.90748	-0.227044	0.592866
Q9BQ75	Uncharacterized protein C3orf26	C3orf26	>sp|Q9BQ75|CC026_HUMAN Uncharacterized protein C3orf26 OS=Homo sapiens GN=C3orf26 PE=1 SV=2;>tr|E9PHS3|E9PHS3_HUMAN Chromosome 3 open reading frame 26 OS=Homo sapiens GN=C3orf26 PE=4 SV=1;>tr|C9J384|C9J384_HUMAN Chromosome 3 open reading frame 26 (Fragment	3	3	3	12.2	12.2	12.2	31.884	11273000	7.05204	1.74493	55.5814
Q96FZ2	UPF0361 protein C3orf37	C3orf37	>sp|Q96FZ2|CC037_HUMAN UPF0361 protein C3orf37 OS=Homo sapiens GN=C3orf37 PE=1 SV=1;>tr|E7EMP6|E7EMP6_HUMAN Chromosome 3 open reading frame 37 OS=Homo sapiens GN=C3orf37 PE=4 SV=1	1	1	1	3.1	3.1	3.1	40.574	164760	5.21685	-1.41694	0.038288
Q9NWY4	UPF0609 protein C4orf27	C4orf27	>sp|Q9NWY4|CD027_HUMAN UPF0609 protein C4orf27 OS=Homo sapiens GN=C4orf27 PE=1 SV=2	5	5	5	21.1	21.1	21.1	39.436	4548000	6.65782	1.06572	11.6339
H0Y8X4	Deoxyribonucleoside 5-monophosphate N-glycosidase	C6orf108;RCL	>tr|H0Y8X4|H0Y8X4_HUMAN Chromosome 6 open reading frame 108 (Fragment) OS=Homo sapiens GN=C6orf108 PE=4 SV=1;>sp|O43598|RCL_HUMAN Deoxyribonucleoside 5-monophosphate N-glycosidase OS=Homo sapiens GN=RCL PE=1 SV=1;>sp|O43598-2|RCL_HUMAN Isoform 2 of Deoxyr	2	2	2	14.4	14.4	14.4	25.868	827540	5.91779	-0.209284	0.617612
Q7Z4R8	UPF0669 protein C6orf120	C6orf120	>sp|Q7Z4R8|CF120_HUMAN UPF0669 protein C6orf120 OS=Homo sapiens GN=C6orf120 PE=1 SV=1	1	1	1	14.1	14.1	14.1	20.772	955290	5.98014	-0.101867	0.790921
Q9Y530	O-acetyl-ADP-ribose deacetylase C6orf130	C6orf130	>sp|Q9Y530|CF130_HUMAN O-acetyl-ADP-ribose deacetylase C6orf130 OS=Homo sapiens GN=C6orf130 PE=1 SV=2;>tr|C9JNE2|C9JNE2_HUMAN Chromosome 6 open reading frame 130 (Fragment) OS=Homo sapiens GN=C6orf130 PE=4 SV=1;>tr|C9JXC3|C9JXC3_HUMAN Chromosome 6 open rea	5	5	5	34.2	34.2	34.2	17.025	4204900	6.62376	1.00703	10.1633
Q9H993	UPF0364 protein C6orf211	C6orf211	>sp|Q9H993|CF211_HUMAN UPF0364 protein C6orf211 OS=Homo sapiens GN=C6orf211 PE=1 SV=1;>tr|F5GZY1|F5GZY1_HUMAN Chromosome 6 open reading frame 211 OS=Homo sapiens GN=C6orf211 PE=4 SV=1	4	4	4	12.2	12.2	12.2	51.172	619900	5.79232	-0.425453	0.375445
Q6UWU4-2	Bombesin receptor-activated protein C6orf89	C6orf89	>sp|Q6UWU4-2|CF089_HUMAN Isoform 2 of Bombesin receptor-activated protein C6orf89 OS=Homo sapiens GN=C6orf89;>sp|Q6UWU4|CF089_HUMAN Bombesin receptor-activated protein C6orf89 OS=Homo sapiens GN=C6orf89 PE=1 SV=1;>tr|Q5TDC7|Q5TDC7_HUMAN Chromosome 6 open r	1	1	1	3.1	3.1	3.1	40.734	95937	4.98199	-1.82159	0.0150803
Q96N11	Uncharacterized protein C7orf26	C7orf26	>sp|Q96N11|CG026_HUMAN Uncharacterized protein C7orf26 OS=Homo sapiens GN=C7orf26 PE=2 SV=1;>sp|Q96N11-2|CG026_HUMAN Isoform 2 of Uncharacterized protein C7orf26 OS=Homo sapiens GN=C7orf26	7	7	7	22.5	22.5	22.5	50.046	2994800	6.47637	0.753098	5.66367
Q9BRJ6	Uncharacterized protein C7orf50	C7orf50	>sp|Q9BRJ6|CG050_HUMAN Uncharacterized protein C7orf50 OS=Homo sapiens GN=C7orf50 PE=1 SV=1;>tr|C9JQV0|C9JQV0_HUMAN Chromosome 7 open reading frame 50 (Fragment) OS=Homo sapiens GN=C7orf50 PE=4 SV=1	3	3	3	28.4	28.4	28.4	22.083	2750700	6.43944	0.68948	4.89193
Q9H7E9-2	UPF0488 protein C8orf33	C8orf33	>sp|Q9H7E9-2|CH033_HUMAN Isoform 2 of UPF0488 protein C8orf33 OS=Homo sapiens GN=C8orf33;>sp|Q9H7E9|CH033_HUMAN UPF0488 protein C8orf33 OS=Homo sapiens GN=C8orf33 PE=1 SV=1	3	3	3	20.7	20.7	20.7	26.448	2625200	6.41916	0.654538	4.51375
H0YF29	UPF0598 protein C8orf82	C8orf82	>tr|H0YF29|H0YF29_HUMAN Chromosome 8 open reading frame 82 (Fragment) OS=Homo sapiens GN=C8orf82 PE=4 SV=1;>sp|Q6P1X6|CH082_HUMAN UPF0598 protein C8orf82 OS=Homo sapiens GN=C8orf82 PE=1 SV=2;>sp|Q6P1X6-2|CH082_HUMAN Isoform 2 of UPF0598 protein C8orf82 OS=	2	2	2	11.9	11.9	11.9	28.487	149450	5.1745	-1.48991	0.0323659
Q5T280	Uncharacterized protein C9orf114	C9orf114	>sp|Q5T280|CI114_HUMAN Uncharacterized protein C9orf114 OS=Homo sapiens GN=C9orf114 PE=1 SV=3	9	9	9	33.2	33.2	33.2	42.008	5047400	6.70307	1.14368	13.9214
Q9BUH6	Uncharacterized protein C9orf142	C9orf142	>sp|Q9BUH6|CI142_HUMAN Uncharacterized protein C9orf142 OS=Homo sapiens GN=C9orf142 PE=1 SV=2	6	6	6	40.2	40.2	40.2	21.639	3075500	6.48792	0.772994	5.92917
Q5T6V5	UPF0553 protein C9orf64	C9orf64	>sp|Q5T6V5|CI064_HUMAN UPF0553 protein C9orf64 OS=Homo sapiens GN=C9orf64 PE=1 SV=1;>tr|Q5T6V7|Q5T6V7_HUMAN Chromosome 9 open reading frame 64 OS=Homo sapiens GN=C9orf64 PE=2 SV=1	1	1	1	2.9	2.9	2.9	39.028	57752	4.76157	-2.20135	0.00628995
Q9NZ63	Uncharacterized protein C9orf78	C9orf78	>sp|Q9NZ63|CI078_HUMAN Uncharacterized protein C9orf78 OS=Homo sapiens GN=C9orf78 PE=1 SV=1;>tr|E7EVT7|E7EVT7_HUMAN Uncharacterized protein OS=Homo sapiens GN=C9orf78 PE=4 SV=1	11	11	11	43.6	43.6	43.6	33.688	5292200	6.72364	1.17912	15.105
P00915	Carbonic anhydrase 1	CA1	>sp|P00915|CAH1_HUMAN Carbonic anhydrase 1 OS=Homo sapiens GN=CA1 PE=1 SV=2;>tr|E5RHP7|E5RHP7_HUMAN Carbonic anhydrase I (Fragment) OS=Homo sapiens GN=CA1 PE=4 SV=1;>tr|E5RH81|E5RH81_HUMAN Carbonic anhydrase I (Fragment) OS=Homo sapiens GN=CA1 PE=4 SV=1;>t	2	2	2	10.3	10.3	10.3	28.87	77939	4.89175	-1.97705	0.0105426
P00918	Carbonic anhydrase 2	CA2	>sp|P00918|CAH2_HUMAN Carbonic anhydrase 2 OS=Homo sapiens GN=CA2 PE=1 SV=2;>tr|E5RK37|E5RK37_HUMAN Carbonic anhydrase II OS=Homo sapiens GN=CA2 PE=4 SV=1;>tr|E5RID5|E5RID5_HUMAN Carbonic anhydrase II OS=Homo sapiens GN=CA2 PE=4 SV=1	2	2	2	9.2	9.2	9.2	29.246	414420	5.61744	-0.726758	0.187604
Q9H8G2	Caspase activity and apoptosis inhibitor 1	CAAP1	>sp|Q9H8G2|CAAP_HUMAN Conserved anti-apoptotic protein OS=Homo sapiens GN=CAAP PE=1 SV=2;>tr|B4DWT4|B4DWT4_HUMAN Uncharacterized protein OS=Homo sapiens GN=C9orf82 PE=2 SV=1	2	2	2	6.6	6.6	6.6	38.367	723150	5.85923	-0.310179	0.489577
Q9Y376	Calcium-binding protein 39	CAB39	>sp|Q9Y376|CAB39_HUMAN Calcium-binding protein 39 OS=Homo sapiens GN=CAB39 PE=1 SV=1	10	10	10	32	32	32	39.869	5118700	6.70916	1.15418	14.2619
Q9Y6J0	Calcineurin-binding protein cabin-1	CABIN1	>sp|Q9Y6J0|CABIN_HUMAN Calcineurin-binding protein cabin-1 OS=Homo sapiens GN=CABIN1 PE=1 SV=1;>tr|G5E9F3|G5E9F3_HUMAN Calcineurin binding protein 1, isoform CRA_b OS=Homo sapiens GN=CABIN1 PE=4 SV=1	6	6	6	4.2	4.2	4.2	246.35	302470	5.48068	-0.96238	0.109048
P54289	Voltage-dependent calcium channel subunit alpha-2/delta-1;Voltage-dependent calcium channel subunit alpha-2-1;Voltage-dependent calcium channel subunit delta-1	CACNA2D1	>sp|P54289|CA2D1_HUMAN Voltage-dependent calcium channel subunit alpha-2/delta-1 OS=Homo sapiens GN=CACNA2D1 PE=1 SV=3;>sp|P54289-5|CA2D1_HUMAN Isoform 5 of Voltage-dependent calcium channel subunit alpha-2/delta-1 OS=Homo sapiens GN=CACNA2D1;>sp|P54289-4|	3	3	3	4.4	4.4	4.4	124.57	499920	5.6989	-0.58641	0.259173
Q9HB71	Calcyclin-binding protein	CACYBP	>sp|Q9HB71|CYBP_HUMAN Calcyclin-binding protein OS=Homo sapiens GN=CACYBP PE=1 SV=2;>tr|B3KSF1|B3KSF1_HUMAN Calcyclin binding protein OS=Homo sapiens GN=CACYBP PE=2 SV=1;>tr|Q5R370|Q5R370_HUMAN Calcyclin binding protein OS=Homo sapiens GN=CACYBP PE=2 SV=1	15	15	15	56.6	56.6	56.6	26.21	59812000	7.77679	2.99361	985.389
P27708	CAD protein;Glutamine-dependent carbamoyl-phosphate synthase;Aspartate carbamoyltransferase;Dihydroorotase	CAD	>sp|P27708|PYR1_HUMAN CAD protein OS=Homo sapiens GN=CAD PE=1 SV=3;>tr|F8VPD4|F8VPD4_HUMAN Carbamoyl-phosphate synthetase 2, aspartate transcarbamylase, and dihydroorotase OS=Homo sapiens GN=CAD PE=3 SV=1	6	4	4	3.3	2.6	2.6	242.98	30807	4.48865	-2.67157	0.00213027
Q05682-3	Caldesmon	CALD1	>sp|Q05682-3|CALD1_HUMAN Isoform 3 of Caldesmon OS=Homo sapiens GN=CALD1;>tr|E7EX44|E7EX44_HUMAN Caldesmon 1 OS=Homo sapiens GN=CALD1 PE=4 SV=1;>tr|E9PGZ1|E9PGZ1_HUMAN Caldesmon 1 OS=Homo sapiens GN=CALD1 PE=4 SV=1;>sp|Q05682-5|CALD1_HUMAN Isoform 5 of Cal	14	14	14	23.7	23.7	23.7	64.255	13349000	7.12545	1.87141	74.3716
H0Y7A7	Calmodulin	CALM2;CALM1	>tr|H0Y7A7|H0Y7A7_HUMAN Calmodulin 2 (phosphorylase kinase, delta) (Fragment) OS=Homo sapiens GN=CALM2 PE=4 SV=1;>tr|E7ETZ0|E7ETZ0_HUMAN Calmodulin 1 (phosphorylase kinase, delta) OS=Homo sapiens GN=CALM1 PE=4 SV=1;>sp|P62158|CALM_HUMAN Calmodulin OS=Homo	5	5	5	32.6	32.6	32.6	20.762	159840000	8.20369	3.72911	5359.37
P27797	Calreticulin	CALR	>sp|P27797|CALR_HUMAN Calreticulin OS=Homo sapiens GN=CALR PE=1 SV=1	17	17	17	51.8	51.8	51.8	48.141	58241000	7.76523	2.97369	941.221
D6QS48	Calumenin	CALU	>tr|D6QS48|D6QS48_HUMAN Calumenin OS=Homo sapiens GN=CALU PE=2 SV=1;>sp|O43852-2|CALU_HUMAN Isoform 2 of Calumenin OS=Homo sapiens GN=CALU;>tr|F5H6K9|F5H6K9_HUMAN Calumenin OS=Homo sapiens GN=CALU PE=4 SV=1;>tr|F5H1Q9|F5H1Q9_HUMAN Calumenin OS=Homo sapiens	9	1	1	40.6	6.8	6.8	38.078	517400	5.71383	-0.560694	0.274983
O43852	Calumenin	CALU	>sp|O43852|CALU_HUMAN Calumenin OS=Homo sapiens GN=CALU PE=1 SV=2;>tr|F5H4F5|F5H4F5_HUMAN Calumenin OS=Homo sapiens GN=CALU PE=4 SV=1;>tr|F5H879|F5H879_HUMAN Calumenin OS=Homo sapiens GN=CALU PE=4 SV=1;>tr|F5H3F1|F5H3F1_HUMAN Calumenin OS=Homo sapiens GN=C	10	10	2	45.7	45.7	11.1	37.106	8506200	6.92974	1.53421	34.2145
Q8IU85	Calcium/calmodulin-dependent protein kinase type 1D	CAMK1D	>sp|Q8IU85|KCC1D_HUMAN Calcium/calmodulin-dependent protein kinase type 1D OS=Homo sapiens GN=CAMK1D PE=1 SV=1;>sp|Q8IU85-2|KCC1D_HUMAN Isoform 2 of Calcium/calmodulin-dependent protein kinase type 1D OS=Homo sapiens GN=CAMK1D	1	1	1	4.4	4.4	4.4	42.913	83058	4.91938	-1.92945	0.0117638
E9PF82	Calcium/calmodulin-dependent protein kinase type II subunit delta;Calcium/calmodulin-dependent protein kinase type II subunit alpha	CAMK2D;CAMK2A	>tr|E9PF82|E9PF82_HUMAN Calcium/calmodulin-dependent protein kinase II delta OS=Homo sapiens GN=CAMK2D PE=4 SV=1;>sp|Q13557-11|KCC2D_HUMAN Isoform Delta 11 of Calcium/calmodulin-dependent protein kinase type II subunit delta OS=Homo sapiens GN=CAMK2D;>sp|Q	3	1	1	8.3	2.4	2.4	60.004	250460	5.39874	-1.10356	0.0787839
Q13555-6	Calcium/calmodulin-dependent protein kinase type II subunit gamma	CAMK2G	>sp|Q13555-6|KCC2G_HUMAN Isoform 6 of Calcium/calmodulin-dependent protein kinase type II subunit gamma OS=Homo sapiens GN=CAMK2G;>sp|Q13555|KCC2G_HUMAN Calcium/calmodulin-dependent protein kinase type II subunit gamma OS=Homo sapiens GN=CAMK2G PE=1 SV=3;>	8	8	6	20.6	20.6	15.3	65.241	4878800	6.68831	1.11826	13.1299
Q5T5Y3-3	Calmodulin-regulated spectrin-associated protein 1	CAMSAP1	>sp|Q5T5Y3-3|CAMP1_HUMAN Isoform 3 of Calmodulin-regulated spectrin-associated protein 1 OS=Homo sapiens GN=CAMSAP1;>sp|Q5T5Y3|CAMP1_HUMAN Calmodulin-regulated spectrin-associated protein 1 OS=Homo sapiens GN=CAMSAP1 PE=1 SV=2;>sp|Q5T5Y3-2|CAMP1_HUMAN Isof	3	3	3	2.4	2.4	2.4	179.34	163410	5.21328	-1.42309	0.0377491
Q08AD1	Calmodulin-regulated spectrin-associated protein 2	CAMSAP2	>sp|Q08AD1|CAMP2_HUMAN Calmodulin-regulated spectrin-associated protein 2 OS=Homo sapiens GN=CAMSAP2 PE=1 SV=3;>sp|Q08AD1-3|CAMP2_HUMAN Isoform 3 of Calmodulin-regulated spectrin-associated protein 2 OS=Homo sapiens GN=CAMSAP2;>sp|Q08AD1-2|CAMP2_HUMAN Isof	4	4	4	3.5	3.5	3.5	168.09	75550	4.87823	-2.00035	0.00999206
Q9P1Y5-2	Calmodulin-regulated spectrin-associated protein 3	CAMSAP3	>sp|Q9P1Y5-2|CAMP3_HUMAN Isoform 2 of Calmodulin-regulated spectrin-associated protein 3 OS=Homo sapiens GN=CAMSAP3;>sp|Q9P1Y5|CAMP3_HUMAN Calmodulin-regulated spectrin-associated protein 3 OS=Homo sapiens GN=CAMSAP3 PE=1 SV=2	1	1	1	1.6	1.6	1.6	137.88	63619	4.80359	-2.12896	0.00743094
Q86VP6	Cullin-associated NEDD8-dissociated protein 1	CAND1	>sp|Q86VP6|CAND1_HUMAN Cullin-associated NEDD8-dissociated protein 1 OS=Homo sapiens GN=CAND1 PE=1 SV=2;>sp|Q86VP6-2|CAND1_HUMAN Isoform 2 of Cullin-associated NEDD8-dissociated protein 1 OS=Homo sapiens GN=CAND1	41	41	41	37.3	37.3	37.3	136.37	50614000	7.70427	2.86867	739.037
F5H856		CANX	>tr|F5H856|F5H856_HUMAN Calnexin OS=Homo sapiens GN=CANX PE=3 SV=1	20	1	1	47.7	3.9	3.9	32.281	16353	4.2136	-3.14546	0.000715392
P27824	Calnexin	CANX	>sp|P27824|CALX_HUMAN Calnexin OS=Homo sapiens GN=CANX PE=1 SV=2;>tr|B4E2T8|B4E2T8_HUMAN Calnexin OS=Homo sapiens GN=CANX PE=2 SV=1	35	35	16	46.8	46.8	28.7	67.567	109620000	8.03989	3.44691	2798.39
Q01518	Adenylyl cyclase-associated protein 1;Adenylyl cyclase-associated protein	CAP1	>sp|Q01518|CAP1_HUMAN Adenylyl cyclase-associated protein 1 OS=Homo sapiens GN=CAP1 PE=1 SV=5;>sp|Q01518-2|CAP1_HUMAN Isoform 2 of Adenylyl cyclase-associated protein 1 OS=Homo sapiens GN=CAP1;>tr|Q5T0R9|Q5T0R9_HUMAN Adenylyl cyclase-associated protein (Fr	5	5	5	12.2	12.2	12.2	51.901	1328500	6.12336	0.144899	1.39604
P40121	Macrophage-capping protein	CAPG	>sp|P40121|CAPG_HUMAN Macrophage-capping protein OS=Homo sapiens GN=CAPG PE=1 SV=2;>tr|B4DU58|B4DU58_HUMAN Uncharacterized protein OS=Homo sapiens GN=CAPG PE=2 SV=1;>tr|B8ZZS7|B8ZZS7_HUMAN Capping protein (actin filament), gelsolin-like OS=Homo sapiens GN=	10	10	10	44.5	44.5	44.5	38.498	14543000	7.16265	1.93551	86.2002
P07384	Calpain-1 catalytic subunit	CAPN1	>sp|P07384|CAN1_HUMAN Calpain-1 catalytic subunit OS=Homo sapiens GN=CAPN1 PE=1 SV=1	12	12	12	21.1	21.1	21.1	81.889	2827600	6.45142	0.710111	5.12993
H0Y323	Calpain-2 catalytic subunit	CAPN2	>tr|H0Y323|H0Y323_HUMAN Calpain 2, (m/II) large subunit OS=Homo sapiens GN=CAPN2 PE=4 SV=1;>sp|P17655|CAN2_HUMAN Calpain-2 catalytic subunit OS=Homo sapiens GN=CAPN2 PE=1 SV=6;>tr|B7ZA96|B7ZA96_HUMAN Calpain 2, (m/II) large subunit OS=Homo sapiens GN=CAPN2	5	5	5	8.2	8.2	8.2	83.111	799020	5.90256	-0.235526	0.581398
Q9Y6W3	Calpain-7	CAPN7	>sp|Q9Y6W3|CAN7_HUMAN Calpain-7 OS=Homo sapiens GN=CAPN7 PE=1 SV=1	7	7	7	8.7	8.7	8.7	92.651	1010600	6.00458	-0.0597522	0.871461
P04632	Calpain small subunit 1	CAPNS1	>sp|P04632|CPNS1_HUMAN Calpain small subunit 1 OS=Homo sapiens GN=CAPNS1 PE=1 SV=1	5	5	5	26.5	26.5	26.5	28.315	8071400	6.90695	1.49495	31.2573
Q14444	Caprin-1	CAPRIN1	>sp|Q14444|CAPR1_HUMAN Caprin-1 OS=Homo sapiens GN=CAPRIN1 PE=1 SV=2;>sp|Q14444-2|CAPR1_HUMAN Isoform 2 of Caprin-1 OS=Homo sapiens GN=CAPRIN1;>tr|E9PLA9|E9PLA9_HUMAN Cell cycle-associated protein 1 (Fragment) OS=Homo sapiens GN=CAPRIN1 PE=4 SV=1;>tr|G3V15	8	8	8	9.7	9.7	9.7	78.365	11446000	7.05865	1.75633	57.0591
P52907	F-actin-capping protein subunit alpha-1	CAPZA1	>sp|P52907|CAZA1_HUMAN F-actin-capping protein subunit alpha-1 OS=Homo sapiens GN=CAPZA1 PE=1 SV=3	11	11	10	60.5	60.5	57	32.922	23532000	7.37166	2.29561	197.517
A8MW68	F-actin-capping protein subunit alpha-2	CAPZA2	>tr|A8MW68|A8MW68_HUMAN Uncharacterized protein OS=Homo sapiens GN=CAPZA2 PE=4 SV=1;>sp|P47755|CAZA2_HUMAN F-actin-capping protein subunit alpha-2 OS=Homo sapiens GN=CAPZA2 PE=1 SV=3;>tr|F8W9N7|F8W9N7_HUMAN Capping protein (actin filament) muscle Z-line, a	3	2	2	16.1	12.6	12.6	33.066	1982500	6.29721	0.44443	2.78247
E7EQ40	F-actin-capping protein subunit beta	CAPZB	>tr|E7EQ40|E7EQ40_HUMAN Capping protein (actin filament) muscle Z-line, beta OS=Homo sapiens GN=CAPZB PE=4 SV=1;>tr|B1AK88|B1AK88_HUMAN Capping protein (Actin filament) muscle Z-line, beta OS=Homo sapiens GN=CAPZB PE=4 SV=1;>sp|P47756-2|CAPZB_HUMAN Isoform	12	12	12	35	35	35	37.455	21851000	7.33947	2.24015	173.84
Q5EG05	Caspase recruitment domain-containing protein 16;Caspase-1;Caspase-1 subunit p20;Caspase-1 subunit p10;Caspase	CARD16;CASP1	>sp|Q5EG05|CAR16_HUMAN Caspase recruitment domain-containing protein 16 OS=Homo sapiens GN=CARD16 PE=1 SV=1;>sp|Q5EG05-2|CAR16_HUMAN Isoform 2 of Caspase recruitment domain-containing protein 16 OS=Homo sapiens GN=CARD16;>tr|E9PQW1|E9PQW1_HUMAN Caspase rec	2	2	2	9.1	9.1	9.1	22.625	553510	5.74313	-0.510214	0.308877
Q5HYE4	Cysteine--tRNA ligase, cytoplasmic	CARS	>tr|Q5HYE4|Q5HYE4_HUMAN Cysteinyl-tRNA synthetase, isoform CRA_e OS=Homo sapiens GN=DKFZp686F1612 PE=2 SV=1;>sp|P49589|SYCC_HUMAN Cysteine--tRNA ligase, cytoplasmic OS=Homo sapiens GN=CARS PE=1 SV=3;>tr|B4DKY1|B4DKY1_HUMAN Uncharacterized protein OS=Homo s	23	23	23	32.5	32.5	32.5	94.637	6174900	6.79063	1.29454	19.7035
Q9HA77	Probable cysteine--tRNA ligase, mitochondrial	CARS2	>sp|Q9HA77|SYCM_HUMAN Probable cysteine--tRNA ligase, mitochondrial OS=Homo sapiens GN=CARS2 PE=1 SV=1	3	3	3	5.1	5.1	5.1	62.223	887220	5.94803	-0.157179	0.696339
Q8NG31	Protein CASC5	CASC5	>sp|Q8NG31|CASC5_HUMAN Protein CASC5 OS=Homo sapiens GN=CASC5 PE=1 SV=3;>sp|Q8NG31-2|CASC5_HUMAN Isoform 2 of Protein CASC5 OS=Homo sapiens GN=CASC5;>sp|Q8NG31-4|CASC5_HUMAN Isoform 4 of Protein CASC5 OS=Homo sapiens GN=CASC5;>tr|E7EUS1|E7EUS1_HUMAN Cancer	1	1	1	0.5	0.5	0.5	265.39	37475	4.57374	-2.52496	0.00298566
O14936	Peripheral plasma membrane protein CASK	CASK	>sp|O14936|CSKP_HUMAN Peripheral plasma membrane protein CASK OS=Homo sapiens GN=CASK PE=1 SV=3;>sp|O14936-2|CSKP_HUMAN Isoform 2 of Peripheral plasma membrane protein CASK OS=Homo sapiens GN=CASK;>tr|F8W998|F8W998_HUMAN Calcium/calmodulin-dependent serine	4	4	4	6.2	6.2	6.2	105.12	601280	5.77908	-0.448273	0.356227
Q8WXE0	Caskin-2	CASKIN2	>sp|Q8WXE0|CSKI2_HUMAN Caskin-2 OS=Homo sapiens GN=CASKIN2 PE=1 SV=2;>sp|Q8WXE0-2|CSKI2_HUMAN Isoform 2 of Caskin-2 OS=Homo sapiens GN=CASKIN2	2	2	2	2.6	2.6	2.6	126.78	368160	5.56604	-0.815323	0.152995
Q9UKL3	CASP8-associated protein 2	CASP8AP2	>sp|Q9UKL3|C8AP2_HUMAN CASP8-associated protein 2 OS=Homo sapiens GN=CASP8AP2 PE=1 SV=1	5	5	5	3.6	3.6	3.6	222.66	164150	5.21524	-1.41971	0.0380441
F8VVS7	Caspase;Caspase-9;Caspase-9 subunit p35;Caspase-9 subunit p10	CASP9	>tr|F8VVS7|F8VVS7_HUMAN Caspase OS=Homo sapiens GN=CASP9 PE=3 SV=1;>sp|P55211|CASP9_HUMAN Caspase-9 OS=Homo sapiens GN=CASP9 PE=1 SV=3;>tr|B4E1A3|B4E1A3_HUMAN Caspase OS=Homo sapiens GN=CASP9 PE=2 SV=1;>sp|P55211-2|CASP9_HUMAN Isoform 2 of Caspase-9 OS=Hom	1	1	1	7.6	7.6	7.6	46.452	417670	5.62083	-0.720913	0.190146
P20810-6	Calpastatin	CAST	>sp|P20810-6|ICAL_HUMAN Isoform 6 of Calpastatin OS=Homo sapiens GN=CAST;>sp|P20810-7|ICAL_HUMAN Isoform 7 of Calpastatin OS=Homo sapiens GN=CAST;>tr|E7ESM9|E7ESM9_HUMAN Calpastatin OS=Homo sapiens GN=CAST PE=4 SV=1;>tr|B7Z468|B7Z468_HUMAN Uncharacterized	28	28	6	44.5	44.5	8.5	84.942	30561000	7.48517	2.49117	309.864
E7EVY3		CAST	>tr|E7EVY3|E7EVY3_HUMAN Calpastatin OS=Homo sapiens GN=CAST PE=4 SV=1;>tr|H0Y9H6|H0Y9H6_HUMAN Calpastatin (Fragment) OS=Homo sapiens GN=CAST PE=4 SV=1;>tr|H0YD33|H0YD33_HUMAN Calpastatin (Fragment) OS=Homo sapiens GN=CAST PE=4 SV=1;>tr|E7EPY6|E7EPY6_HUMAN	23	1	1	44.3	3.2	3.2	74.918	1050400	6.02135	-0.0308496	0.93143
P04040	Catalase	CAT	>sp|P04040|CATA_HUMAN Catalase OS=Homo sapiens GN=CAT PE=1 SV=3	11	11	11	31.1	31.1	31.1	59.755	6303100	6.79955	1.30992	20.4136
Q13951-2	Core-binding factor subunit beta	CBFB	>sp|Q13951-2|PEBB_HUMAN Isoform 2 of Core-binding factor subunit beta OS=Homo sapiens GN=CBFB;>sp|Q13951|PEBB_HUMAN Core-binding factor subunit beta OS=Homo sapiens GN=CBFB PE=1 SV=2	3	3	3	20.9	20.9	20.9	21.991	5725700	6.75783	1.23803	17.2994
Q75N03	E3 ubiquitin-protein ligase Hakai	CBLL1	>sp|Q75N03|HAKAI_HUMAN E3 ubiquitin-protein ligase Hakai OS=Homo sapiens GN=CBLL1 PE=1 SV=1;>tr|C9J2P9|C9J2P9_HUMAN Cas-Br-M (murine) ecotropic retroviral-transforming sequence-like 1 (Fragment) OS=Homo sapiens GN=CBLL1 PE=4 SV=1;>tr|B7ZM03|B7ZM03_HUMAN CB	5	5	5	13.2	13.2	13.2	54.519	6151500	6.78898	1.2917	19.575
P16152	Carbonyl reductase [NADPH] 1	CBR1	>sp|P16152|CBR1_HUMAN Carbonyl reductase [NADPH] 1 OS=Homo sapiens GN=CBR1 PE=1 SV=3;>tr|A8MTM1|A8MTM1_HUMAN Carbonyl reductase 1 OS=Homo sapiens GN=CBR1 PE=4 SV=1;>tr|E9PQ63|E9PQ63_HUMAN Carbonyl reductase 1 OS=Homo sapiens GN=CBR1 PE=4 SV=1;>tr|B4DFK7|B4	13	13	11	63.2	63.2	52.7	30.375	16948000	7.22912	2.05002	112.207
Q8N4T8	Carbonyl reductase family member 4	CBR4	>sp|Q8N4T8|CBR4_HUMAN Carbonyl reductase family member 4 OS=Homo sapiens GN=CBR4 PE=1 SV=3;>tr|H0Y962|H0Y962_HUMAN Carbonyl reductase 4 (Fragment) OS=Homo sapiens GN=CBR4 PE=3 SV=1;>sp|Q8N4T8-2|CBR4_HUMAN Isoform 2 of Carbonyl reductase family member 4 OS=	1	1	1	5.1	5.1	5.1	25.301	0	#NAME?	#NAME?	0
P35520-2	Cystathionine beta-synthase	CBS	>sp|P35520-2|CBS_HUMAN Isoform 2 of Cystathionine beta-synthase OS=Homo sapiens GN=CBS;>sp|P35520|CBS_HUMAN Cystathionine beta-synthase OS=Homo sapiens GN=CBS PE=1 SV=2;>tr|B7Z2D6|B7Z2D6_HUMAN Uncharacterized protein OS=Homo sapiens GN=CBS PE=2 SV=1;>tr|F5	1	1	1	4.6	4.6	4.6	61.862	42629	4.62971	-2.42854	0.00372787
E9PCS5	Chromobox protein homolog 1	CBX1	>tr|E9PCS5|E9PCS5_HUMAN Uncharacterized protein OS=Homo sapiens GN=CBX1 PE=4 SV=1;>sp|P83916|CBX1_HUMAN Chromobox protein homolog 1 OS=Homo sapiens GN=CBX1 PE=1 SV=1;>tr|B5MD17|B5MD17_HUMAN Chromobox homolog 1 (Fragment) OS=Homo sapiens GN=CBX1 PE=4 SV=1	3	2	2	18.5	10.1	10.1	21.915	3304700	6.51913	0.826777	6.71084
Q13185	Chromobox protein homolog 3	CBX3	>sp|Q13185|CBX3_HUMAN Chromobox protein homolog 3 OS=Homo sapiens GN=CBX3 PE=1 SV=4	10	9	8	44.3	37.7	29	20.811	258460000	8.41239	4.0887	12265.9
O00257	E3 SUMO-protein ligase CBX4	CBX4	>sp|O00257|CBX4_HUMAN E3 SUMO-protein ligase CBX4 OS=Homo sapiens GN=CBX4 PE=1 SV=3	7	7	7	16.1	16.1	16.1	61.367	2238200	6.3499	0.535203	3.42928
P45973	Chromobox protein homolog 5	CBX5	>sp|P45973|CBX5_HUMAN Chromobox protein homolog 5 OS=Homo sapiens GN=CBX5 PE=1 SV=1;>tr|G3V1X9|G3V1X9_HUMAN Chromobox homolog 5 OS=Homo sapiens GN=CBX5 PE=4 SV=1	12	12	11	62.8	62.8	56.5	22.225	31319000	7.49581	2.5095	323.224
Q9HC52	Chromobox protein homolog 8	CBX8	>sp|Q9HC52|CBX8_HUMAN Chromobox protein homolog 8 OS=Homo sapiens GN=CBX8 PE=1 SV=3;>tr|C9JM54|C9JM54_HUMAN Chromobox homolog 8 (Fragment) OS=Homo sapiens GN=CBX8 PE=4 SV=1;>tr|C9J6K3|C9J6K3_HUMAN Chromobox homolog 8 (Fragment) OS=Homo sapiens GN=CBX8 PE=4	6	6	6	24.4	24.4	24.4	43.395	5749500	6.75963	1.24113	17.4234
Q6P1N0	Coiled-coil and C2 domain-containing protein 1A	CC2D1A	>sp|Q6P1N0|C2D1A_HUMAN Coiled-coil and C2 domain-containing protein 1A OS=Homo sapiens GN=CC2D1A PE=1 SV=1;>sp|Q6P1N0-2|C2D1A_HUMAN Isoform 2 of Coiled-coil and C2 domain-containing protein 1A OS=Homo sapiens GN=CC2D1A;>tr|E9PGJ9|E9PGJ9_HUMAN Coiled-coil a	12	12	12	14.8	14.8	14.8	104.06	1585900	6.20028	0.277416	1.89416
Q5T0F9	Coiled-coil and C2 domain-containing protein 1B	CC2D1B	>sp|Q5T0F9|C2D1B_HUMAN Coiled-coil and C2 domain-containing protein 1B OS=Homo sapiens GN=CC2D1B PE=1 SV=1;>sp|Q5T0F9-2|C2D1B_HUMAN Isoform 2 of Coiled-coil and C2 domain-containing protein 1B OS=Homo sapiens GN=CC2D1B;>tr|G8JLF2|G8JLF2_HUMAN Coiled-coil a	7	7	7	14.7	14.7	14.7	94.223	892290	5.95051	-0.152916	0.703209
Q8IX12	Cell division cycle and apoptosis regulator protein 1	CCAR1	>sp|Q8IX12|CCAR1_HUMAN Cell division cycle and apoptosis regulator protein 1 OS=Homo sapiens GN=CCAR1 PE=1 SV=2;>sp|Q8IX12-2|CCAR1_HUMAN Isoform 2 of Cell division cycle and apoptosis regulator protein 1 OS=Homo sapiens GN=CCAR1;>tr|F5H2E6|F5H2E6_HUMAN Cel	38	38	38	31.7	31.7	31.7	132.82	78534000	7.89506	3.19738	1575.34
Q96ES7	SAGA-associated factor 29 homolog	CCDC101	>sp|Q96ES7|SGF29_HUMAN SAGA-associated factor 29 homolog OS=Homo sapiens GN=CCDC101 PE=1 SV=1	3	3	3	14.3	14.3	14.3	33.238	2141500	6.33072	0.502156	3.17802
Q8WUD4	Coiled-coil domain-containing protein 12	CCDC12	>sp|Q8WUD4|CCD12_HUMAN Coiled-coil domain-containing protein 12 OS=Homo sapiens GN=CCDC12 PE=1 SV=1	1	1	1	11.4	11.4	11.4	19.181	3162200	6.49999	0.793796	6.22008
Q96CT7	Coiled-coil domain-containing protein 124	CCDC124	>sp|Q96CT7|CC124_HUMAN Coiled-coil domain-containing protein 124 OS=Homo sapiens GN=CCDC124 PE=1 SV=1	8	8	8	32.3	32.3	32.3	25.835	6970500	6.84326	1.38523	24.2788
Q9H6E4	Coiled-coil domain-containing protein 134	CCDC134	>sp|Q9H6E4|CC134_HUMAN Coiled-coil domain-containing protein 134 OS=Homo sapiens GN=CCDC134 PE=1 SV=1	2	2	2	13.5	13.5	13.5	26.56	229170	5.36016	-1.17003	0.0676031
Q9Y4B5	Coiled-coil domain-containing protein 165	CCDC165;SOGA2	>sp|Q9Y4B5|CC165_HUMAN Coiled-coil domain-containing protein 165 OS=Homo sapiens GN=CCDC165 PE=1 SV=4;>tr|A8MQ54|A8MQ54_HUMAN Coiled-coil domain-containing 165 OS=Homo sapiens GN=CCDC165 PE=4 SV=1;>sp|Q9Y4B5-3|CC165_HUMAN Isoform 3 of Coiled-coil domain-co	4	4	4	3.2	3.2	3.2	208.75	56350	4.75089	-2.21974	0.00602918
Q86WR0	Coiled-coil domain-containing protein 25	CCDC25	>sp|Q86WR0|CCD25_HUMAN Coiled-coil domain-containing protein 25 OS=Homo sapiens GN=CCDC25 PE=1 SV=2;>tr|Q0P663|Q0P663_HUMAN CCDC25 protein OS=Homo sapiens GN=CCDC25 PE=2 SV=1;>tr|B7Z2L8|B7Z2L8_HUMAN Uncharacterized protein OS=Homo sapiens GN=CCDC25 PE=4 SV	8	8	8	39.9	39.9	39.9	24.479	4075900	6.61022	0.983719	9.63207
Q96MW1	Coiled-coil domain-containing protein 43	CCDC43	>sp|Q96MW1|CCD43_HUMAN Coiled-coil domain-containing protein 43 OS=Homo sapiens GN=CCDC43 PE=1 SV=2;>sp|Q96MW1-2|CCD43_HUMAN Isoform 2 of Coiled-coil domain-containing protein 43 OS=Homo sapiens GN=CCDC43	5	5	5	29	29	29	25.248	9929400	6.99692	1.64997	44.6651
Q96A33	Coiled-coil domain-containing protein 47	CCDC47	>sp|Q96A33|CCD47_HUMAN Coiled-coil domain-containing protein 47 OS=Homo sapiens GN=CCDC47 PE=1 SV=1;>sp|Q96A33-2|CCD47_HUMAN Isoform 2 of Coiled-coil domain-containing protein 47 OS=Homo sapiens GN=CCDC47	13	13	13	36.9	36.9	36.9	55.873	9717500	6.98755	1.63383	43.0356
Q8IVM0	Coiled-coil domain-containing protein 50	CCDC50	>sp|Q8IVM0|CCD50_HUMAN Coiled-coil domain-containing protein 50 OS=Homo sapiens GN=CCDC50 PE=1 SV=1;>sp|Q8IVM0-2|CCD50_HUMAN Isoform 2 of Coiled-coil domain-containing protein 50 OS=Homo sapiens GN=CCDC50	7	7	7	36.3	36.3	36.3	35.822	17862000	7.25193	2.08932	122.835
Q96ER9	Coiled-coil domain-containing protein 51	CCDC51	>sp|Q96ER9|CCD51_HUMAN Coiled-coil domain-containing protein 51 OS=Homo sapiens GN=CCDC51 PE=1 SV=2;>sp|Q96ER9-2|CCD51_HUMAN Isoform 2 of Coiled-coil domain-containing protein 51 OS=Homo sapiens GN=CCDC51	9	9	9	23.8	23.8	23.8	45.811	3886700	6.58958	0.948154	8.87471
Q9Y3C0	WASH complex subunit CCDC53	CCDC53	>sp|Q9Y3C0|CCD53_HUMAN WASH complex subunit CCDC53 OS=Homo sapiens GN=CCDC53 PE=1 SV=1;>tr|F5GZ97|F5GZ97_HUMAN Coiled-coil domain-containing 53 OS=Homo sapiens GN=CCDC53 PE=4 SV=1;>tr|H0YGN0|H0YGN0_HUMAN Coiled-coil domain-containing 53 (Fragment) OS=Homo	1	1	1	12.9	12.9	12.9	21.172	169930	5.23027	-1.39382	0.0403814
Q9Y2R0	Coiled-coil domain-containing protein 56	CCDC56	>sp|Q9Y2R0|CCD56_HUMAN Coiled-coil domain-containing protein 56 OS=Homo sapiens GN=CCDC56 PE=1 SV=1	1	1	1	9.4	9.4	9.4	11.731	12052000	7.08106	1.79493	62.3631
Q16204	Coiled-coil domain-containing protein 6	CCDC6	>sp|Q16204|CCDC6_HUMAN Coiled-coil domain-containing protein 6 OS=Homo sapiens GN=CCDC6 PE=1 SV=2	6	6	6	18.4	18.4	18.4	53.29	618620	5.79142	-0.427	0.374111
Q9Y2S6	Coiled-coil domain-containing protein 72	CCDC72	>sp|Q9Y2S6|CCD72_HUMAN Coiled-coil domain-containing protein 72 OS=Homo sapiens GN=CCDC72 PE=1 SV=1	2	2	2	29.7	29.7	29.7	7.0662	122920000	8.08962	3.53259	3408.74
Q8N954	Coiled-coil domain-containing protein 75	CCDC75	>sp|Q8N954|CCD75_HUMAN Coiled-coil domain-containing protein 75 OS=Homo sapiens GN=CCDC75 PE=1 SV=3;>sp|Q8N954-2|CCD75_HUMAN Isoform 2 of Coiled-coil domain-containing protein 75 OS=Homo sapiens GN=CCDC75	2	2	2	8.1	8.1	8.1	30.198	1123600	6.05061	0.0195577	1.04606
Q9H6F5	Coiled-coil domain-containing protein 86	CCDC86	>sp|Q9H6F5|CCD86_HUMAN Coiled-coil domain-containing protein 86 OS=Homo sapiens GN=CCDC86 PE=1 SV=1;>tr|E7ES61|E7ES61_HUMAN Coiled-coil domain-containing 86 OS=Homo sapiens GN=CCDC86 PE=4 SV=1;>tr|B4DY99|B4DY99_HUMAN Uncharacterized protein OS=Homo sapiens	2	2	2	8.6	8.6	8.6	40.235	2872100	6.4582	0.721796	5.26982
Q9NVE4	Coiled-coil domain-containing protein 87	CCDC87	>sp|Q9NVE4|CCD87_HUMAN Coiled-coil domain-containing protein 87 OS=Homo sapiens GN=CCDC87 PE=2 SV=2	1	1	1	1.1	1.1	1.1	96.401	39279	4.59416	-2.48978	0.00323758
Q9Y3X0	Coiled-coil domain-containing protein 9	CCDC9	>sp|Q9Y3X0|CCDC9_HUMAN Coiled-coil domain-containing protein 9 OS=Homo sapiens GN=CCDC9 PE=1 SV=1;>tr|F5GXE9|F5GXE9_HUMAN Coiled-coil domain-containing 9 OS=Homo sapiens GN=CCDC9 PE=4 SV=1	2	2	2	5.8	5.8	5.8	59.702	187090	5.27205	-1.32183	0.0476612
Q9GZT6	Coiled-coil domain-containing protein 90B, mitochondrial	CCDC90B	>sp|Q9GZT6|CC90B_HUMAN Coiled-coil domain-containing protein 90B, mitochondrial OS=Homo sapiens GN=CCDC90B PE=1 SV=2;>sp|Q9GZT6-2|CC90B_HUMAN Isoform 2 of Coiled-coil domain-containing protein 90B, mitochondrial OS=Homo sapiens GN=CCDC90B;>tr|B3KP87|B3KP87	1	1	1	7.1	7.1	7.1	29.505	113360	5.05446	-1.69672	0.0201037
Q9BW85	Coiled-coil domain-containing protein 94	CCDC94	>sp|Q9BW85|CCD94_HUMAN Coiled-coil domain-containing protein 94 OS=Homo sapiens GN=CCDC94 PE=1 SV=1	8	8	7	21.1	21.1	21.1	37.085	1707900	6.23246	0.33287	2.15214
Q96F63	Coiled-coil domain-containing protein 97	CCDC97	>sp|Q96F63|CCD97_HUMAN Coiled-coil domain-containing protein 97 OS=Homo sapiens GN=CCDC97 PE=1 SV=1	6	6	6	28	28	28	38.946	1405400	6.1478	0.187004	1.53817
Q96EA4	Protein Spindly	CCDC99	>sp|Q96EA4|SPDLY_HUMAN Protein Spindly OS=Homo sapiens GN=CCDC99 PE=1 SV=2;>tr|B4E393|B4E393_HUMAN Uncharacterized protein OS=Homo sapiens GN=CCDC99 PE=2 SV=1;>sp|Q96EA4-2|SPDLY_HUMAN Isoform 2 of Protein Spindly OS=Homo sapiens GN=CCDC99;>tr|H0YBG5|H0YBG5	1	1	1	1.3	1.3	1.3	70.171	454250	5.65729	-0.658093	0.219739
P20248	Cyclin-A2	CCNA2	>sp|P20248|CCNA2_HUMAN Cyclin-A2 OS=Homo sapiens GN=CCNA2 PE=1 SV=2	3	3	3	13	13	13	48.55	725000	5.86034	-0.308267	0.491737
P14635	G2/mitotic-specific cyclin-B1	CCNB1	>sp|P14635|CCNB1_HUMAN G2/mitotic-specific cyclin-B1 OS=Homo sapiens GN=CCNB1 PE=1 SV=1;>tr|Q5TZP9|Q5TZP9_HUMAN Cyclin B1 OS=Homo sapiens GN=CCNB1 PE=2 SV=1;>tr|E9PC90|E9PC90_HUMAN Cyclin B1 (Fragment) OS=Homo sapiens GN=CCNB1 PE=3 SV=1;>tr|D6RHI0|D6RHI0_H	8	8	8	23.6	23.6	23.6	48.337	25175000	7.40097	2.34611	221.873
O95067	G2/mitotic-specific cyclin-B2	CCNB2	>sp|O95067|CCNB2_HUMAN G2/mitotic-specific cyclin-B2 OS=Homo sapiens GN=CCNB2 PE=1 SV=1;>tr|H0YMP3|H0YMP3_HUMAN Cyclin B2 OS=Homo sapiens GN=CCNB2 PE=3 SV=1	10	10	10	34.2	34.2	34.2	45.281	13038000	7.11521	1.85377	71.4115
P24863	Cyclin-C	CCNC	>sp|P24863|CCNC_HUMAN Cyclin-C OS=Homo sapiens GN=CCNC PE=1 SV=2;>tr|E5RFK5|E5RFK5_HUMAN Cyclin C OS=Homo sapiens GN=CCNC PE=3 SV=1;>tr|G5E954|G5E954_HUMAN Cyclin C OS=Homo sapiens GN=CCNC PE=3 SV=1;>tr|E5RI39|E5RI39_HUMAN Cyclin C (Fragment) OS=Homo sapie	3	3	3	10.6	10.6	10.6	33.242	432180	5.63566	-0.69536	0.20167
O95273	Cyclin-D1-binding protein 1	CCNDBP1	>sp|O95273|CCDB1_HUMAN Cyclin-D1-binding protein 1 OS=Homo sapiens GN=CCNDBP1 PE=1 SV=2;>sp|O95273-2|CCDB1_HUMAN Isoform 2 of Cyclin-D1-binding protein 1 OS=Homo sapiens GN=CCNDBP1	1	1	1	5.8	5.8	5.8	40.262	78802	4.89654	-1.96881	0.0107446
P51946	Cyclin-H	CCNH	>sp|P51946|CCNH_HUMAN Cyclin-H OS=Homo sapiens GN=CCNH PE=1 SV=1;>tr|E9PDB6|E9PDB6_HUMAN Uncharacterized protein OS=Homo sapiens GN=CCNH PE=3 SV=1;>tr|D6RG18|D6RG18_HUMAN Cyclin H OS=Homo sapiens GN=CCNH PE=3 SV=1;>tr|D6RHI7|D6RHI7_HUMAN Cyclin H OS=Homo s	9	9	9	23.8	23.8	23.8	37.643	3396400	6.53102	0.847257	7.03488
C9JI13	Cyclin-K	CCNK	>tr|C9JI13|C9JI13_HUMAN Cyclin K OS=Homo sapiens GN=CCNK PE=3 SV=1;>sp|O75909-4|CCNK_HUMAN Isoform 4 of Cyclin-K OS=Homo sapiens GN=CCNK;>sp|O75909|CCNK_HUMAN Cyclin-K OS=Homo sapiens GN=CCNK PE=1 SV=2;>tr|G3V5E1|G3V5E1_HUMAN Cyclin K OS=Homo sapiens GN=CC	11	11	11	23.2	23.2	23.2	66.109	12630000	7.1014	1.82998	67.605
Q9UK58	Cyclin-L1	CCNL1	>sp|Q9UK58|CCNL1_HUMAN Cyclin-L1 OS=Homo sapiens GN=CCNL1 PE=1 SV=1;>tr|C9JPL0|C9JPL0_HUMAN Cyclin L1 OS=Homo sapiens GN=CCNL1 PE=3 SV=1;>sp|Q9UK58-4|CCNL1_HUMAN Isoform 2 of Cyclin-L1 OS=Homo sapiens GN=CCNL1	7	7	7	16.5	16.5	16.5	59.633	7249200	6.86029	1.41456	25.9754
Q96S94	Cyclin-L2	CCNL2	>sp|Q96S94|CCNL2_HUMAN Cyclin-L2 OS=Homo sapiens GN=CCNL2 PE=1 SV=1;>tr|F2Z3J5|F2Z3J5_HUMAN Cyclin L2 OS=Homo sapiens GN=CCNL2 PE=3 SV=1;>sp|Q96S94-2|CCNL2_HUMAN Isoform 2 of Cyclin-L2 OS=Homo sapiens GN=CCNL2	5	5	5	13.3	13.3	13.3	58.147	1695200	6.22922	0.327286	2.12464
O60563	Cyclin-T1	CCNT1	>sp|O60563|CCNT1_HUMAN Cyclin-T1 OS=Homo sapiens GN=CCNT1 PE=1 SV=1	7	7	7	11.3	11.3	11.3	80.684	2777400	6.44364	0.696708	4.97403
Q8ND76	Cyclin-Y	CCNY	>sp|Q8ND76|CCNY_HUMAN Cyclin-Y OS=Homo sapiens GN=CCNY PE=1 SV=2;>sp|Q8ND76-2|CCNY_HUMAN Isoform 2 of Cyclin-Y OS=Homo sapiens GN=CCNY;>sp|Q8ND76-3|CCNY_HUMAN Isoform 3 of Cyclin-Y OS=Homo sapiens GN=CCNY;>tr|B7Z8E4|B7Z8E4_HUMAN Cyclin Y OS=Homo sapiens GN	1	1	1	4.4	4.4	4.4	39.336	233780	5.36881	-1.15513	0.0699631
Q8N7R7	Cyclin-Y-like protein 1	CCNYL1	>sp|Q8N7R7|CCYL1_HUMAN Cyclin-Y-like protein 1 OS=Homo sapiens GN=CCNYL1 PE=1 SV=2;>sp|Q8N7R7-2|CCYL1_HUMAN Isoform 2 of Cyclin-Y-like protein 1 OS=Homo sapiens GN=CCNYL1;>sp|Q8N7R7-3|CCYL1_HUMAN Isoform 3 of Cyclin-Y-like protein 1 OS=Homo sapiens GN=CCNY	1	1	1	4.7	4.7	4.7	40.705	248560	5.39543	-1.10926	0.077757
P78371	T-complex protein 1 subunit beta	CCT2	>sp|P78371|TCPB_HUMAN T-complex protein 1 subunit beta OS=Homo sapiens GN=CCT2 PE=1 SV=4;>tr|F5GWF6|F5GWF6_HUMAN Chaperonin-containing TCP1, subunit 2 (beta) OS=Homo sapiens GN=CCT2 PE=3 SV=2;>tr|B7ZAT2|B7ZAT2_HUMAN Chaperonin containing TCP1, subunit 2 (B	21	21	21	50.5	50.5	50.5	57.488	26193000	7.41819	2.37577	237.556
P49368	T-complex protein 1 subunit gamma	CCT3	>sp|P49368|TCPG_HUMAN T-complex protein 1 subunit gamma OS=Homo sapiens GN=CCT3 PE=1 SV=4;>tr|E9PAQ6|E9PAQ6_HUMAN Uncharacterized protein OS=Homo sapiens GN=CCT3 PE=3 SV=1;>sp|P49368-2|TCPG_HUMAN Isoform 2 of T-complex protein 1 subunit gamma OS=Homo sapie	22	22	22	45.1	45.1	45.1	60.533	26247000	7.41908	2.37731	238.401
P50991	T-complex protein 1 subunit delta	CCT4	>sp|P50991|TCPD_HUMAN T-complex protein 1 subunit delta OS=Homo sapiens GN=CCT4 PE=1 SV=4;>tr|B7Z9L0|B7Z9L0_HUMAN T-complex protein 1 subunit delta OS=Homo sapiens GN=CCT4 PE=2 SV=1;>tr|F5H5W3|F5H5W3_HUMAN T-complex protein 1 subunit delta OS=Homo sapiens	27	27	27	59.7	59.7	59.7	57.924	33552000	7.52572	2.56104	363.946
P48643	T-complex protein 1 subunit epsilon	CCT5	>sp|P48643|TCPE_HUMAN T-complex protein 1 subunit epsilon OS=Homo sapiens GN=CCT5 PE=1 SV=1;>tr|E9PCA1|E9PCA1_HUMAN Chaperonin-containing TCP1, subunit 5 (epsilon) OS=Homo sapiens GN=CCT5 PE=3 SV=1;>tr|E7EWW2|E7EWW2_HUMAN Chaperonin-containing TCP1, subuni	21	21	21	46.8	46.8	46.8	59.67	7601200	6.88088	1.45004	28.1865
P40227	T-complex protein 1 subunit zeta	CCT6A	>sp|P40227|TCPZ_HUMAN T-complex protein 1 subunit zeta OS=Homo sapiens GN=CCT6A PE=1 SV=3;>tr|B4DPJ8|B4DPJ8_HUMAN Chaperonin containing TCP1, subunit 6A (zeta 1) OS=Homo sapiens GN=CCT6A PE=2 SV=1;>tr|A6NCD2|A6NCD2_HUMAN Chaperonin-containing TCP1, subunit	12	12	12	33	33	33	58.024	19260000	7.28466	2.14571	139.865
Q99832	T-complex protein 1 subunit eta	CCT7	>sp|Q99832|TCPH_HUMAN T-complex protein 1 subunit eta OS=Homo sapiens GN=CCT7 PE=1 SV=2;>tr|B8ZZC9|B8ZZC9_HUMAN Chaperonin-containing TCP1, subunit 7 (eta) OS=Homo sapiens GN=CCT7 PE=3 SV=1;>tr|B7Z4T9|B7Z4T9_HUMAN Chaperonin containing TCP1, subunit 7 (Eta	14	14	14	33	33	33	59.366	10306000	7.01309	1.67782	47.6237
P50990	T-complex protein 1 subunit theta	CCT8	>sp|P50990|TCPQ_HUMAN T-complex protein 1 subunit theta OS=Homo sapiens GN=CCT8 PE=1 SV=4;>tr|G5E9B2|G5E9B2_HUMAN Chaperonin containing TCP1, subunit 8 (Theta), isoform CRA_a OS=Homo sapiens GN=CCT8 PE=3 SV=1;>tr|B4DEM7|B4DEM7_HUMAN Chaperonin containing T	22	22	22	43.4	43.4	43.4	59.62	12839000	7.10853	1.84226	69.544
P86790	Vacuolar fusion protein CCZ1 homolog B;Vacuolar fusion protein CCZ1 homolog	CCZ1B;CCZ1	>sp|P86790|CCZ1B_HUMAN Vacuolar fusion protein CCZ1 homolog B OS=Homo sapiens GN=CCZ1B PE=1 SV=1;>sp|P86791|CCZ1_HUMAN Vacuolar fusion protein CCZ1 homolog OS=Homo sapiens GN=CCZ1 PE=1 SV=1;>tr|F5H553|F5H553_HUMAN CCZ1 vacuolar protein trafficking and biog	2	2	2	4.4	4.4	4.4	55.866	334760	5.52473	-0.886484	0.129872
Q6YHK3	CD109 antigen	CD109	>sp|Q6YHK3|CD109_HUMAN CD109 antigen OS=Homo sapiens GN=CD109 PE=1 SV=2;>sp|Q6YHK3-4|CD109_HUMAN Isoform 4 of CD109 antigen OS=Homo sapiens GN=CD109;>sp|Q6YHK3-2|CD109_HUMAN Isoform 2 of CD109 antigen OS=Homo sapiens GN=CD109;>sp|Q6YHK3-3|CD109_HUMAN Isofo	10	10	10	10.8	10.8	10.8	161.69	1034200	6.0146	-0.0424796	0.906819
P48509	CD151 antigen	CD151	>sp|P48509|CD151_HUMAN CD151 antigen OS=Homo sapiens GN=CD151 PE=1 SV=3;>tr|E9PMR4|E9PMR4_HUMAN CD151 molecule (Raph blood group) OS=Homo sapiens GN=CD151 PE=4 SV=1;>tr|E9PL82|E9PL82_HUMAN CD151 molecule (Raph blood group) OS=Homo sapiens GN=CD151 PE=4 SV=	3	3	3	10.7	10.7	10.7	28.295	242210	5.38419	-1.12862	0.0743662
Q9Y5K6	CD2-associated protein	CD2AP	>sp|Q9Y5K6|CD2AP_HUMAN CD2-associated protein OS=Homo sapiens GN=CD2AP PE=1 SV=1	6	6	6	12.7	12.7	12.7	71.45	2846500	6.45431	0.715096	5.18915
O95400	CD2 antigen cytoplasmic tail-binding protein 2	CD2BP2	>sp|O95400|CD2B2_HUMAN CD2 antigen cytoplasmic tail-binding protein 2 OS=Homo sapiens GN=CD2BP2 PE=1 SV=1	10	10	10	37.2	37.2	37.2	37.646	21118000	7.32465	2.21462	163.915
O15446-2	DNA-directed RNA polymerase I subunit RPA34	CD3EAP	>sp|O15446-2|RPA34_HUMAN Isoform 2 of DNA-directed RNA polymerase I subunit RPA34 OS=Homo sapiens GN=CD3EAP;>sp|O15446|RPA34_HUMAN DNA-directed RNA polymerase I subunit RPA34 OS=Homo sapiens GN=CD3EAP PE=1 SV=1	17	17	17	54.5	54.5	54.5	55.171	41619000	7.61929	2.72225	527.539
P16070	CD44 antigen	CD44	>sp|P16070|CD44_HUMAN CD44 antigen OS=Homo sapiens GN=CD44 PE=1 SV=3;>sp|P16070-5|CD44_HUMAN Isoform 5 of CD44 antigen OS=Homo sapiens GN=CD44;>tr|E7EPC6|E7EPC6_HUMAN CD44 molecule (Indian blood group) OS=Homo sapiens GN=CD44 PE=4 SV=2;>sp|P16070-7|CD44_HU	7	7	7	9.8	9.8	9.8	81.537	1105000	6.04336	0.00706748	1.01641
B1AP13	Complement decay-accelerating factor	CD55;DAF	>tr|B1AP13|B1AP13_HUMAN CD55 molecule, decay accelerating factor for complement (Cromer blood group) OS=Homo sapiens GN=CD55 PE=4 SV=1;>sp|P08174-2|DAF_HUMAN Isoform 1 of Complement decay-accelerating factor OS=Homo sapiens GN=CD55;>tr|Q14UF6|Q14UF6_HUMAN	13	13	13	37.4	37.4	37.4	49.338	22151000	7.34539	2.25035	177.972
E9PR17	CD59 glycoprotein	CD59	>tr|E9PR17|E9PR17_HUMAN CD59 molecule, complement regulatory protein OS=Homo sapiens GN=CD59 PE=4 SV=1;>sp|P13987|CD59_HUMAN CD59 glycoprotein OS=Homo sapiens GN=CD59 PE=1 SV=1;>tr|E9PNW4|E9PNW4_HUMAN CD59 molecule, complement regulatory protein OS=Homo sa	4	4	4	24.6	24.6	24.6	14.529	110790000	8.0445	3.45485	2850.05
P08962	CD63 antigen	CD63	>sp|P08962|CD63_HUMAN CD63 antigen OS=Homo sapiens GN=CD63 PE=1 SV=2;>tr|C9JV86|C9JV86_HUMAN CD63 molecule OS=Homo sapiens GN=CD63 PE=4 SV=1;>tr|F8VWK8|F8VWK8_HUMAN CD63 molecule (Fragment) OS=Homo sapiens GN=CD63 PE=4 SV=1;>tr|F8W022|F8W022_HUMAN CD63 mol	2	2	2	7.1	7.1	7.1	25.636	3056300	6.4852	0.768308	5.86554
A6NMH8	CD81 antigen	CD81	>tr|A6NMH8|A6NMH8_HUMAN CD81 molecule OS=Homo sapiens GN=CD81 PE=4 SV=1;>tr|E9PIF1|E9PIF1_HUMAN CD81 molecule OS=Homo sapiens GN=CD81 PE=4 SV=1;>sp|P60033|CD81_HUMAN CD81 antigen OS=Homo sapiens GN=CD81 PE=1 SV=1;>tr|H0YDJ9|H0YDJ9_HUMAN CD81 molecule (Frag	1	1	1	5.8	5.8	5.8	29.806	146130	5.16474	-1.50672	0.0311371
P48960	CD97 antigen;CD97 antigen subunit alpha;CD97 antigen subunit beta	CD97	>sp|P48960|CD97_HUMAN CD97 antigen OS=Homo sapiens GN=CD97 PE=1 SV=4;>sp|P48960-3|CD97_HUMAN Isoform 3 of CD97 antigen OS=Homo sapiens GN=CD97;>sp|P48960-2|CD97_HUMAN Isoform 2 of CD97 antigen OS=Homo sapiens GN=CD97;>tr|F5H3G2|F5H3G2_HUMAN Uncharacterized	4	4	4	7.3	7.3	7.3	91.868	2631600	6.42022	0.65636	4.53273
P32320	Cytidine deaminase	CDA	>sp|P32320|CDD_HUMAN Cytidine deaminase OS=Homo sapiens GN=CDA PE=1 SV=2	4	4	4	54.8	54.8	54.8	16.185	6990900	6.84453	1.38741	24.4014
O75794	Cell division cycle protein 123 homolog	CDC123	>sp|O75794|CD123_HUMAN Cell division cycle protein 123 homolog OS=Homo sapiens GN=CDC123 PE=1 SV=1	2	2	2	6.5	6.5	6.5	39.134	1472900	6.16817	0.222106	1.66765
Q13042	Cell division cycle protein 16 homolog	CDC16	>sp|Q13042|CDC16_HUMAN Cell division cycle protein 16 homolog OS=Homo sapiens GN=CDC16 PE=1 SV=2;>sp|Q13042-2|CDC16_HUMAN Isoform 2 of Cell division cycle protein 16 homolog OS=Homo sapiens GN=CDC16;>sp|Q13042-3|CDC16_HUMAN Isoform 3 of Cell division cycle	24	24	24	37.6	37.6	37.6	71.655	26126000	7.41707	2.37385	236.51
Q9UJX2	Cell division cycle protein 23 homolog	CDC23	>sp|Q9UJX2|CDC23_HUMAN Cell division cycle protein 23 homolog OS=Homo sapiens GN=CDC23 PE=1 SV=3;>sp|Q9UJX2-3|CDC23_HUMAN Isoform 3 of Cell division cycle protein 23 homolog OS=Homo sapiens GN=CDC23	21	21	21	39.2	39.2	39.2	68.833	18147000	7.2588	2.10117	126.232
Q8NHZ8	Anaphase-promoting complex subunit CDC26	CDC26	>sp|Q8NHZ8|CDC26_HUMAN Anaphase-promoting complex subunit CDC26 OS=Homo sapiens GN=CDC26 PE=1 SV=1	4	4	4	29.4	29.4	29.4	9.7769	39121000	7.59241	2.67594	474.177
G3V1C4	Cell division cycle protein 27 homolog	CDC27	>tr|G3V1C4|G3V1C4_HUMAN Cell division cycle 27 homolog (S. cerevisiae) OS=Homo sapiens GN=CDC27 PE=4 SV=1;>sp|P30260|CDC27_HUMAN Cell division cycle protein 27 homolog OS=Homo sapiens GN=CDC27 PE=1 SV=2;>tr|G5EA36|G5EA36_HUMAN Cell division cycle 27 homolo	27	27	27	43.6	43.6	43.6	92.611	19938000	7.29968	2.17159	148.455
Q16543	Hsp90 co-chaperone Cdc37	CDC37	>sp|Q16543|CDC37_HUMAN Hsp90 co-chaperone Cdc37 OS=Homo sapiens GN=CDC37 PE=1 SV=1	6	6	6	21.4	21.4	21.4	44.468	6096100	6.78505	1.28493	19.2723
O60508	Pre-mRNA-processing factor 17	CDC40	>sp|O60508|PRP17_HUMAN Pre-mRNA-processing factor 17 OS=Homo sapiens GN=CDC40 PE=1 SV=1;>tr|Q5SRN1|Q5SRN1_HUMAN Cell division cycle 40 homolog (S. cerevisiae) OS=Homo sapiens GN=CDC40 PE=2 SV=1	10	10	10	24.2	24.2	24.2	65.521	1981900	6.29708	0.444204	2.78102
P60953	Cell division control protein 42 homolog;Rho-related GTP-binding protein RhoQ	CDC42;RHOQ	>sp|P60953|CDC42_HUMAN Cell division control protein 42 homolog OS=Homo sapiens GN=CDC42 PE=1 SV=2;>tr|E7ETU3|E7ETU3_HUMAN Cell division cycle 42 (GTP-binding protein, 25kDa) OS=Homo sapiens GN=CDC42 PE=3 SV=1;>sp|P17081|RHOQ_HUMAN Rho-related GTP-binding	4	3	3	25.7	19.9	19.9	21.258	18471000	7.26649	2.11441	130.14
Q9Y5S2	Serine/threonine-protein kinase MRCK beta	CDC42BPB	>sp|Q9Y5S2|MRCKB_HUMAN Serine/threonine-protein kinase MRCK beta OS=Homo sapiens GN=CDC42BPB PE=1 SV=2	10	10	10	7.1	7.1	7.1	194.31	461960	5.6646	-0.645499	0.226204
Q00587	Cdc42 effector protein 1	CDC42EP1	>sp|Q00587|BORG5_HUMAN Cdc42 effector protein 1 OS=Homo sapiens GN=CDC42EP1 PE=1 SV=1;>sp|Q00587-2|BORG5_HUMAN Isoform 2 of Cdc42 effector protein 1 OS=Homo sapiens GN=CDC42EP1	4	4	4	14.3	14.3	14.3	40.294	356130	5.55161	-0.840181	0.144484
E9PDH7	Cell division control protein 45 homolog	CDC45	>tr|E9PDH7|E9PDH7_HUMAN Cell division cycle 45 homolog (S. cerevisiae) OS=Homo sapiens GN=CDC45 PE=4 SV=1;>sp|O75419|CDC45_HUMAN Cell division control protein 45 homolog OS=Homo sapiens GN=CDC45 PE=1 SV=1;>tr|B4DDB4|B4DDB4_HUMAN Uncharacterized protein OS=	1	1	1	2.8	2.8	2.8	68.767	170340	5.23132	-1.39202	0.0405494
Q99459	Cell division cycle 5-like protein	CDC5L	>sp|Q99459|CDC5L_HUMAN Cell division cycle 5-like protein OS=Homo sapiens GN=CDC5L PE=1 SV=2;>tr|E7EUB4|E7EUB4_HUMAN Uncharacterized protein OS=Homo sapiens GN=CDC5L PE=4 SV=1	40	40	40	58.9	58.9	58.9	92.25	89228000	7.9505	3.2929	1962.91
Q6P1J9	Parafibromin	CDC73	>sp|Q6P1J9|CDC73_HUMAN Parafibromin OS=Homo sapiens GN=CDC73 PE=1 SV=1;>tr|B4DV47|B4DV47_HUMAN Uncharacterized protein OS=Homo sapiens GN=CDC73 PE=2 SV=1	24	24	24	44.8	44.8	44.8	60.576	30287000	7.48126	2.48443	305.093
Q69YH5	Cell division cycle-associated protein 2	CDCA2	>sp|Q69YH5|CDCA2_HUMAN Cell division cycle-associated protein 2 OS=Homo sapiens GN=CDCA2 PE=1 SV=2;>tr|E9PEI0|E9PEI0_HUMAN Cell division cycle-associated 2 OS=Homo sapiens GN=CDCA2 PE=4 SV=1	6	6	6	11.3	11.3	11.3	112.68	468220	5.67045	-0.635428	0.231511
B5MBX0	Sororin	CDCA5	>tr|B5MBX0|B5MBX0_HUMAN Cell division cycle-associated 5 OS=Homo sapiens GN=CDCA5 PE=4 SV=1;>sp|Q96FF9|CDCA5_HUMAN Sororin OS=Homo sapiens GN=CDCA5 PE=1 SV=1	4	4	4	17.9	17.9	17.9	33.734	1821900	6.26052	0.381219	2.40558
Q96GN5	Cell division cycle-associated 7-like protein	CDCA7L	>sp|Q96GN5|CDA7L_HUMAN Cell division cycle-associated 7-like protein OS=Homo sapiens GN=CDCA7L PE=1 SV=2;>sp|Q96GN5-2|CDA7L_HUMAN Isoform 2 of Cell division cycle-associated 7-like protein OS=Homo sapiens GN=CDCA7L;>tr|B3KTR5|B3KTR5_HUMAN Cell division cyc	1	1	1	2	2	2	52.206	57943	4.763	-2.19888	0.00632583
O14735	CDP-diacylglycerol--inositol 3-phosphatidyltransferase	CDIPT	>sp|O14735|CDIPT_HUMAN CDP-diacylglycerol--inositol 3-phosphatidyltransferase OS=Homo sapiens GN=CDIPT PE=1 SV=1;>tr|C9J7H0|C9J7H0_HUMAN CDP-diacylglycerol--inositol 3-phosphatidyltransferase OS=Homo sapiens GN=CDIPT PE=3 SV=1;>sp|O14735-2|CDIPT_HUMAN Isof	1	1	1	5.2	5.2	5.2	23.539	74510	4.87221	-2.01072	0.00975626
P06493	Cyclin-dependent kinase 1	CDK1	>sp|P06493|CDK1_HUMAN Cyclin-dependent kinase 1 OS=Homo sapiens GN=CDK1 PE=1 SV=3;>sp|P06493-2|CDK1_HUMAN Isoform 2 of Cyclin-dependent kinase 1 OS=Homo sapiens GN=CDK1;>tr|E5RIU6|E5RIU6_HUMAN Cyclin-dependent kinase 1 (Fragment) OS=Homo sapiens GN=CDK1 PE	18	17	16	64.6	62	58.2	34.095	82986000	7.919	3.23863	1732.34
P21127	Cyclin-dependent kinase 11B;Cyclin-dependent kinase 11A	CDK11B;CDK11A;CDC2L2	>sp|P21127|CD11B_HUMAN Cyclin-dependent kinase 11B OS=Homo sapiens GN=CDK11B PE=1 SV=3;>sp|P21127-2|CD11B_HUMAN Isoform SV1 of Cyclin-dependent kinase 11B OS=Homo sapiens GN=CDK11B;>sp|P21127-3|CD11B_HUMAN Isoform 2 of Cyclin-dependent kinase 11B OS=Homo s	30	30	30	36.1	36.1	36.1	92.706	32275000	7.50887	2.532	340.409
Q9NYV4	Cyclin-dependent kinase 12	CDK12	>sp|Q9NYV4|CDK12_HUMAN Cyclin-dependent kinase 12 OS=Homo sapiens GN=CDK12 PE=1 SV=2;>sp|Q9NYV4-2|CDK12_HUMAN Isoform 2 of Cyclin-dependent kinase 12 OS=Homo sapiens GN=CDK12;>tr|E7EUM9|E7EUM9_HUMAN Uncharacterized protein OS=Homo sapiens GN=CDK12 PE=4 SV=	20	20	17	20.3	20.3	17.7	164.15	9226200	6.96502	1.59501	39.3557
Q14004	Cyclin-dependent kinase 13	CDK13	>sp|Q14004|CDK13_HUMAN Cyclin-dependent kinase 13 OS=Homo sapiens GN=CDK13 PE=1 SV=2;>sp|Q14004-2|CDK13_HUMAN Isoform 2 of Cyclin-dependent kinase 13 OS=Homo sapiens GN=CDK13	5	2	2	5.5	2.9	2.9	164.92	51209	4.70935	-2.29132	0.005113
B7Z8T0	Cyclin-dependent kinase 16	CDK16	>tr|B7Z8T0|B7Z8T0_HUMAN Cyclin-dependent kinase 16 OS=Homo sapiens GN=CDK16 PE=2 SV=1;>sp|Q00536|CDK16_HUMAN Cyclin-dependent kinase 16 OS=Homo sapiens GN=CDK16 PE=1 SV=1;>tr|F5H203|F5H203_HUMAN Cyclin-dependent kinase 16 OS=Homo sapiens GN=CDK16 PE=4 SV=1	7	6	6	14.5	13.1	13.1	66.758	1178800	6.07144	0.0554431	1.13617
Q9BWU1	Cyclin-dependent kinase 19	CDK19	>sp|Q9BWU1|CDK19_HUMAN Cyclin-dependent kinase 19 OS=Homo sapiens GN=CDK19 PE=1 SV=1;>sp|Q9BWU1-2|CDK19_HUMAN Isoform 2 of Cyclin-dependent kinase 19 OS=Homo sapiens GN=CDK19;>tr|H0Y3K1|H0Y3K1_HUMAN Cyclin-dependent kinase 19 OS=Homo sapiens GN=CDK19 PE=4	8	2	2	16.5	4.8	4.8	56.802	215620	5.33369	-1.21564	0.0608644
G3V5T9	Cyclin-dependent kinase 2	CDK2	>tr|G3V5T9|G3V5T9_HUMAN Cyclin-dependent kinase 2 OS=Homo sapiens GN=CDK2 PE=4 SV=1;>sp|P24941|CDK2_HUMAN Cyclin-dependent kinase 2 OS=Homo sapiens GN=CDK2 PE=1 SV=2;>sp|P24941-2|CDK2_HUMAN Isoform 2 of Cyclin-dependent kinase 2 OS=Homo sapiens GN=CDK2;>tr	12	10	10	36.7	31.2	31.2	39.178	7193300	6.85693	1.40877	25.6313
O14519	Cyclin-dependent kinase 2-associated protein 1	CDK2AP1	>sp|O14519|CDKA1_HUMAN Cyclin-dependent kinase 2-associated protein 1 OS=Homo sapiens GN=CDK2AP1 PE=1 SV=1;>tr|F5GYA4|F5GYA4_HUMAN Uncharacterized protein OS=Homo sapiens GN=CDK2AP1 PE=4 SV=1;>tr|F5GZF0|F5GZF0_HUMAN Cyclin-dependent kinase 2-associated pro	2	2	2	53	53	53	12.365	6534100	6.81519	1.33685	21.7196
Q00535	Cyclin-dependent kinase 5	CDK5	>sp|Q00535|CDK5_HUMAN Cyclin-dependent kinase 5 OS=Homo sapiens GN=CDK5 PE=1 SV=3;>sp|Q00535-2|CDK5_HUMAN Isoform 2 of Cyclin-dependent kinase 5 OS=Homo sapiens GN=CDK5	5	4	4	19.5	16.8	16.8	33.304	1147500	6.05975	0.0353067	1.08469
F5H3I5	CDK5 regulatory subunit-associated protein 3	CDK5RAP3	>tr|F5H3I5|F5H3I5_HUMAN CDK5 regulatory subunit-associated protein 3 OS=Homo sapiens GN=CDK5RAP3 PE=4 SV=1;>sp|Q96JB5|CK5P3_HUMAN CDK5 regulatory subunit-associated protein 3 OS=Homo sapiens GN=CDK5RAP3 PE=1 SV=2;>sp|Q96JB5-2|CK5P3_HUMAN Isoform 2 of CDK5	6	6	6	12.4	12.4	12.4	59.588	711550	5.85221	-0.322279	0.476125
P50613	Cyclin-dependent kinase 7	CDK7	>sp|P50613|CDK7_HUMAN Cyclin-dependent kinase 7 OS=Homo sapiens GN=CDK7 PE=1 SV=1;>tr|D6RAD4|D6RAD4_HUMAN Cyclin-dependent kinase 7 OS=Homo sapiens GN=CDK7 PE=4 SV=1;>tr|D6R9G1|D6R9G1_HUMAN Cyclin-dependent kinase 7 OS=Homo sapiens GN=CDK7 PE=4 SV=1;>tr|D6	3	3	3	14.7	14.7	14.7	39.038	2526100	6.40245	0.625745	4.2242
P49336	Cyclin-dependent kinase 8	CDK8	>sp|P49336|CDK8_HUMAN Cyclin-dependent kinase 8 OS=Homo sapiens GN=CDK8 PE=1 SV=1;>sp|P49336-2|CDK8_HUMAN Isoform 2 of Cyclin-dependent kinase 8 OS=Homo sapiens GN=CDK8;>tr|F5H6D4|F5H6D4_HUMAN Cyclin-dependent kinase 8 OS=Homo sapiens GN=CDK8 PE=4 SV=1	9	9	3	20.9	20.9	8.2	53.283	3668300	6.56446	0.904881	8.03306
P50750-2	Cyclin-dependent kinase 9	CDK9	>sp|P50750-2|CDK9_HUMAN Isoform 2 of Cyclin-dependent kinase 9 OS=Homo sapiens GN=CDK9;>sp|P50750|CDK9_HUMAN Cyclin-dependent kinase 9 OS=Homo sapiens GN=CDK9 PE=1 SV=3	11	10	10	24.9	23.3	23.3	53.365	5444700	6.73597	1.20038	15.8627
A5X2G7	Cyclin-dependent kinase inhibitor 2A, isoforms 1/2/3	CDKN2A	>tr|A5X2G7|A5X2G7_HUMAN Cyclin-dependent kinase inhibitor OS=Homo sapiens GN=CDKN2A PE=2 SV=1;>sp|P42771|CD2A1_HUMAN Cyclin-dependent kinase inhibitor 2A, isoforms 1/2/3 OS=Homo sapiens GN=CDKN2A PE=1 SV=2;>sp|P42771-2|CD2A1_HUMAN Isoform 2 of Cyclin-depen	5	5	5	55.1	55.1	55.1	17.883	6371300	6.80423	1.31797	20.7956
Q9NXV6	CDKN2A-interacting protein	CDKN2AIP	>sp|Q9NXV6|CARF_HUMAN CDKN2A-interacting protein OS=Homo sapiens GN=CDKN2AIP PE=1 SV=3	20	20	20	49.3	49.3	49.3	61.124	17177000	7.23495	2.06006	114.832
D6R9V8		CDV3	>tr|D6R9V8|D6R9V8_HUMAN CDV3 homolog (mouse) OS=Homo sapiens GN=CDV3 PE=4 SV=1;>sp|Q9UKY7-3|CDV3_HUMAN Isoform 3 of Protein CDV3 homolog OS=Homo sapiens GN=CDV3;>tr|D6RFH2|D6RFH2_HUMAN CDV3 homolog (mouse) OS=Homo sapiens GN=CDV3 PE=4 SV=1;>tr|D6RDN0|D6RDN	7	1	1	65.4	4.5	4.5	17.309	6670.7	3.82417	-3.8164	0.000152615
Q9UKY7	Protein CDV3 homolog	CDV3	>sp|Q9UKY7|CDV3_HUMAN Protein CDV3 homolog OS=Homo sapiens GN=CDV3 PE=1 SV=1;>sp|Q9UKY7-2|CDV3_HUMAN Isoform 2 of Protein CDV3 homolog OS=Homo sapiens GN=CDV3;>tr|H0Y8K3|H0Y8K3_HUMAN CDV3 homolog (mouse) (Fragment) OS=Homo sapiens GN=CDV3 PE=4 SV=1	13	13	7	74.8	74.8	38	27.335	49021000	7.69038	2.84474	699.419
Q9Y232-2	Chromodomain Y-like protein	CDYL	>sp|Q9Y232-2|CDYL1_HUMAN Isoform 2 of Chromodomain Y-like protein OS=Homo sapiens GN=CDYL;>sp|Q9Y232|CDYL1_HUMAN Chromodomain Y-like protein OS=Homo sapiens GN=CDYL PE=1 SV=2;>sp|Q9Y232-4|CDYL1_HUMAN Isoform 4 of Chromodomain Y-like protein OS=Homo sapiens	3	3	3	11.9	11.9	11.9	60.608	713090	5.85314	-0.320661	0.477902
Q8N8U2	Chromodomain Y-like protein 2	CDYL2	>sp|Q8N8U2|CDYL2_HUMAN Chromodomain Y-like protein 2 OS=Homo sapiens GN=CDYL2 PE=2 SV=2	2	2	2	4	4	4	56.5	1454200	6.16262	0.212545	1.63134
P17676	CCAAT/enhancer-binding protein beta	CEBPB	>sp|P17676|CEBPB_HUMAN CCAAT/enhancer-binding protein beta OS=Homo sapiens GN=CEBPB PE=1 SV=2	6	6	6	26.7	26.7	26.7	36.105	3596500	6.55588	0.89009	7.76409
P49716	CCAAT/enhancer-binding protein delta	CEBPD	>sp|P49716|CEBPD_HUMAN CCAAT/enhancer-binding protein delta OS=Homo sapiens GN=CEBPD PE=1 SV=2	3	3	3	17.8	17.8	17.8	28.467	7944700	6.90008	1.48311	30.4167
P53567	CCAAT/enhancer-binding protein gamma	CEBPG	>sp|P53567|CEBPG_HUMAN CCAAT/enhancer-binding protein gamma OS=Homo sapiens GN=CEBPG PE=2 SV=1	1	1	1	20.7	20.7	20.7	16.408	9643700	6.98424	1.62812	42.474
Q03701	CCAAT/enhancer-binding protein zeta	CEBPZ	>sp|Q03701|CEBPZ_HUMAN CCAAT/enhancer-binding protein zeta OS=Homo sapiens GN=CEBPZ PE=1 SV=3;>tr|F5H3Y6|F5H3Y6_HUMAN CCAAT/enhancer-binding protein (C/EBP), zeta OS=Homo sapiens GN=CEBPZ PE=4 SV=1	25	25	25	26.5	26.5	26.5	120.97	7053700	6.84842	1.39411	24.7803
Q9BXW7	Cat eye syndrome critical region protein 5	CECR5	>sp|Q9BXW7|CECR5_HUMAN Cat eye syndrome critical region protein 5 OS=Homo sapiens GN=CECR5 PE=1 SV=1;>sp|Q9BXW7-2|CECR5_HUMAN Isoform 1 of Cat eye syndrome critical region protein 5 OS=Homo sapiens GN=CECR5	3	3	3	10.9	10.9	10.9	46.321	436040	5.63953	-0.688706	0.204783
G5EA30	CUGBP Elav-like family member 1	CELF1	>tr|G5EA30|G5EA30_HUMAN CUG triplet repeat, RNA binding protein 1, isoform CRA_c OS=Homo sapiens GN=CELF1 PE=4 SV=1;>sp|Q92879-4|CELF1_HUMAN Isoform 4 of CUGBP Elav-like family member 1 OS=Homo sapiens GN=CELF1;>sp|Q92879|CELF1_HUMAN CUGBP Elav-like family	16	16	16	33.9	33.9	33.9	55.142	46371000	7.66625	2.80315	635.556
Q02224	Centromere-associated protein E	CENPE	>sp|Q02224|CENPE_HUMAN Centromere-associated protein E OS=Homo sapiens GN=CENPE PE=1 SV=2;>sp|Q02224-2|CENPE_HUMAN Isoform 2 of Centromere-associated protein E OS=Homo sapiens GN=CENPE;>sp|Q02224-3|CENPE_HUMAN Isoform 3 of Centromere-associated protein E O	2	2	2	0.8	0.8	0.8	316.41	3116.9	3.49372	-4.38574	4.11399e-05
P49454	Centromere protein F	CENPF	>sp|P49454|CENPF_HUMAN Centromere protein F OS=Homo sapiens GN=CENPF PE=1 SV=2	43	43	43	19.2	19.2	19.2	367.76	1689100	6.22766	0.324588	2.11149
Q8N0S6	Centromere protein L	CENPL	>sp|Q8N0S6|CENPL_HUMAN Centromere protein L OS=Homo sapiens GN=CENPL PE=1 SV=2;>sp|Q8N0S6-2|CENPL_HUMAN Isoform 2 of Centromere protein L OS=Homo sapiens GN=CENPL;>sp|Q8N0S6-3|CENPL_HUMAN Isoform 3 of Centromere protein L OS=Homo sapiens GN=CENPL	2	2	2	11.9	11.9	11.9	38.997	172040	5.23563	-1.38458	0.0412492
Q7Z7K6	Centromere protein V	CENPV	>sp|Q7Z7K6|CENPV_HUMAN Centromere protein V OS=Homo sapiens GN=CENPV PE=1 SV=1;>sp|Q7Z7K6-3|CENPV_HUMAN Isoform 3 of Centromere protein V OS=Homo sapiens GN=CENPV	1	1	1	4.7	4.7	4.7	29.946	140180	5.14669	-1.53783	0.028985
E9PEY0	Centrosomal protein of 170 kDa	CEP170	>tr|E9PEY0|E9PEY0_HUMAN Uncharacterized protein OS=Homo sapiens GN=CEP170 PE=4 SV=1;>sp|Q5SW79|CE170_HUMAN Centrosomal protein of 170 kDa OS=Homo sapiens GN=CEP170 PE=1 SV=1;>tr|H0Y2V6|H0Y2V6_HUMAN Centrosomal protein 170kDa (Fragment) OS=Homo sapiens GN=C	18	18	18	16.6	16.6	16.6	179.63	1170400	6.06833	0.0500921	1.12226
O15078	Centrosomal protein of 290 kDa	CEP290	>sp|O15078|CE290_HUMAN Centrosomal protein of 290 kDa OS=Homo sapiens GN=CEP290 PE=1 SV=2;>tr|F5H1B3|F5H1B3_HUMAN Centrosomal protein 290kDa OS=Homo sapiens GN=CEP290 PE=4 SV=1;>tr|F8VS29|F8VS29_HUMAN Centrosomal protein 290kDa OS=Homo sapiens GN=CEP290 PE	2	2	2	0.7	0.7	0.7	290.38	11395	4.05671	-3.41575	0.000383927
Q9BYV8	Centrosomal protein of 41 kDa	CEP41	>sp|Q9BYV8|CEP41_HUMAN Centrosomal protein of 41 kDa OS=Homo sapiens GN=CEP41 PE=1 SV=1;>sp|Q9BYV8-3|CEP41_HUMAN Isoform 3 of Centrosomal protein of 41 kDa OS=Homo sapiens GN=CEP41	3	3	3	12.1	12.1	12.1	41.368	492340	5.69227	-0.597842	0.25244
Q9C0F1-2	Centrosomal protein of 44 kDa	CEP44	>sp|Q9C0F1-2|CEP44_HUMAN Isoform 2 of Centrosomal protein of 44 kDa OS=Homo sapiens GN=CEP44;>sp|Q9C0F1|CEP44_HUMAN Centrosomal protein of 44 kDa OS=Homo sapiens GN=CEP44 PE=1 SV=2;>tr|D6RGX6|D6RGX6_HUMAN Centrosomal protein 44kDa (Fragment) OS=Homo sapien	3	3	3	7.3	7.3	7.3	44.762	608600	5.78433	-0.439219	0.363732
Q96G23	Ceramide synthase 2	CERS2;LASS2	>sp|Q96G23|CERS2_HUMAN Ceramide synthase 2 OS=Homo sapiens GN=CERS2 PE=1 SV=1;>tr|Q5SZE1|Q5SZE1_HUMAN Ceramide synthase 2 (Fragment) OS=Homo sapiens GN=LASS2 PE=2 SV=1;>tr|H0YNU7|H0YNU7_HUMAN Ceramide synthase 2 OS=Homo sapiens GN=CERS2 PE=4 SV=1;>tr|Q5SZE	5	5	5	14.5	14.5	14.5	44.876	15376000	7.18684	1.97718	94.8822
P41208	Centrin-2;Centrin-1	CETN2;CETN1	>sp|P41208|CETN2_HUMAN Centrin-2 OS=Homo sapiens GN=CETN2 PE=1 SV=1;>sp|Q12798|CETN1_HUMAN Centrin-1 OS=Homo sapiens GN=CETN1 PE=1 SV=1	6	6	6	36.6	36.6	36.6	19.738	5266700	6.72154	1.17551	14.9798
Q9UEE9	Craniofacial development protein 1	CFDP1	>sp|Q9UEE9|CFDP1_HUMAN Craniofacial development protein 1 OS=Homo sapiens GN=CFDP1 PE=1 SV=1	3	3	3	13.7	13.7	13.7	33.592	2691800	6.43004	0.673284	4.71285
P08603	Complement factor H	CFH	>sp|P08603|CFAH_HUMAN Complement factor H OS=Homo sapiens GN=CFH PE=1 SV=4;>tr|C9JYL1|C9JYL1_HUMAN Complement factor H OS=Homo sapiens GN=CFH PE=4 SV=2;>tr|F8WDX4|F8WDX4_HUMAN Complement factor H OS=Homo sapiens GN=CFH PE=4 SV=1;>sp|P08603-2|CFAH_HUMAN Iso	4	4	4	5.5	5.5	5.5	139.09	235720	5.3724	-1.14895	0.0709664
E9PK25	Cofilin-1	CFL1	>tr|E9PK25|E9PK25_HUMAN Cofilin 1 (non-muscle) OS=Homo sapiens GN=CFL1 PE=4 SV=1;>sp|P23528|COF1_HUMAN Cofilin-1 OS=Homo sapiens GN=CFL1 PE=1 SV=3;>tr|E9PP50|E9PP50_HUMAN Cofilin 1 (non-muscle) (Fragment) OS=Homo sapiens GN=CFL1 PE=4 SV=1;>tr|G3V1A4|G3V1A4	15	15	12	67.2	67.2	50	22.728	250200000	8.39829	4.0644	11598.3
Q9Y281	Cofilin-2	CFL2	>sp|Q9Y281|COF2_HUMAN Cofilin-2 OS=Homo sapiens GN=CFL2 PE=1 SV=1;>tr|G3V5P4|G3V5P4_HUMAN Cofilin 2 (Muscle), isoform CRA_d OS=Homo sapiens GN=CFL2 PE=4 SV=1	8	5	5	62	41	41	18.736	13144000	7.11873	1.85983	72.4148
Q9UFW8	CGG triplet repeat-binding protein 1	CGGBP1	>sp|Q9UFW8|CGBP1_HUMAN CGG triplet repeat-binding protein 1 OS=Homo sapiens GN=CGGBP1 PE=1 SV=2;>tr|C9JUJ0|C9JUJ0_HUMAN CGG triplet repeat-binding protein 1 (Fragment) OS=Homo sapiens GN=CGGBP1 PE=4 SV=1	10	10	10	73.7	73.7	73.7	18.82	27067000	7.43244	2.40033	251.377
Q8WUX2	Cation transport regulator-like protein 2	CHAC2	>sp|Q8WUX2|CHAC2_HUMAN Cation transport regulator-like protein 2 OS=Homo sapiens GN=CHAC2 PE=2 SV=1	1	1	1	7.1	7.1	7.1	20.874	82132	4.91451	-1.93784	0.0115387
Q13111	Chromatin assembly factor 1 subunit A	CHAF1A	>sp|Q13111|CAF1A_HUMAN Chromatin assembly factor 1 subunit A OS=Homo sapiens GN=CHAF1A PE=1 SV=2;>sp|Q13111-3|CAF1A_HUMAN Isoform 3 of Chromatin assembly factor 1 subunit A OS=Homo sapiens GN=CHAF1A;>tr|C9JLF8|C9JLF8_HUMAN Chromatin assembly factor 1, subu	16	16	16	28.7	28.7	28.7	106.92	4238600	6.62722	1.01301	10.304
Q13112	Chromatin assembly factor 1 subunit B	CHAF1B	>sp|Q13112|CAF1B_HUMAN Chromatin assembly factor 1 subunit B OS=Homo sapiens GN=CHAF1B PE=1 SV=1	10	10	10	19.1	19.1	19.1	61.492	3591700	6.5553	0.889091	7.74624
Q96JM3	Chromosome alignment-maintaining phosphoprotein 1	CHAMP1	>sp|Q96JM3|CHAP1_HUMAN Chromosome alignment-maintaining phosphoprotein 1 OS=Homo sapiens GN=CHAMP1 PE=1 SV=2	25	25	25	34.6	34.6	34.6	89.098	10124000	7.00535	1.66449	46.184
F8WAR4	Coiled-coil-helix-coiled-coil-helix domain-containing protein 3, mitochondrial	CHCHD3	>tr|F8WAR4|F8WAR4_HUMAN Coiled-coil-helix-coiled-coil-helix domain-containing 3 OS=Homo sapiens GN=CHCHD3 PE=4 SV=1;>tr|C9JRZ6|C9JRZ6_HUMAN Coiled-coil-helix-coiled-coil-helix domain-containing 3 OS=Homo sapiens GN=CHCHD3 PE=4 SV=1;>sp|Q9NX63|CHCH3_HUMAN C	1	1	1	6.2	6.2	6.2	27.735	1056000	6.02366	-0.0268711	0.940002
Q8N4Q1-2	Mitochondrial intermembrane space import and assembly protein 40	CHCHD4	>sp|Q8N4Q1-2|MIA40_HUMAN Isoform 2 of Mitochondrial intermembrane space import and assembly protein 40 OS=Homo sapiens GN=CHCHD4;>sp|Q8N4Q1|MIA40_HUMAN Mitochondrial intermembrane space import and assembly protein 40 OS=Homo sapiens GN=CHCHD4 PE=1 SV=1	3	3	3	27.1	27.1	27.1	17.385	5345900	6.72802	1.18667	15.37
Q9NYJ1-2	Coiled-coil-helix-coiled-coil-helix domain-containing protein 8	CHCHD8	>sp|Q9NYJ1-2|CHCH8_HUMAN Isoform 2 of Coiled-coil-helix-coiled-coil-helix domain-containing protein 8 OS=Homo sapiens GN=CHCHD8;>sp|Q9NYJ1|CHCH8_HUMAN Coiled-coil-helix-coiled-coil-helix domain-containing protein 8 OS=Homo sapiens GN=CHCHD8 PE=1 SV=2	2	2	2	31.2	31.2	31.2	11.308	2147200	6.33187	0.504145	3.1926
O14646	Chromodomain-helicase-DNA-binding protein 1	CHD1	>sp|O14646|CHD1_HUMAN Chromodomain-helicase-DNA-binding protein 1 OS=Homo sapiens GN=CHD1 PE=1 SV=2;>sp|O14646-2|CHD1_HUMAN Isoform 2 of Chromodomain-helicase-DNA-binding protein 1 OS=Homo sapiens GN=CHD1	32	31	25	22.7	22.2	19.6	196.69	4769800	6.6785	1.10135	12.6286
Q86WJ1	Chromodomain-helicase-DNA-binding protein 1-like	CHD1L	>sp|Q86WJ1|CHD1L_HUMAN Chromodomain-helicase-DNA-binding protein 1-like OS=Homo sapiens GN=CHD1L PE=1 SV=2;>sp|Q86WJ1-2|CHD1L_HUMAN Isoform 2 of Chromodomain-helicase-DNA-binding protein 1-like OS=Homo sapiens GN=CHD1L;>sp|Q86WJ1-4|CHD1L_HUMAN Isoform 4 of	18	18	18	23.7	23.7	23.7	100.98	5101700	6.70771	1.15169	14.1804
O14647	Chromodomain-helicase-DNA-binding protein 2	CHD2	>sp|O14647|CHD2_HUMAN Chromodomain-helicase-DNA-binding protein 2 OS=Homo sapiens GN=CHD2 PE=1 SV=2;>sp|O14647-2|CHD2_HUMAN Isoform 2 of Chromodomain-helicase-DNA-binding protein 2 OS=Homo sapiens GN=CHD2	21	14	14	14.4	11.4	11.4	211.34	971830	5.98759	-0.0890227	0.814662
E9PG89	Chromodomain-helicase-DNA-binding protein 3	CHD3	>tr|E9PG89|E9PG89_HUMAN Chromodomain helicase DNA-binding protein 3 OS=Homo sapiens GN=CHD3 PE=4 SV=1;>sp|Q12873|CHD3_HUMAN Chromodomain-helicase-DNA-binding protein 3 OS=Homo sapiens GN=CHD3 PE=1 SV=3;>sp|Q12873-2|CHD3_HUMAN Isoform 2 of Chromodomain-heli	47	33	30	26.5	19.1	17.7	233.03	8400400	6.9243	1.52485	33.4846
Q14839-2	Chromodomain-helicase-DNA-binding protein 4	CHD4	>sp|Q14839-2|CHD4_HUMAN Isoform 2 of Chromodomain-helicase-DNA-binding protein 4 OS=Homo sapiens GN=CHD4;>sp|Q14839|CHD4_HUMAN Chromodomain-helicase-DNA-binding protein 4 OS=Homo sapiens GN=CHD4 PE=1 SV=2;>tr|F5GWX5|F5GWX5_HUMAN Chromodomain helicase DNA-b	78	78	59	41.1	41.1	31.8	220.85	67948000	7.83218	3.08904	1227.54
Q8TDI0	Chromodomain-helicase-DNA-binding protein 5	CHD5	>sp|Q8TDI0|CHD5_HUMAN Chromodomain-helicase-DNA-binding protein 5 OS=Homo sapiens GN=CHD5 PE=1 SV=1;>tr|B1AK51|B1AK51_HUMAN Chromodomain helicase DNA binding protein 5 OS=Homo sapiens GN=CHD5 PE=4 SV=1;>tr|F5GXP9|F5GXP9_HUMAN Chromodomain helicase DNA-bind	21	1	1	11.8	0.6	0.6	223.05	3372.3	3.52793	-4.32681	4.71187e-05
Q8TD26	Chromodomain-helicase-DNA-binding protein 6	CHD6	>sp|Q8TD26|CHD6_HUMAN Chromodomain-helicase-DNA-binding protein 6 OS=Homo sapiens GN=CHD6 PE=1 SV=4;>tr|C9JFU2|C9JFU2_HUMAN Chromodomain helicase DNA-binding protein 6 OS=Homo sapiens GN=CHD6 PE=4 SV=1;>sp|Q8TD26-3|CHD6_HUMAN Isoform 3 of Chromodomain-heli	14	9	9	6.1	4.1	4.1	305.41	241210	5.3824	-1.13172	0.073838
Q9P2D1	Chromodomain-helicase-DNA-binding protein 7	CHD7	>sp|Q9P2D1|CHD7_HUMAN Chromodomain-helicase-DNA-binding protein 7 OS=Homo sapiens GN=CHD7 PE=1 SV=3	23	18	15	11.1	9.5	8.4	335.92	1174000	6.06967	0.0523901	1.12821
Q9HCK8	Chromodomain-helicase-DNA-binding protein 8	CHD8	>sp|Q9HCK8|CHD8_HUMAN Chromodomain-helicase-DNA-binding protein 8 OS=Homo sapiens GN=CHD8 PE=1 SV=5;>sp|Q9HCK8-2|CHD8_HUMAN Isoform 2 of Chromodomain-helicase-DNA-binding protein 8 OS=Homo sapiens GN=CHD8	39	39	33	23.2	23.2	21	290.52	3991300	6.60111	0.968025	9.2902
Q3L8U1	Chromodomain-helicase-DNA-binding protein 9	CHD9	>sp|Q3L8U1|CHD9_HUMAN Chromodomain-helicase-DNA-binding protein 9 OS=Homo sapiens GN=CHD9 PE=1 SV=2;>sp|Q3L8U1-3|CHD9_HUMAN Isoform 3 of Chromodomain-helicase-DNA-binding protein 9 OS=Homo sapiens GN=CHD9;>sp|Q3L8U1-2|CHD9_HUMAN Isoform 2 of Chromodomain-h	14	8	8	5.8	3.9	3.9	326.02	435000	5.63849	-0.690493	0.203942
Q8IWX8	Calcium homeostasis endoplasmic reticulum protein	CHERP	>sp|Q8IWX8|CHERP_HUMAN Calcium homeostasis endoplasmic reticulum protein OS=Homo sapiens GN=CHERP PE=1 SV=3	16	16	16	20.4	20.4	20.4	103.7	27297000	7.43611	2.40666	255.069
Q9BWS9-2	Chitinase domain-containing protein 1	CHID1	>sp|Q9BWS9-2|CHID1_HUMAN Isoform 2 of Chitinase domain-containing protein 1 OS=Homo sapiens GN=CHID1;>sp|Q9BWS9|CHID1_HUMAN Chitinase domain-containing protein 1 OS=Homo sapiens GN=CHID1 PE=1 SV=1;>sp|Q9BWS9-3|CHID1_HUMAN Isoform 3 of Chitinase domain-cont	7	7	7	24.4	24.4	24.4	47.615	4628700	6.66546	1.07889	11.9918
P35790	Choline kinase alpha	CHKA	>sp|P35790|CHKA_HUMAN Choline kinase alpha OS=Homo sapiens GN=CHKA PE=1 SV=3;>sp|P35790-2|CHKA_HUMAN Isoform 2 of Choline kinase alpha OS=Homo sapiens GN=CHKA	1	1	1	3.1	3.1	3.1	52.248	325830	5.51299	-0.906715	0.123961
Q9HD42	Charged multivesicular body protein 1a	CHMP1A	>sp|Q9HD42|CHM1A_HUMAN Charged multivesicular body protein 1a OS=Homo sapiens GN=CHMP1A PE=1 SV=1;>tr|F8VVT7|F8VVT7_HUMAN Charged multivesicular body protein 1A OS=Homo sapiens GN=CHMP1A PE=4 SV=1;>tr|F8VUA2|F8VUA2_HUMAN Charged multivesicular body protein	3	3	3	13.3	13.3	13.3	21.703	4225800	6.62591	1.01074	10.2505
Q7LBR1	Charged multivesicular body protein 1b	CHMP1B	>sp|Q7LBR1|CHM1B_HUMAN Charged multivesicular body protein 1b OS=Homo sapiens GN=CHMP1B PE=1 SV=1	5	5	5	19.6	19.6	19.6	22.109	35918000	7.55531	2.61202	409.283
O43633	Charged multivesicular body protein 2a	CHMP2A	>sp|O43633|CHM2A_HUMAN Charged multivesicular body protein 2a OS=Homo sapiens GN=CHMP2A PE=1 SV=1	3	3	3	14.9	14.9	14.9	25.104	3387200	6.52984	0.845227	7.00208
Q9UQN3	Charged multivesicular body protein 2b	CHMP2B	>sp|Q9UQN3|CHM2B_HUMAN Charged multivesicular body protein 2b OS=Homo sapiens GN=CHMP2B PE=1 SV=1;>tr|C9J0A7|C9J0A7_HUMAN Charged multivesicular body protein 2B OS=Homo sapiens GN=CHMP2B PE=4 SV=1;>tr|B4DJG8|B4DJG8_HUMAN Uncharacterized protein OS=Homo sap	3	3	3	13.1	13.1	13.1	23.906	2065400	6.315	0.475083	2.98595
Q9Y3E7-3	Charged multivesicular body protein 3	CHMP3	>sp|Q9Y3E7-3|CHMP3_HUMAN Isoform 3 of Charged multivesicular body protein 3 OS=Homo sapiens GN=CHMP3;>sp|Q9Y3E7|CHMP3_HUMAN Charged multivesicular body protein 3 OS=Homo sapiens GN=CHMP3 PE=1 SV=3;>sp|Q9Y3E7-4|CHMP3_HUMAN Isoform 4 of Charged multivesicula	1	1	1	13.1	13.1	13.1	28.386	142610	5.15415	-1.52497	0.0298561
Q9H444	Charged multivesicular body protein 4b	CHMP4B	>sp|Q9H444|CHM4B_HUMAN Charged multivesicular body protein 4b OS=Homo sapiens GN=CHMP4B PE=1 SV=1	5	5	5	22.3	22.3	22.3	24.95	5239200	6.71926	1.17159	14.8453
Q96CF2	Charged multivesicular body protein 4c	CHMP4C	>sp|Q96CF2|CHM4C_HUMAN Charged multivesicular body protein 4c OS=Homo sapiens GN=CHMP4C PE=1 SV=1	1	1	1	6.9	6.9	6.9	26.41	47764	4.6791	-2.34343	0.00453487
Q9NZZ3	Charged multivesicular body protein 5	CHMP5	>sp|Q9NZZ3|CHMP5_HUMAN Charged multivesicular body protein 5 OS=Homo sapiens GN=CHMP5 PE=1 SV=1;>sp|Q9NZZ3-2|CHMP5_HUMAN Isoform 2 of Charged multivesicular body protein 5 OS=Homo sapiens GN=CHMP5	4	4	4	21	21	21	24.57	3733100	6.57207	0.917984	8.27911
P15882	N-chimaerin	CHN1	>sp|P15882|CHIN_HUMAN N-chimaerin OS=Homo sapiens GN=CHN1 PE=1 SV=3;>tr|B4DV19|B4DV19_HUMAN Chimerin (Chimaerin) 1, isoform CRA_a OS=Homo sapiens GN=CHN1 PE=2 SV=1;>sp|P15882-2|CHIN_HUMAN Isoform Alpha-1 of N-chimaerin OS=Homo sapiens GN=CHN1;>tr|B8ZZ96|B8	3	3	3	9.2	9.2	9.2	53.172	225440	5.35303	-1.18231	0.0657185
Q9UHD1	Cysteine and histidine-rich domain-containing protein 1	CHORDC1	>sp|Q9UHD1|CHRD1_HUMAN Cysteine and histidine-rich domain-containing protein 1 OS=Homo sapiens GN=CHORDC1 PE=1 SV=2;>tr|E9PPQ5|E9PPQ5_HUMAN Cysteine and histidine-rich domain (CHORD)-containing 1 OS=Homo sapiens GN=CHORDC1 PE=4 SV=1;>sp|Q9UHD1-2|CHRD1_HUMA	4	4	4	21.7	21.7	21.7	37.489	2251600	6.35249	0.539669	3.46473
Q99653	Calcium-binding protein p22	CHP	>sp|Q99653|CHP1_HUMAN Calcium-binding protein p22 OS=Homo sapiens GN=CHP PE=1 SV=3;>tr|H0YNG9|H0YNG9_HUMAN Uncharacterized protein OS=Homo sapiens PE=4 SV=1;>tr|H0YLY7|H0YLY7_HUMAN Uncharacterized protein (Fragment) OS=Homo sapiens PE=4 SV=1;>tr|F5GX29|F5G	4	4	4	21.5	21.5	21.5	22.456	1221100	6.08675	0.0818228	1.20732
Q9NRG0	Chromatin accessibility complex protein 1	CHRAC1	>sp|Q9NRG0|CHRC1_HUMAN Chromatin accessibility complex protein 1 OS=Homo sapiens GN=CHRAC1 PE=1 SV=1;>tr|E5RGS9|E5RGS9_HUMAN Chromatin accessibility complex 1 OS=Homo sapiens GN=CHRAC1 PE=4 SV=1	4	4	4	45.8	45.8	45.8	14.71	8160300	6.91171	1.50315	31.8528
Q8WVB6-2	Chromosome transmission fidelity protein 18 homolog	CHTF18	>sp|Q8WVB6-2|CTF18_HUMAN Isoform 2 of Chromosome transmission fidelity protein 18 homolog OS=Homo sapiens GN=CHTF18;>sp|Q8WVB6|CTF18_HUMAN Chromosome transmission fidelity protein 18 homolog OS=Homo sapiens GN=CHTF18 PE=1 SV=1;>tr|E7EXA6|E7EXA6_HUMAN CTF18	8	8	8	14.2	14.2	14.2	110.21	787100	5.89603	-0.246773	0.566535
Q9Y3Y2-3	Chromatin target of PRMT1 protein	CHTOP	>sp|Q9Y3Y2-3|CHTOP_HUMAN Isoform 2 of Chromatin target of PRMT1 protein OS=Homo sapiens GN=CHTOP;>sp|Q9Y3Y2|CHTOP_HUMAN Chromatin target of PRMT1 protein OS=Homo sapiens GN=CHTOP PE=1 SV=2;>sp|Q9Y3Y2-4|CHTOP_HUMAN Isoform 3 of Chromatin target of PRMT1 pro	6	6	6	26.5	26.5	26.5	26.524	12950000	7.11227	1.8487	70.5831
H0YHI0	Protein farnesyltransferase subunit beta	CHURC1-FNTB;FNTB	>tr|H0YHI0|H0YHI0_HUMAN CHURC1-FNTB readthrough (Fragment) OS=Homo sapiens GN=CHURC1-FNTB PE=4 SV=1;>sp|P49356|FNTB_HUMAN Protein farnesyltransferase subunit beta OS=Homo sapiens GN=FNTB PE=1 SV=1;>tr|B4E1A0|B4E1A0_HUMAN CHURC1-FNTB readthrough OS=Homo sap	1	1	1	1.9	1.9	1.9	52.856	60781	4.78377	-2.1631	0.00686906
O76071	Probable cytosolic iron-sulfur protein assembly protein CIAO1	CIAO1	>sp|O76071|CIAO1_HUMAN Probable cytosolic iron-sulfur protein assembly protein CIAO1 OS=Homo sapiens GN=CIAO1 PE=1 SV=1	3	3	3	14.5	14.5	14.5	37.84	538460	5.73115	-0.530841	0.29455
Q6FI81	Anamorsin	CIAPIN1	>sp|Q6FI81|CPIN1_HUMAN Anamorsin OS=Homo sapiens GN=CIAPIN1 PE=1 SV=2;>sp|Q6FI81-3|CPIN1_HUMAN Isoform 3 of Anamorsin OS=Homo sapiens GN=CIAPIN1;>sp|Q6FI81-2|CPIN1_HUMAN Isoform 2 of Anamorsin OS=Homo sapiens GN=CIAPIN1	1	1	1	3.5	3.5	3.5	33.582	188110	5.27441	-1.31777	0.0481098
Q96RK0	Protein capicua homolog	CIC	>sp|Q96RK0|CIC_HUMAN Protein capicua homolog OS=Homo sapiens GN=CIC PE=1 SV=2	1	1	1	1.4	1.4	1.4	163.82	26099	4.41662	-2.79566	0.00160081
F5H8A7	Cyclin-dependent kinase 2-interacting protein	CINP	>tr|F5H8A7|F5H8A7_HUMAN Cyclin-dependent kinase 2-interacting protein OS=Homo sapiens GN=CINP PE=4 SV=1;>tr|H0YN33|H0YN33_HUMAN Cyclin-dependent kinase 2-interacting protein (Fragment) OS=Homo sapiens GN=CINP PE=4 SV=1;>sp|Q9BW66|CINP_HUMAN Cyclin-dependen	3	3	3	17.6	17.6	17.6	26.05	984960	5.99342	-0.0789811	0.833718
Q86X95	Corepressor interacting with RBPJ 1	CIR1	>sp|Q86X95|CIR1_HUMAN Corepressor interacting with RBPJ 1 OS=Homo sapiens GN=CIR1 PE=1 SV=1	1	1	1	5.8	5.8	5.8	52.313	159010	5.20142	-1.44352	0.0360149
Q14011	Cold-inducible RNA-binding protein	CIRBP	>sp|Q14011|CIRBP_HUMAN Cold-inducible RNA-binding protein OS=Homo sapiens GN=CIRBP PE=1 SV=1;>tr|B4E2X2|B4E2X2_HUMAN Uncharacterized protein OS=Homo sapiens GN=CIRBP PE=2 SV=1;>tr|E7EWT5|E7EWT5_HUMAN Uncharacterized protein OS=Homo sapiens GN=CIRBP PE=4 SV	7	7	7	43.6	43.6	43.6	18.648	28523000	7.4552	2.43953	275.126
Q969X6	Cirhin	CIRH1A	>sp|Q969X6|CIR1A_HUMAN Cirhin OS=Homo sapiens GN=CIRH1A PE=1 SV=1;>sp|Q969X6-2|CIR1A_HUMAN Isoform 2 of Cirhin OS=Homo sapiens GN=CIRH1A;>sp|Q969X6-3|CIR1A_HUMAN Isoform 3 of Cirhin OS=Homo sapiens GN=CIRH1A	13	13	13	22.3	22.3	22.3	76.889	7880600	6.89656	1.47705	29.9951
Q9NZ45	CDGSH iron-sulfur domain-containing protein 1	CISD1	>sp|Q9NZ45|CISD1_HUMAN CDGSH iron-sulfur domain-containing protein 1 OS=Homo sapiens GN=CISD1 PE=1 SV=1	5	5	5	48.1	48.1	48.1	12.199	16168000	7.20866	2.01477	103.459
Q8N5K1	CDGSH iron-sulfur domain-containing protein 2	CISD2	>sp|Q8N5K1|CISD2_HUMAN CDGSH iron-sulfur domain-containing protein 2 OS=Homo sapiens GN=CISD2 PE=1 SV=1;>tr|D6RCF4|D6RCF4_HUMAN CDGSH iron sulfur domain 2 OS=Homo sapiens GN=CISD2 PE=4 SV=1	2	2	2	19.3	19.3	19.3	15.278	2852100	6.45516	0.716567	5.20675
F5H2X7	Cip1-interacting zinc finger protein	CIZ1	>tr|F5H2X7|F5H2X7_HUMAN CDKN1A-interacting zinc finger protein 1 OS=Homo sapiens GN=CIZ1 PE=4 SV=1;>sp|Q9ULV3|CIZ1_HUMAN Cip1-interacting zinc finger protein OS=Homo sapiens GN=CIZ1 PE=1 SV=2;>tr|Q5SYW2|Q5SYW2_HUMAN CDKN1A interacting zinc finger protein 1	2	2	2	4.2	4.2	4.2	102.96	188130	5.27446	-1.31769	0.0481186
Q07065	Cytoskeleton-associated protein 4	CKAP4	>sp|Q07065|CKAP4_HUMAN Cytoskeleton-associated protein 4 OS=Homo sapiens GN=CKAP4 PE=1 SV=2	12	12	12	25.2	25.2	25.2	66.022	2125100	6.32738	0.496404	3.1362
Q14008-3	Cytoskeleton-associated protein 5	CKAP5	>sp|Q14008-3|CKAP5_HUMAN Isoform 3 of Cytoskeleton-associated protein 5 OS=Homo sapiens GN=CKAP5;>sp|Q14008|CKAP5_HUMAN Cytoskeleton-associated protein 5 OS=Homo sapiens GN=CKAP5 PE=1 SV=3;>sp|Q14008-2|CKAP5_HUMAN Isoform 2 of Cytoskeleton-associated prote	73	73	73	39.5	39.5	39.5	226.25	21690000	7.33626	2.23462	171.639
P12277	Creatine kinase B-type	CKB	>sp|P12277|KCRB_HUMAN Creatine kinase B-type OS=Homo sapiens GN=CKB PE=1 SV=1;>tr|E7EUJ8|E7EUJ8_HUMAN Creatine kinase, brain OS=Homo sapiens GN=CKB PE=3 SV=2;>tr|G3V4N7|G3V4N7_HUMAN Creatine kinase, brain (Fragment) OS=Homo sapiens GN=CKB PE=3 SV=1	9	9	9	35.7	35.7	35.7	42.644	9477100	6.97668	1.61508	41.2177
P61024	Cyclin-dependent kinases regulatory subunit 1	CKS1B	>sp|P61024|CKS1_HUMAN Cyclin-dependent kinases regulatory subunit 1 OS=Homo sapiens GN=CKS1B PE=1 SV=1;>tr|Q5T179|Q5T179_HUMAN CDC28 protein kinase regulatory subunit 1B OS=Homo sapiens GN=CKS1B PE=4 SV=1	3	3	3	32.9	32.9	32.9	9.6601	31482000	7.49806	2.51339	326.127
P33552	Cyclin-dependent kinases regulatory subunit 2	CKS2	>sp|P33552|CKS2_HUMAN Cyclin-dependent kinases regulatory subunit 2 OS=Homo sapiens GN=CKS2 PE=1 SV=1	2	2	2	24.1	24.1	24.1	9.8602	8308700	6.91953	1.51663	32.8573
Q7Z460	CLIP-associating protein 1	CLASP1	>sp|Q7Z460|CLAP1_HUMAN CLIP-associating protein 1 OS=Homo sapiens GN=CLASP1 PE=1 SV=1;>tr|F8WA11|F8WA11_HUMAN Cytoplasmic linker-associated protein 1 OS=Homo sapiens GN=CLASP1 PE=4 SV=1;>sp|Q7Z460-3|CLAP1_HUMAN Isoform 3 of CLIP-associating protein 1 OS=Ho	16	16	12	13.1	13.1	10.6	169.45	439290	5.64275	-0.68315	0.20742
F5H604	CLIP-associating protein 2	CLASP2	>tr|F5H604|F5H604_HUMAN Cytoplasmic linker-associated protein 2 OS=Homo sapiens GN=CLASP2 PE=4 SV=1;>tr|E3W994|E3W994_HUMAN Cytoplasmic linker-associated protein 2 OS=Homo sapiens GN=CLASP2 PE=4 SV=2;>tr|E7EW49|E7EW49_HUMAN Cytoplasmic linker-associated pr	13	9	9	11.8	9.2	9.2	164.73	145400	5.16256	-1.51047	0.0308696
Q8N2M8	CLK4-associating serine/arginine rich protein	CLASRP	>sp|Q8N2M8|CLASR_HUMAN CLK4-associating serine/arginine rich protein OS=Homo sapiens GN=CLASRP PE=1 SV=4;>tr|F5H0Q6|F5H0Q6_HUMAN CLK4-associating serine/arginine-rich protein OS=Homo sapiens GN=CLASRP PE=4 SV=1;>sp|Q8N2M8-3|CLASR_HUMAN Isoform 2 of CLK4-as	2	2	2	5.8	5.8	5.8	77.16	861740	5.93538	-0.178983	0.662243
Q96S66	Chloride channel CLIC-like protein 1	CLCC1	>sp|Q96S66|CLCC1_HUMAN Chloride channel CLIC-like protein 1 OS=Homo sapiens GN=CLCC1 PE=1 SV=1;>sp|Q96S66-2|CLCC1_HUMAN Isoform 2 of Chloride channel CLIC-like protein 1 OS=Homo sapiens GN=CLCC1;>sp|Q96S66-3|CLCC1_HUMAN Isoform 3 of Chloride channel CLIC-l	3	3	3	6.5	6.5	6.5	62.022	230050	5.36182	-1.16717	0.0680509
O15551	Claudin-3;Claudin-6;Claudin-9;Claudin-4	CLDN3;CLDN6;CLDN9;CLDN4	>sp|O15551|CLD3_HUMAN Claudin-3 OS=Homo sapiens GN=CLDN3 PE=1 SV=1;>sp|P56747|CLD6_HUMAN Claudin-6 OS=Homo sapiens GN=CLDN6 PE=1 SV=2;>sp|O95484|CLD9_HUMAN Claudin-9 OS=Homo sapiens GN=CLDN9 PE=1 SV=1;>sp|O14493|CLD4_HUMAN Claudin-4 OS=Homo sapiens GN=CLDN	1	1	1	7.3	7.3	7.3	23.318	182910	5.26224	-1.33874	0.0458414
F5H4D0	Protein CLEC16A	CLEC16A	>tr|F5H4D0|F5H4D0_HUMAN C-type lectin domain family 16, member A OS=Homo sapiens GN=CLEC16A PE=4 SV=1;>sp|Q2KHT3|CL16A_HUMAN Protein CLEC16A OS=Homo sapiens GN=CLEC16A PE=2 SV=2;>sp|Q2KHT3-2|CL16A_HUMAN Isoform 2 of Protein CLEC16A OS=Homo sapiens GN=CLEC1	1	1	1	2.1	2.1	2.1	117.7	18167	4.25928	-3.06674	0.000857544
O14967	Calmegin	CLGN	>sp|O14967|CLGN_HUMAN Calmegin OS=Homo sapiens GN=CLGN PE=1 SV=1;>tr|B4DRG2|B4DRG2_HUMAN Calmegin OS=Homo sapiens GN=CLGN PE=2 SV=1;>tr|E7EVY8|E7EVY8_HUMAN Uncharacterized protein OS=Homo sapiens GN=CLGN PE=3 SV=2	2	1	1	4.6	2.6	2.6	70.038	6670.6	3.82416	-3.81641	0.000152611
O00299	Chloride intracellular channel protein 1	CLIC1	>sp|O00299|CLIC1_HUMAN Chloride intracellular channel protein 1 OS=Homo sapiens GN=CLIC1 PE=1 SV=4	13	13	13	64.7	64.7	64.7	26.922	78992000	7.89758	3.20173	1591.21
O95833	Chloride intracellular channel protein 3	CLIC3	>sp|O95833|CLIC3_HUMAN Chloride intracellular channel protein 3 OS=Homo sapiens GN=CLIC3 PE=1 SV=2;>tr|Q5SQ17|Q5SQ17_HUMAN Chloride intracellular channel 3 (Fragment) OS=Homo sapiens GN=CLIC3 PE=2 SV=1	7	7	7	39.8	39.8	39.8	26.648	2881900	6.45968	0.724344	5.30084
Q9Y696	Chloride intracellular channel protein 4	CLIC4	>sp|Q9Y696|CLIC4_HUMAN Chloride intracellular channel protein 4 OS=Homo sapiens GN=CLIC4 PE=1 SV=4;>tr|F5H1F8|F5H1F8_HUMAN Chloride intracellular channel 4 OS=Homo sapiens GN=CLIC4 PE=4 SV=1	6	6	6	39.1	39.1	39.1	28.772	10236000	7.01013	1.67272	47.0678
B7Z6F8	Clathrin interactor 1	CLINT1	>tr|B7Z6F8|B7Z6F8_HUMAN Clathrin interactor 1 OS=Homo sapiens GN=CLINT1 PE=2 SV=1;>sp|Q14677|EPN4_HUMAN Clathrin interactor 1 OS=Homo sapiens GN=CLINT1 PE=1 SV=1;>sp|Q14677-2|EPN4_HUMAN Isoform 2 of Clathrin interactor 1 OS=Homo sapiens GN=CLINT1	3	3	3	7.9	7.9	7.9	70.294	435220	5.63871	-0.690115	0.20412
P30622	CAP-Gly domain-containing linker protein 1	CLIP1	>sp|P30622|CLIP1_HUMAN CAP-Gly domain-containing linker protein 1 OS=Homo sapiens GN=CLIP1 PE=1 SV=2;>sp|P30622-1|CLIP1_HUMAN Isoform 2 of CAP-Gly domain-containing linker protein 1 OS=Homo sapiens GN=CLIP1;>sp|P30622-2|CLIP1_HUMAN Isoform 3 of CAP-Gly dom	3	3	3	2.4	2.4	2.4	162.24	246360	5.39157	-1.11591	0.076575
P49759	Dual specificity protein kinase CLK1	CLK1	>sp|P49759|CLK1_HUMAN Dual specificity protein kinase CLK1 OS=Homo sapiens GN=CLK1 PE=1 SV=2;>tr|F8WBF5|F8WBF5_HUMAN CDC-like kinase 1 OS=Homo sapiens GN=CLK1 PE=3 SV=1;>tr|E9PH13|E9PH13_HUMAN CDC-like kinase 1 OS=Homo sapiens GN=CLK1 PE=4 SV=1;>tr|B8ZZR0|	2	2	1	6.8	6.8	3.9	57.29	517830	5.71419	-0.560072	0.275377
Q9HAZ1	Dual specificity protein kinase CLK4	CLK4	>sp|Q9HAZ1|CLK4_HUMAN Dual specificity protein kinase CLK4 OS=Homo sapiens GN=CLK4 PE=1 SV=1;>tr|B7ZL31|B7ZL31_HUMAN CDC-like kinase 4 OS=Homo sapiens GN=CLK4 PE=2 SV=1;>tr|E7ES88|E7ES88_HUMAN CDC-like kinase 4 OS=Homo sapiens GN=CLK4 PE=4 SV=1	2	1	1	6.2	3.3	3.3	57.491	49500	4.69461	-2.31672	0.00482256
B4DDH6	Ceroid-lipofuscinosis neuronal protein 6	CLN6	>tr|B4DDH6|B4DDH6_HUMAN Uncharacterized protein OS=Homo sapiens GN=CLN6 PE=2 SV=1;>sp|Q9NWW5|CLN6_HUMAN Ceroid-lipofuscinosis neuronal protein 6 OS=Homo sapiens GN=CLN6 PE=1 SV=1	1	1	1	3.2	3.2	3.2	39.483	10637	4.02682	-3.46726	0.00034099
P54105	Methylosome subunit pICln	CLNS1A	>sp|P54105|ICLN_HUMAN Methylosome subunit pICln OS=Homo sapiens GN=CLNS1A PE=1 SV=1;>tr|E9PJF4|E9PJF4_HUMAN Chloride channel, nucleotide-sensitive, 1A OS=Homo sapiens GN=CLNS1A PE=4 SV=1;>tr|E9PMI6|E9PMI6_HUMAN Chloride channel, nucleotide-sensitive, 1A OS	1	1	1	5.5	5.5	5.5	26.215	2362900	6.37345	0.575772	3.76506
E9PL17	Polyribonucleotide 5-hydroxyl-kinase Clp1	CLP1	>tr|E9PL17|E9PL17_HUMAN CLP1, cleavage and polyadenylation factor I subunit, homolog (S. cerevisiae) OS=Homo sapiens GN=CLP1 PE=4 SV=1;>sp|Q92989|CLP1_HUMAN Polyribonucleotide 5-hydroxyl-kinase Clp1 OS=Homo sapiens GN=CLP1 PE=1 SV=1;>sp|Q92989-2|CLP1_HUMA	5	5	5	15.1	15.1	15.1	48.939	4091500	6.61188	0.986578	9.69567
Q9H078	Caseinolytic peptidase B protein homolog	CLPB	>sp|Q9H078|CLPB_HUMAN Caseinolytic peptidase B protein homolog OS=Homo sapiens GN=CLPB PE=1 SV=1;>sp|Q9H078-2|CLPB_HUMAN Isoform 2 of Caseinolytic peptidase B protein homolog OS=Homo sapiens GN=CLPB;>tr|H0YGM0|H0YGM0_HUMAN ClpB caseinolytic peptidase B hom	12	12	12	22.9	22.9	22.9	78.728	3192700	6.50416	0.800978	6.3238
Q16740	Putative ATP-dependent Clp protease proteolytic subunit, mitochondrial	CLPP	>sp|Q16740|CLPP_HUMAN Putative ATP-dependent Clp protease proteolytic subunit, mitochondrial OS=Homo sapiens GN=CLPP PE=1 SV=1	3	3	3	10.8	10.8	10.8	30.18	471570	5.67355	-0.630093	0.234373
Q96KA5	Cleft lip and palate transmembrane protein 1-like protein	CLPTM1L	>sp|Q96KA5|CLP1L_HUMAN Cleft lip and palate transmembrane protein 1-like protein OS=Homo sapiens GN=CLPTM1L PE=1 SV=1;>sp|Q96KA5-2|CLP1L_HUMAN Isoform 2 of Cleft lip and palate transmembrane protein 1-like protein OS=Homo sapiens GN=CLPTM1L;>tr|G5E9Z2|G5E9	9	9	9	18.8	18.8	18.8	62.228	2798200	6.44688	0.702291	5.03838
O76031	ATP-dependent Clp protease ATP-binding subunit clpX-like, mitochondrial	CLPX;DKFZp586J151	>sp|O76031|CLPX_HUMAN ATP-dependent Clp protease ATP-binding subunit clpX-like, mitochondrial OS=Homo sapiens GN=CLPX PE=1 SV=2;>tr|Q9H072|Q9H072_HUMAN ClpX caseinolytic peptidase X homolog (E. coli) OS=Homo sapiens GN=DKFZp586J151 PE=2 SV=1;>tr|H0YN08|H0Y	5	5	5	11.5	11.5	11.5	69.223	1238200	6.09279	0.0922285	1.2366
P09496	Clathrin light chain A	CLTA	>sp|P09496|CLCA_HUMAN Clathrin light chain A OS=Homo sapiens GN=CLTA PE=1 SV=1;>sp|P09496-3|CLCA_HUMAN Isoform 3 of Clathrin light chain A OS=Homo sapiens GN=CLTA;>tr|B4DIN1|B4DIN1_HUMAN Uncharacterized protein OS=Homo sapiens GN=CLTA PE=2 SV=1;>sp|P09496-	3	3	3	12.9	12.9	12.9	27.076	11173000	7.04817	1.73826	54.7346
P09497	Clathrin light chain B	CLTB	>sp|P09497|CLCB_HUMAN Clathrin light chain B OS=Homo sapiens GN=CLTB PE=1 SV=1;>sp|P09497-2|CLCB_HUMAN Isoform Non-brain of Clathrin light chain B OS=Homo sapiens GN=CLTB	4	4	4	16.6	16.6	16.6	25.19	1624200	6.21064	0.295271	1.97366
Q00610	Clathrin heavy chain 1	CLTC	>sp|Q00610|CLH1_HUMAN Clathrin heavy chain 1 OS=Homo sapiens GN=CLTC PE=1 SV=5;>sp|Q00610-2|CLH1_HUMAN Isoform 2 of Clathrin heavy chain 1 OS=Homo sapiens GN=CLTC	41	41	41	32.8	32.8	32.8	191.61	7628700	6.88245	1.45274	28.3624
P10909-2	Clusterin;Clusterin beta chain;Clusterin alpha chain;Clusterin	CLU	>sp|P10909-2|CLUS_HUMAN Isoform 2 of Clusterin OS=Homo sapiens GN=CLU;>sp|P10909-5|CLUS_HUMAN Isoform 5 of Clusterin OS=Homo sapiens GN=CLU;>sp|P10909|CLUS_HUMAN Clusterin OS=Homo sapiens GN=CLU PE=1 SV=1;>sp|P10909-4|CLUS_HUMAN Isoform 4 of Clusterin OS=H	2	2	2	5.8	5.8	5.8	57.832	902590	5.95549	-0.144328	0.717253
Q8N0X4	Citrate lyase subunit beta-like protein, mitochondrial	CLYBL	>sp|Q8N0X4|CLYBL_HUMAN Citrate lyase subunit beta-like protein, mitochondrial OS=Homo sapiens GN=CLYBL PE=2 SV=2;>tr|Q5JVC2|Q5JVC2_HUMAN Citrate lyase beta like (Fragment) OS=Homo sapiens GN=CLYBL PE=2 SV=1;>sp|Q8N0X4-2|CLYBL_HUMAN Isoform 2 of Citrate lya	2	2	2	9.7	9.7	9.7	37.359	1295000	6.11227	0.125789	1.33595
Q8NFW8	N-acylneuraminate cytidylyltransferase	CMAS	>sp|Q8NFW8|NEUA_HUMAN N-acylneuraminate cytidylyltransferase OS=Homo sapiens GN=CMAS PE=1 SV=2;>sp|Q8NFW8-2|NEUA_HUMAN Isoform 2 of N-acylneuraminate cytidylyltransferase OS=Homo sapiens GN=CMAS	16	16	16	40.6	40.6	40.6	48.379	16119000	7.20734	2.0125	102.919
Q96DG6	Carboxymethylenebutenolidase homolog	CMBL	>sp|Q96DG6|CMBL_HUMAN Carboxymethylenebutenolidase homolog OS=Homo sapiens GN=CMBL PE=1 SV=1	6	6	6	23.3	23.3	23.3	28.048	4619500	6.66459	1.0774	11.9508
Q9NRP2	COX assembly mitochondrial protein 2 homolog	CMC2	>sp|Q9NRP2|CP061_HUMAN Uncharacterized protein C16orf61 OS=Homo sapiens GN=C16orf61 PE=1 SV=1	3	3	3	53.2	53.2	53.2	9.4598	3809100	6.58082	0.933064	8.57164
P30085	UMP-CMP kinase	CMPK1	>sp|P30085|KCY_HUMAN UMP-CMP kinase OS=Homo sapiens GN=CMPK1 PE=1 SV=3;>tr|E7EVE6|E7EVE6_HUMAN Uncharacterized protein OS=Homo sapiens GN=CMPK1 PE=3 SV=1;>tr|E9PGI8|E9PGI8_HUMAN Cytidine monophosphate (UMP-CMP) kinase 1, cytosolic OS=Homo sapiens GN=CMPK1	4	4	4	29.1	29.1	29.1	22.222	6813500	6.83337	1.36818	23.3443
P62633	Cellular nucleic acid-binding protein	CNBP	>sp|P62633|CNBP_HUMAN Cellular nucleic acid-binding protein OS=Homo sapiens GN=CNBP PE=1 SV=1;>sp|P62633-2|CNBP_HUMAN Isoform 2 of Cellular nucleic acid-binding protein OS=Homo sapiens GN=CNBP;>tr|E9PDR7|E9PDR7_HUMAN CCHC-type zinc finger, nucleic acid bin	8	1	1	52.5	7.9	7.9	19.463	2346600	6.37044	0.570592	3.72042
Q5U0E9	Cellular nucleic acid-binding protein	CNBP	>tr|Q5U0E9|Q5U0E9_HUMAN CCHC-type zinc finger, nucleic acid binding protein OS=Homo sapiens GN=CNBP PE=1 SV=1	8	8	1	52.8	52.8	8.4	19.592	19408000	7.28798	2.15144	141.721
Q96KP4	Cytosolic non-specific dipeptidase	CNDP2	>sp|Q96KP4|CNDP2_HUMAN Cytosolic non-specific dipeptidase OS=Homo sapiens GN=CNDP2 PE=1 SV=2;>sp|Q96KP4-2|CNDP2_HUMAN Isoform 2 of Cytosolic non-specific dipeptidase OS=Homo sapiens GN=CNDP2	6	6	6	15.8	15.8	15.8	52.878	1420600	6.15247	0.195054	1.56694
Q9P003	Protein cornichon homolog 4	CNIH4	>sp|Q9P003|CNIH4_HUMAN Protein cornichon homolog 4 OS=Homo sapiens GN=CNIH4 PE=2 SV=1;>tr|A6NLH6|A6NLH6_HUMAN Cornichon homolog 4 (Drosophila) OS=Homo sapiens GN=CNIH4 PE=4 SV=1	1	1	1	14.4	14.4	14.4	16.093	35752000	7.5533	2.60856	406.03
Q99439	Calponin-2	CNN2	>sp|Q99439|CNN2_HUMAN Calponin-2 OS=Homo sapiens GN=CNN2 PE=1 SV=4;>tr|E7ENR3|E7ENR3_HUMAN Calponin 2 OS=Homo sapiens GN=CNN2 PE=4 SV=1;>tr|A6NFI4|A6NFI4_HUMAN Calponin 2, isoform CRA_a OS=Homo sapiens GN=CNN2 PE=2 SV=1	6	6	6	23	23	23	33.697	8411300	6.92486	1.52582	33.5595
Q9H8M5	Metal transporter CNNM2	CNNM2	>sp|Q9H8M5|CNNM2_HUMAN Metal transporter CNNM2 OS=Homo sapiens GN=CNNM2 PE=1 SV=2;>sp|Q9H8M5-2|CNNM2_HUMAN Isoform 2 of Metal transporter CNNM2 OS=Homo sapiens GN=CNNM2;>tr|F5H1I3|F5H1I3_HUMAN Cyclin M2 OS=Homo sapiens GN=CNNM2 PE=4 SV=1;>sp|Q9H8M5-3|CNNM2	2	1	1	2.7	1.1	1.1	96.622	23533	4.37168	-2.8731	0.00133937
Q8NE01	Metal transporter CNNM3	CNNM3	>sp|Q8NE01|CNNM3_HUMAN Metal transporter CNNM3 OS=Homo sapiens GN=CNNM3 PE=1 SV=1;>sp|Q8NE01-3|CNNM3_HUMAN Isoform 3 of Metal transporter CNNM3 OS=Homo sapiens GN=CNNM3;>sp|Q8NE01-2|CNNM3_HUMAN Isoform 2 of Metal transporter CNNM3 OS=Homo sapiens GN=CNNM3	3	3	2	6.8	6.8	4.8	76.118	244430	5.38815	-1.1218	0.0755444
Q9NUP1	Protein cappuccino homolog	CNO	>sp|Q9NUP1|CNO_HUMAN Protein cappuccino homolog OS=Homo sapiens GN=CNO PE=1 SV=1	1	1	1	5.5	5.5	5.5	23.351	75263	4.87658	-2.00319	0.00992675
A5YKK6	CCR4-NOT transcription complex subunit 1	CNOT1	>sp|A5YKK6|CNOT1_HUMAN CCR4-NOT transcription complex subunit 1 OS=Homo sapiens GN=CNOT1 PE=1 SV=2;>sp|A5YKK6-2|CNOT1_HUMAN Isoform 2 of CCR4-NOT transcription complex subunit 1 OS=Homo sapiens GN=CNOT1;>sp|A5YKK6-3|CNOT1_HUMAN Isoform 3 of CCR4-NOT transc	14	14	14	8	8	8	266.94	502280	5.70095	-0.582886	0.261285
F8WAF2	CCR4-NOT transcription complex subunit 10	CNOT10	>tr|F8WAF2|F8WAF2_HUMAN CCR4-NOT transcription complex, subunit 10 OS=Homo sapiens GN=CNOT10 PE=4 SV=1;>sp|Q9H9A5|CNOTA_HUMAN CCR4-NOT transcription complex subunit 10 OS=Homo sapiens GN=CNOT10 PE=1 SV=1;>sp|Q9H9A5-2|CNOTA_HUMAN Isoform 2 of CCR4-NOT trans	1	1	1	1.5	1.5	1.5	89.14	84790	4.92834	-1.91401	0.0121896
O75175	CCR4-NOT transcription complex subunit 3	CNOT3	>sp|O75175|CNOT3_HUMAN CCR4-NOT transcription complex subunit 3 OS=Homo sapiens GN=CNOT3 PE=1 SV=1;>sp|O75175-2|CNOT3_HUMAN Isoform 2 of CCR4-NOT transcription complex subunit 3 OS=Homo sapiens GN=CNOT3;>sp|O75175-3|CNOT3_HUMAN Isoform 3 of CCR4-NOT transc	2	2	2	4.4	4.4	4.4	81.871	500040	5.699	-0.58623	0.25928
Q9UIV1	CCR4-NOT transcription complex subunit 7	CNOT7	>sp|Q9UIV1|CNOT7_HUMAN CCR4-NOT transcription complex subunit 7 OS=Homo sapiens GN=CNOT7 PE=1 SV=3;>tr|G3V108|G3V108_HUMAN CCR4-NOT transcription complex, subunit 7, isoform CRA_b OS=Homo sapiens GN=CNOT7 PE=4 SV=1	3	3	3	14.7	14.7	14.7	32.745	560350	5.74846	-0.501024	0.315483
P09543	2,3-cyclic-nucleotide 3-phosphodiesterase	CNP	>sp|P09543|CN37_HUMAN 2,3-cyclic-nucleotide 3-phosphodiesterase OS=Homo sapiens GN=CNP PE=1 SV=2;>sp|P09543-2|CN37_HUMAN Isoform CNPI of 2,3-cyclic-nucleotide 3-phosphodiesterase OS=Homo sapiens GN=CNP	11	11	11	23.5	23.5	23.5	47.578	4615900	6.66426	1.07681	11.9347
Q9Y2B0	Protein canopy homolog 2	CNPY2	>sp|Q9Y2B0|CNPY2_HUMAN Protein canopy homolog 2 OS=Homo sapiens GN=CNPY2 PE=1 SV=1;>tr|H0YI18|H0YI18_HUMAN Canopy 2 homolog (zebrafish) (Fragment) OS=Homo sapiens GN=CNPY2 PE=4 SV=1	5	5	2	31.9	31.9	8.8	20.652	9300700	6.96852	1.60103	39.9048
Q9BT09	Protein canopy homolog 3	CNPY3	>sp|Q9BT09|CNPY3_HUMAN Protein canopy homolog 3 OS=Homo sapiens GN=CNPY3 PE=1 SV=1	8	8	8	32.4	32.4	32.4	30.748	15680000	7.19535	1.99183	98.1373
Q8N129	Protein canopy homolog 4	CNPY4	>sp|Q8N129|CNPY4_HUMAN Protein canopy homolog 4 OS=Homo sapiens GN=CNPY4 PE=2 SV=1	1	1	1	11.7	11.7	11.7	28.309	37262	4.57127	-2.52922	0.00295648
Q13057-2	Bifunctional coenzyme A synthase;Phosphopantetheine adenylyltransferase;Dephospho-CoA kinase	COASY	>sp|Q13057-2|COASY_HUMAN Isoform 2 of Bifunctional coenzyme A synthase OS=Homo sapiens GN=COASY;>sp|Q13057|COASY_HUMAN Bifunctional coenzyme A synthase OS=Homo sapiens GN=COASY PE=1 SV=4	4	4	4	12.1	12.1	12.1	65.339	474290	5.67604	-0.62579	0.236707
G8JL86	Cordon-bleu protein-like 1	COBLL1	>tr|G8JL86|G8JL86_HUMAN COBL-like 1 OS=Homo sapiens GN=COBLL1 PE=4 SV=1;>sp|Q53SF7|COBL1_HUMAN Cordon-bleu protein-like 1 OS=Homo sapiens GN=COBLL1 PE=1 SV=2;>sp|Q53SF7-2|COBL1_HUMAN Isoform 2 of Cordon-bleu protein-like 1 OS=Homo sapiens GN=COBLL1;>sp|Q53	3	3	3	3.7	3.7	3.7	134.92	220760	5.34392	-1.19801	0.0633856
Q8WX92	Negative elongation factor B	COBRA1	>sp|Q8WX92|NELFB_HUMAN Negative elongation factor B OS=Homo sapiens GN=COBRA1 PE=1 SV=1	16	16	16	31.9	31.9	31.9	65.697	10710000	7.02979	1.70659	50.8856
P38432	Coilin	COIL	>sp|P38432|COIL_HUMAN Coilin OS=Homo sapiens GN=COIL PE=1 SV=1	14	14	14	25.9	25.9	25.9	62.608	23103000	7.36367	2.28184	191.354
Q99715	Collagen alpha-1(XII) chain	COL12A1	>sp|Q99715|COCA1_HUMAN Collagen alpha-1(XII) chain OS=Homo sapiens GN=COL12A1 PE=1 SV=2;>tr|D6RGG3|D6RGG3_HUMAN Collagen, type XII, alpha 1 OS=Homo sapiens GN=COL12A1 PE=4 SV=1;>sp|Q99715-4|COCA1_HUMAN Isoform 4 of Collagen alpha-1(XII) chain OS=Homo sapie	4	4	4	2.1	2.1	2.1	333.14	52575	4.72078	-2.27163	0.00535024
P20908	Collagen alpha-1(V) chain	COL5A1	>sp|P20908|CO5A1_HUMAN Collagen alpha-1(V) chain OS=Homo sapiens GN=COL5A1 PE=1 SV=3;>tr|F2Z359|F2Z359_HUMAN Collagen, type V, alpha 1 OS=Homo sapiens GN=COL5A1 PE=4 SV=2	1	1	1	1	1	1	183.56	73237	4.86473	-2.02361	0.00947085
Q02388	Collagen alpha-1(VII) chain	COL7A1	>sp|Q02388|CO7A1_HUMAN Collagen alpha-1(VII) chain OS=Homo sapiens GN=COL7A1 PE=1 SV=2;>sp|Q02388-2|CO7A1_HUMAN Isoform 2 of Collagen alpha-1(VII) chain OS=Homo sapiens GN=COL7A1	2	2	2	0.8	0.8	0.8	295.22	46518	4.66762	-2.36321	0.00433298
C9JFZ2		COL9A1	>tr|C9JFZ2|C9JFZ2_HUMAN Uncharacterized protein OS=Homo sapiens GN=COL9A1 PE=4 SV=1	1	1	1	6.4	6.4	6.4	23.208	128720	5.10965	-1.60164	0.025024
Q8N668	COMM domain-containing protein 1	COMMD1	>sp|Q8N668|COMD1_HUMAN COMM domain-containing protein 1 OS=Homo sapiens GN=COMMD1 PE=1 SV=1;>tr|B4DFQ4|B4DFQ4_HUMAN Uncharacterized protein OS=Homo sapiens GN=COMMD1 PE=2 SV=1;>tr|H0Y7J4|H0Y7J4_HUMAN Copper metabolism (Murr1) domain containing 1 (Fragment)	2	2	2	14.2	14.2	14.2	21.178	807780	5.90729	-0.227368	0.592424
Q9P000	COMM domain-containing protein 9	COMMD9	>sp|Q9P000|COMD9_HUMAN COMM domain-containing protein 9 OS=Homo sapiens GN=COMMD9 PE=1 SV=2;>tr|E9PJ95|E9PJ95_HUMAN COMM domain-containing 9 OS=Homo sapiens GN=COMMD9 PE=4 SV=1;>tr|B4DQW0|B4DQW0_HUMAN Uncharacterized protein OS=Homo sapiens GN=COMMD9 PE=2	1	1	1	8.1	8.1	8.1	21.819	738170	5.86816	-0.294797	0.507228
P21964	Catechol O-methyltransferase	COMT	>sp|P21964|COMT_HUMAN Catechol O-methyltransferase OS=Homo sapiens GN=COMT PE=1 SV=2;>sp|P21964-2|COMT_HUMAN Isoform Soluble of Catechol O-methyltransferase OS=Homo sapiens GN=COMT;>tr|E7EMS6|E7EMS6_HUMAN Catechol-O-methyltransferase (Fragment) OS=Homo sap	2	2	2	13.7	13.7	13.7	30.037	451890	5.65503	-0.66199	0.217776
P53621-2	Coatomer subunit alpha;Xenin;Proxenin	COPA	>sp|P53621-2|COPA_HUMAN Isoform 2 of Coatomer subunit alpha OS=Homo sapiens GN=COPA;>sp|P53621|COPA_HUMAN Coatomer subunit alpha OS=Homo sapiens GN=COPA PE=1 SV=2	23	23	23	25.8	25.8	25.8	139.32	2656500	6.42431	0.663407	4.60688
P53618	Coatomer subunit beta	COPB1	>sp|P53618|COPB_HUMAN Coatomer subunit beta OS=Homo sapiens GN=COPB1 PE=1 SV=3;>tr|E9PP73|E9PP73_HUMAN Coatomer protein complex, subunit beta 1 (Fragment) OS=Homo sapiens GN=COPB1 PE=4 SV=1	9	9	9	12.8	12.8	12.8	107.14	1764200	6.24655	0.357138	2.27582
P35606	Coatomer subunit beta	COPB2	>sp|P35606|COPB2_HUMAN Coatomer subunit beta OS=Homo sapiens GN=COPB2 PE=1 SV=2;>tr|B4DZI8|B4DZI8_HUMAN Coatomer protein complex, subunit beta 2 (Beta prime), isoform CRA_b OS=Homo sapiens GN=COPB2 PE=2 SV=1	10	10	10	16.2	16.2	16.2	102.49	2505600	6.39891	0.619648	4.16532
O14579	Coatomer subunit epsilon	COPE	>sp|O14579|COPE_HUMAN Coatomer subunit epsilon OS=Homo sapiens GN=COPE PE=1 SV=3;>tr|A6NKA3|A6NKA3_HUMAN Coatomer protein complex, subunit epsilon, isoform CRA_b OS=Homo sapiens GN=COPE PE=2 SV=1;>tr|F5H1E1|F5H1E1_HUMAN Coatomer protein complex, subunit ep	3	3	3	18.2	18.2	18.2	34.482	1641500	6.21524	0.303199	2.01001
Q9Y678	Coatomer subunit gamma-1	COPG1	>sp|Q9Y678|COPG_HUMAN Coatomer subunit gamma OS=Homo sapiens GN=COPG PE=1 SV=1	6	6	1	11	11	2.1	97.717	633600	5.80182	-0.409097	0.389855
Q9UBF2	Coatomer subunit gamma-2	COPG2	>sp|Q9UBF2|COPG2_HUMAN Coatomer subunit gamma-2 OS=Homo sapiens GN=COPG2 PE=1 SV=1	2	1	1	3.9	2	2	97.621	95992	4.98224	-1.82116	0.0150952
P61201-2	COP9 signalosome complex subunit 2	COPS2	>sp|P61201-2|CSN2_HUMAN Isoform 2 of COP9 signalosome complex subunit 2 OS=Homo sapiens GN=COPS2;>sp|P61201|CSN2_HUMAN COP9 signalosome complex subunit 2 OS=Homo sapiens GN=COPS2 PE=1 SV=1;>tr|B4DIH5|B4DIH5_HUMAN COP9 constitutive photomorphogenic homolog	9	9	9	21.1	21.1	21.1	52.404	6010300	6.7789	1.27433	18.8073
Q9UNS2	COP9 signalosome complex subunit 3	COPS3	>sp|Q9UNS2|CSN3_HUMAN COP9 signalosome complex subunit 3 OS=Homo sapiens GN=COPS3 PE=1 SV=3;>tr|B4DY81|B4DY81_HUMAN Uncharacterized protein OS=Homo sapiens GN=COPS3 PE=2 SV=1	11	11	11	37.1	37.1	37.1	47.873	11397000	7.05679	1.75312	56.6389
Q9BT78	COP9 signalosome complex subunit 4	COPS4	>sp|Q9BT78|CSN4_HUMAN COP9 signalosome complex subunit 4 OS=Homo sapiens GN=COPS4 PE=1 SV=1;>tr|D6RFN0|D6RFN0_HUMAN COP9 constitutive photomorphogenic homolog subunit 4 (Arabidopsis) OS=Homo sapiens GN=COPS4 PE=4 SV=1;>tr|D6RAX7|D6RAX7_HUMAN COP9 constitut	17	17	17	54.4	54.4	54.4	46.268	12700000	7.1038	1.83411	68.2519
Q92905	COP9 signalosome complex subunit 5	COPS5	>sp|Q92905|CSN5_HUMAN COP9 signalosome complex subunit 5 OS=Homo sapiens GN=COPS5 PE=1 SV=4	8	8	8	29.3	29.3	29.3	37.578	4902500	6.69042	1.12189	13.24
Q7L5N1	COP9 signalosome complex subunit 6	COPS6	>sp|Q7L5N1|CSN6_HUMAN COP9 signalosome complex subunit 6 OS=Homo sapiens GN=COPS6 PE=1 SV=1;>tr|E7EM64|E7EM64_HUMAN COP9 constitutive photomorphogenic homolog subunit 6 (Arabidopsis) OS=Homo sapiens GN=COPS6 PE=4 SV=1	6	6	6	31.2	31.2	31.2	36.163	7469800	6.87331	1.43699	27.3522
Q9UBW8	COP9 signalosome complex subunit 7a	COPS7A	>sp|Q9UBW8|CSN7A_HUMAN COP9 signalosome complex subunit 7a OS=Homo sapiens GN=COPS7A PE=1 SV=1;>tr|F5H248|F5H248_HUMAN COP9 constitutive photomorphogenic homolog subunit 7A (Arabidopsis) OS=Homo sapiens GN=COPS7A PE=4 SV=1;>tr|F5GYF7|F5GYF7_HUMAN COP9 cons	4	4	4	16.4	16.4	16.4	30.276	2299900	6.36171	0.555551	3.59377
Q99627	COP9 signalosome complex subunit 8	COPS8	>sp|Q99627|CSN8_HUMAN COP9 signalosome complex subunit 8 OS=Homo sapiens GN=COPS8 PE=1 SV=1;>tr|B8ZZP3|B8ZZP3_HUMAN COP9 constitutive photomorphogenic homolog subunit 8 (Arabidopsis) OS=Homo sapiens GN=COPS8 PE=4 SV=1;>tr|E9PGT6|E9PGT6_HUMAN COP9 constitut	4	4	4	28.2	28.2	28.2	23.225	10471000	7.01999	1.68971	48.9449
F8VVA7	Coatomer subunit zeta-1	COPZ1	>tr|F8VVA7|F8VVA7_HUMAN Coatomer protein complex, subunit zeta 1 OS=Homo sapiens GN=COPZ1 PE=4 SV=1;>sp|P61923|COPZ1_HUMAN Coatomer subunit zeta-1 OS=Homo sapiens GN=COPZ1 PE=1 SV=1;>tr|F8VWL5|F8VWL5_HUMAN Coatomer protein complex, subunit zeta 1 OS=Homo s	4	4	4	23.7	23.7	23.7	22.34	3509100	6.5452	0.871682	7.44187
Q99807	Ubiquinone biosynthesis protein COQ7 homolog	COQ7	>sp|Q99807|COQ7_HUMAN Ubiquinone biosynthesis protein COQ7 homolog OS=Homo sapiens GN=COQ7 PE=1 SV=3;>sp|Q99807-2|COQ7_HUMAN Isoform 2 of Ubiquinone biosynthesis protein COQ7 homolog OS=Homo sapiens GN=COQ7	1	1	1	8.8	8.8	8.8	24.277	95996	4.98225	-1.82113	0.0150963
O75208	Ubiquinone biosynthesis protein COQ9, mitochondrial	COQ9	>sp|O75208|COQ9_HUMAN Ubiquinone biosynthesis protein COQ9, mitochondrial OS=Homo sapiens GN=COQ9 PE=1 SV=1;>sp|O75208-2|COQ9_HUMAN Isoform 2 of Ubiquinone biosynthesis protein COQ9, mitochondrial OS=Homo sapiens GN=COQ9	2	2	2	10.1	10.1	10.1	35.509	989160	5.99527	-0.0757972	0.839852
Q9BR76	Coronin-1B	CORO1B	>sp|Q9BR76|COR1B_HUMAN Coronin-1B OS=Homo sapiens GN=CORO1B PE=1 SV=1;>tr|E7EW44|E7EW44_HUMAN Coronin, actin-binding protein, 1B OS=Homo sapiens GN=CORO1B PE=4 SV=1;>tr|H0Y3L6|H0Y3L6_HUMAN Coronin, actin-binding protein, 1B OS=Homo sapiens GN=CORO1B PE=4 S	9	9	9	24.7	24.7	24.7	54.234	24752000	7.39361	2.33343	215.489
A7MAP0	Coronin-1C	CORO1C	>tr|A7MAP0|A7MAP0_HUMAN Coronin, actin binding protein, 1C OS=Homo sapiens GN=CORO1C PE=2 SV=1;>sp|Q9ULV4|COR1C_HUMAN Coronin-1C OS=Homo sapiens GN=CORO1C PE=1 SV=1;>tr|B4E3S0|B4E3S0_HUMAN Coronin, actin binding protein, 1C OS=Homo sapiens GN=CORO1C PE=2 S	19	19	19	38.1	38.1	38.1	54.066	39606000	7.59776	2.68516	484.35
P57737	Coronin-7	CORO7	>sp|P57737|CORO7_HUMAN Coronin-7 OS=Homo sapiens GN=CORO7 PE=1 SV=2;>sp|P57737-2|CORO7_HUMAN Isoform 2 of Coronin-7 OS=Homo sapiens GN=CORO7;>tr|B3KSY4|B3KSY4_HUMAN Coronin 7 OS=Homo sapiens GN=CORO7 PE=2 SV=1	1	1	1	2.5	2.5	2.5	100.6	106750	5.02837	-1.74168	0.0181268
Q14019	Coactosin-like protein	COTL1	>sp|Q14019|COTL1_HUMAN Coactosin-like protein OS=Homo sapiens GN=COTL1 PE=1 SV=3	3	3	3	25.4	25.4	25.4	15.945	8756800	6.94235	1.55594	35.9696
Q9Y6N1	Cytochrome c oxidase assembly protein COX11, mitochondrial	COX11	>sp|Q9Y6N1|COX11_HUMAN Cytochrome c oxidase assembly protein COX11, mitochondrial OS=Homo sapiens GN=COX11 PE=1 SV=3	1	1	1	9.4	9.4	9.4	31.43	69809	4.84391	-2.05948	0.00872006
Q7KZN9	Cytochrome c oxidase assembly protein COX15 homolog	COX15	>sp|Q7KZN9|COX15_HUMAN Cytochrome c oxidase assembly protein COX15 homolog OS=Homo sapiens GN=COX15 PE=1 SV=1;>sp|Q7KZN9-2|COX15_HUMAN Isoform 2 of Cytochrome c oxidase assembly protein COX15 homolog OS=Homo sapiens GN=COX15	3	3	3	8.8	8.8	8.8	46.03	1396300	6.14498	0.182144	1.52105
Q5RI15-2	Cytochrome c oxidase protein 20 homolog	COX20	>sp|Q5RI15-2|FA36A_HUMAN Isoform 2 of Protein FAM36A OS=Homo sapiens GN=FAM36A;>sp|Q5RI15|FA36A_HUMAN Protein FAM36A OS=Homo sapiens GN=FAM36A PE=1 SV=2	1	1	1	10.8	10.8	10.8	14.669	485150	5.68588	-0.60885	0.246122
P13073	Cytochrome c oxidase subunit 4 isoform 1, mitochondrial	COX4I1	>sp|P13073|COX41_HUMAN Cytochrome c oxidase subunit 4 isoform 1, mitochondrial OS=Homo sapiens GN=COX4I1 PE=1 SV=1	7	7	7	37.3	37.3	37.3	19.576	29827000	7.47461	2.47298	297.153
O43402	Neighbor of COX4	COX4NB	>sp|O43402|CX4NB_HUMAN Neighbor of COX4 OS=Homo sapiens GN=COX4NB PE=1 SV=1	1	1	1	7.6	7.6	7.6	23.773	229250	5.36031	-1.16977	0.0676437
P20674	Cytochrome c oxidase subunit 5A, mitochondrial	COX5A	>sp|P20674|COX5A_HUMAN Cytochrome c oxidase subunit 5A, mitochondrial OS=Homo sapiens GN=COX5A PE=1 SV=2	2	2	2	16.7	16.7	16.7	16.762	4133600	6.61633	0.994238	9.86819
P10606	Cytochrome c oxidase subunit 5B, mitochondrial	COX5B	>sp|P10606|COX5B_HUMAN Cytochrome c oxidase subunit 5B, mitochondrial OS=Homo sapiens GN=COX5B PE=1 SV=2	3	3	3	18.6	18.6	18.6	13.696	12681000	7.10315	1.83299	68.076
P14854	Cytochrome c oxidase subunit 6B1	COX6B1	>sp|P14854|CX6B1_HUMAN Cytochrome c oxidase subunit 6B1 OS=Homo sapiens GN=COX6B1 PE=1 SV=2	1	1	1	12.8	12.8	12.8	10.192	6434500	6.80851	1.32536	21.1523
P09669	Cytochrome c oxidase subunit 6C	COX6C	>sp|P09669|COX6C_HUMAN Cytochrome c oxidase subunit 6C OS=Homo sapiens GN=COX6C PE=1 SV=2	4	4	4	37.3	37.3	37.3	8.7813	27427000	7.43818	2.41021	257.165
D6RGV5	Cytochrome c oxidase subunit 7A2, mitochondrial	COX7A2	>tr|D6RGV5|D6RGV5_HUMAN Cytochrome c oxidase subunit VIIa polypeptide 2 (liver) (Fragment) OS=Homo sapiens GN=COX7A2 PE=4 SV=1;>tr|D6RIE3|D6RIE3_HUMAN Uncharacterized protein OS=Homo sapiens GN=COX7A2 PE=4 SV=1;>tr|A8MZ71|A8MZ71_HUMAN Uncharacterized prote	2	2	2	22.3	22.3	22.3	11.511	20641000	7.31473	2.19752	157.588
O14548	Cytochrome c oxidase subunit 7A-related protein, mitochondrial	COX7A2L	>sp|O14548|COX7R_HUMAN Cytochrome c oxidase subunit 7A-related protein, mitochondrial OS=Homo sapiens GN=COX7A2L PE=1 SV=2;>tr|H0YBD2|H0YBD2_HUMAN Cytochrome c oxidase subunit VIIa polypeptide 2-like (Fragment) OS=Homo sapiens GN=COX7A2L PE=4 SV=1;>tr|E5RJ	2	2	2	40.4	40.4	40.4	12.615	1931400	6.28587	0.424891	2.66006
P15954	Cytochrome c oxidase subunit 7C, mitochondrial	COX7C	>sp|P15954|COX7C_HUMAN Cytochrome c oxidase subunit 7C, mitochondrial OS=Homo sapiens GN=COX7C PE=1 SV=1;>tr|D6R9Z7|D6R9Z7_HUMAN Cytochrome c oxidase subunit VIIc OS=Homo sapiens GN=COX7C PE=4 SV=1	1	1	1	14.3	14.3	14.3	7.2454	57221	4.75756	-2.20826	0.00619064
O75976	Carboxypeptidase D	CPD	>sp|O75976|CBPD_HUMAN Carboxypeptidase D OS=Homo sapiens GN=CPD PE=1 SV=2	1	1	1	0.9	0.9	0.9	152.93	62648	4.79691	-2.14046	0.00723661
P14384	Carboxypeptidase M	CPM	>sp|P14384|CBPM_HUMAN Carboxypeptidase M OS=Homo sapiens GN=CPM PE=1 SV=2;>tr|F8W111|F8W111_HUMAN Carboxypeptidase M (Fragment) OS=Homo sapiens GN=CPM PE=4 SV=1;>tr|H0YHN7|H0YHN7_HUMAN Carboxypeptidase M (Fragment) OS=Homo sapiens GN=CPM PE=4 SV=1;>tr|F8VV	2	2	2	5.4	5.4	5.4	50.513	479070	5.6804	-0.618286	0.240832
Q99829	Copine-1	CPNE1	>sp|Q99829|CPNE1_HUMAN Copine-1 OS=Homo sapiens GN=CPNE1 PE=1 SV=1;>tr|F2Z2V0|F2Z2V0_HUMAN Copine I (Fragment) OS=Homo sapiens GN=CPNE1 PE=4 SV=1;>tr|A6PVH9|A6PVH9_HUMAN Copine I OS=Homo sapiens GN=CPNE1 PE=4 SV=1;>tr|E7ENH5|E7ENH5_HUMAN Copine I OS=Homo s	3	3	3	5	5	5	59.058	3394600	6.53079	0.84686	7.02846
O75131	Copine-3	CPNE3	>sp|O75131|CPNE3_HUMAN Copine-3 OS=Homo sapiens GN=CPNE3 PE=1 SV=1;>tr|E5RG68|E5RG68_HUMAN Copine III (Fragment) OS=Homo sapiens GN=CPNE3 PE=4 SV=1;>tr|H0YB26|H0YB26_HUMAN Copine III (Fragment) OS=Homo sapiens GN=CPNE3 PE=4 SV=1	10	10	9	24.4	24.4	22.7	60.13	5819700	6.7649	1.25021	17.7916
Q9HCH3	Copine-5;Copine-8;Copine-9	CPNE5;CPNE8;CPNE9	>sp|Q9HCH3|CPNE5_HUMAN Copine-5 OS=Homo sapiens GN=CPNE5 PE=1 SV=2;>sp|Q86YQ8|CPNE8_HUMAN Copine-8 OS=Homo sapiens GN=CPNE8 PE=1 SV=2;>tr|E7ENV7|E7ENV7_HUMAN Copine VIII OS=Homo sapiens GN=CPNE8 PE=4 SV=2;>sp|Q8IYJ1|CPNE9_HUMAN Copine-9 OS=Homo sapiens GN=	3	2	2	5.4	3.9	3.9	65.733	77553	4.8896	-1.98077	0.0104528
P36551	Coproporphyrinogen-III oxidase, mitochondrial	CPOX	>sp|P36551|HEM6_HUMAN Coproporphyrinogen-III oxidase, mitochondrial OS=Homo sapiens GN=CPOX PE=1 SV=3;>tr|H0YA22|H0YA22_HUMAN Coproporphyrinogen oxidase (Fragment) OS=Homo sapiens GN=CPOX PE=4 SV=1	2	2	2	4.6	4.6	4.6	50.151	120830	5.08217	-1.64897	0.0224402
Q9BRF8	Calcineurin-like phosphoesterase domain-containing protein 1	CPPED1	>sp|Q9BRF8|CPPED_HUMAN Calcineurin-like phosphoesterase domain-containing protein 1 OS=Homo sapiens GN=CPPED1 PE=1 SV=3;>sp|Q9BRF8-2|CPPED_HUMAN Isoform 2 of Calcineurin-like phosphoesterase domain-containing protein 1 OS=Homo sapiens GN=CPPED1	2	2	2	6.7	6.7	6.7	35.548	75939	4.88046	-1.9965	0.0100809
H0YGP4	Carbamoyl-phosphate synthase [ammonia], mitochondrial	CPS1	>tr|H0YGP4|H0YGP4_HUMAN Carbamoyl-phosphate synthase 1, mitochondrial OS=Homo sapiens GN=CPS1 PE=3 SV=1;>sp|P31327|CPSM_HUMAN Carbamoyl-phosphate synthase [ammonia], mitochondrial OS=Homo sapiens GN=CPS1 PE=1 SV=2;>sp|P31327-2|CPSM_HUMAN Isoform 2 of Carba	74	74	72	56.4	56.4	55.4	165.93	86080000	7.9349	3.26602	1845.12
Q10570	Cleavage and polyadenylation specificity factor subunit 1	CPSF1	>sp|Q10570|CPSF1_HUMAN Cleavage and polyadenylation specificity factor subunit 1 OS=Homo sapiens GN=CPSF1 PE=1 SV=2	32	32	32	27.9	27.9	27.9	160.88	22111000	7.34461	2.249	177.419
Q9P2I0	Cleavage and polyadenylation specificity factor subunit 2	CPSF2	>sp|Q9P2I0|CPSF2_HUMAN Cleavage and polyadenylation specificity factor subunit 2 OS=Homo sapiens GN=CPSF2 PE=1 SV=2;>tr|B3KMI0|B3KMI0_HUMAN Uncharacterized protein OS=Homo sapiens GN=CPSF2 PE=2 SV=1	29	29	29	44.2	44.2	44.2	88.486	22189000	7.34614	2.25163	178.499
Q9UKF6	Cleavage and polyadenylation specificity factor subunit 3	CPSF3	>sp|Q9UKF6|CPSF3_HUMAN Cleavage and polyadenylation specificity factor subunit 3 OS=Homo sapiens GN=CPSF3 PE=1 SV=1;>tr|G5E9W3|G5E9W3_HUMAN Cleavage and polyadenylation specific factor 3, 73kDa, isoform CRA_b OS=Homo sapiens GN=CPSF3 PE=4 SV=1;>tr|F5GXZ2|F	24	24	24	43	43	43	77.485	18984000	7.27839	2.13491	136.429
Q5TA45	Integrator complex subunit 11	CPSF3L	>sp|Q5TA45|INT11_HUMAN Integrator complex subunit 11 OS=Homo sapiens GN=CPSF3L PE=1 SV=2;>sp|Q5TA45-3|INT11_HUMAN Isoform 3 of Integrator complex subunit 11 OS=Homo sapiens GN=CPSF3L;>tr|G3V1S5|G3V1S5_HUMAN Cleavage and polyadenylation specific factor 3-li	12	12	12	28.3	28.3	28.3	67.662	5218200	6.71752	1.16858	14.7429
O95639	Cleavage and polyadenylation specificity factor subunit 4	CPSF4	>sp|O95639|CPSF4_HUMAN Cleavage and polyadenylation specificity factor subunit 4 OS=Homo sapiens GN=CPSF4 PE=1 SV=1;>sp|O95639-2|CPSF4_HUMAN Isoform 2 of Cleavage and polyadenylation specificity factor subunit 4 OS=Homo sapiens GN=CPSF4;>sp|O95639-3|CPSF4_	12	12	11	54.6	54.6	51.3	30.255	34242000	7.53456	2.57627	376.936
A6NMK7	Putative cleavage and polyadenylation specificity factor subunit 4-like protein	CPSF4L	>sp|A6NMK7|CPS4L_HUMAN Putative cleavage and polyadenylation specificity factor subunit 4-like protein OS=Homo sapiens GN=CPSF4L PE=2 SV=3	2	1	1	10.6	5.6	5.6	20.727	160100	5.20439	-1.43841	0.0364414
Q16630-2	Cleavage and polyadenylation specificity factor subunit 6	CPSF6	>sp|Q16630-2|CPSF6_HUMAN Isoform 2 of Cleavage and polyadenylation specificity factor subunit 6 OS=Homo sapiens GN=CPSF6;>sp|Q16630|CPSF6_HUMAN Cleavage and polyadenylation specificity factor subunit 6 OS=Homo sapiens GN=CPSF6 PE=1 SV=2;>tr|C9JGC2|C9JGC2_H	17	17	17	30.4	30.4	30.4	63.47	141430000	8.15054	3.63755	4340.62
Q8N684-3	Cleavage and polyadenylation specificity factor subunit 7	CPSF7	>sp|Q8N684-3|CPSF7_HUMAN Isoform 3 of Cleavage and polyadenylation specificity factor subunit 7 OS=Homo sapiens GN=CPSF7;>sp|Q8N684|CPSF7_HUMAN Cleavage and polyadenylation specificity factor subunit 7 OS=Homo sapiens GN=CPSF7 PE=1 SV=1;>sp|Q8N684-2|CPSF7_	20	20	20	34.4	34.4	34.4	56.374	155350000	8.19131	3.70779	5102.63
P50416	Carnitine O-palmitoyltransferase 1, liver isoform	CPT1A	>sp|P50416|CPT1A_HUMAN Carnitine O-palmitoyltransferase 1, liver isoform OS=Homo sapiens GN=CPT1A PE=1 SV=2;>sp|P50416-2|CPT1A_HUMAN Isoform 2 of Carnitine O-palmitoyltransferase 1, liver isoform OS=Homo sapiens GN=CPT1A	21	21	21	30.7	30.7	30.7	88.367	18702000	7.27189	2.12371	132.956
P23786	Carnitine O-palmitoyltransferase 2, mitochondrial	CPT2	>sp|P23786|CPT2_HUMAN Carnitine O-palmitoyltransferase 2, mitochondrial OS=Homo sapiens GN=CPT2 PE=1 SV=2	6	6	6	11.7	11.7	11.7	73.776	1156400	6.06311	0.0410878	1.09923
Q9H3G5	Probable serine carboxypeptidase CPVL	CPVL	>sp|Q9H3G5|CPVL_HUMAN Probable serine carboxypeptidase CPVL OS=Homo sapiens GN=CPVL PE=1 SV=2	7	7	7	15.1	15.1	15.1	54.163	4219100	6.62522	1.00956	10.2225
Q96RY5	Protein cramped-like	CRAMP1L	>sp|Q96RY5|CRML_HUMAN Protein cramped-like OS=Homo sapiens GN=CRAMP1L PE=1 SV=3;>tr|B2RNX8|B2RNX8_HUMAN Crm, cramped-like (Drosophila) OS=Homo sapiens GN=CRAMP1L PE=2 SV=1	1	1	1	0.8	0.8	0.8	134.72	80104	4.90365	-1.95655	0.0110523
P43155	Carnitine O-acetyltransferase	CRAT	>sp|P43155|CACP_HUMAN Carnitine O-acetyltransferase OS=Homo sapiens GN=CRAT PE=1 SV=5;>sp|P43155-2|CACP_HUMAN Isoform 2 of Carnitine O-acetyltransferase OS=Homo sapiens GN=CRAT;>tr|C9JBD1|C9JBD1_HUMAN Carnitine O-acetyltransferase OS=Homo sapiens GN=CRAT P	1	1	1	1.4	1.4	1.4	70.857	82621	4.91709	-1.9334	0.0116574
Q96SW2	Protein cereblon	CRBN	>sp|Q96SW2|CRBN_HUMAN Protein cereblon OS=Homo sapiens GN=CRBN PE=1 SV=1;>sp|Q96SW2-2|CRBN_HUMAN Isoform 2 of Protein cereblon OS=Homo sapiens GN=CRBN	1	1	1	4.8	4.8	4.8	50.545	53877	4.7314	-2.25332	0.00558056
P16220	Cyclic AMP-responsive element-binding protein 1	CREB1	>sp|P16220|CREB1_HUMAN Cyclic AMP-responsive element-binding protein 1 OS=Homo sapiens GN=CREB1 PE=1 SV=2;>sp|P16220-2|CREB1_HUMAN Isoform CREB-B of Cyclic AMP-responsive element-binding protein 1 OS=Homo sapiens GN=CREB1;>tr|E7EWD7|E7EWD7_HUMAN CAMP-respo	5	5	4	17.6	17.6	15.5	36.688	87578000	7.9424	3.27893	1900.79
Q92793	CREB-binding protein	CREBBP;CREBBP variant protein	>sp|Q92793|CBP_HUMAN CREB-binding protein OS=Homo sapiens GN=CREBBP PE=1 SV=3;>tr|Q4LE28|Q4LE28_HUMAN CREB binding protein (Fragment) OS=Homo sapiens GN=CREBBP variant protein PE=2 SV=1	24	24	13	12.2	12.2	7.4	265.35	2339600	6.36914	0.568357	3.70132
P50238	Cysteine-rich protein 1	CRIP1	>sp|P50238|CRIP1_HUMAN Cysteine-rich protein 1 OS=Homo sapiens GN=CRIP1 PE=1 SV=3	2	2	2	45.5	45.5	45.5	8.5328	25258000	7.4024	2.34857	223.135
B7Z6C0	Cysteine-rich protein 2	CRIP2	>tr|B7Z6C0|B7Z6C0_HUMAN Cysteine-rich protein 2 OS=Homo sapiens GN=CRIP2 PE=2 SV=1;>sp|P52943|CRIP2_HUMAN Cysteine-rich protein 2 OS=Homo sapiens GN=CRIP2 PE=1 SV=1;>tr|H0YFA4|H0YFA4_HUMAN Cysteine-rich protein 2 (Fragment) OS=Homo sapiens GN=CRIP2 PE=4 SV	4	4	4	26.2	26.2	26.2	30.221	18366000	7.26401	2.11014	128.868
P46108	Adapter molecule crk	CRK	>sp|P46108|CRK_HUMAN Adapter molecule crk OS=Homo sapiens GN=CRK PE=1 SV=2;>sp|P46108-2|CRK_HUMAN Isoform Crk-I of Adapter molecule crk OS=Homo sapiens GN=CRK	9	9	9	35.2	35.2	35.2	33.83	3054500	6.48494	0.767867	5.85959
P46109	Crk-like protein	CRKL	>sp|P46109|CRKL_HUMAN Crk-like protein OS=Homo sapiens GN=CRKL PE=1 SV=1	5	5	5	26.7	26.7	26.7	33.777	2276900	6.35734	0.54803	3.53208
Q9BZJ0	Crooked neck-like protein 1	CRNKL1	>sp|Q9BZJ0|CRNL1_HUMAN Crooked neck-like protein 1 OS=Homo sapiens GN=CRNKL1 PE=1 SV=4;>tr|Q5JY65|Q5JY65_HUMAN Crooked neck pre-mRNA splicing factor-like 1 (Drosophila) OS=Homo sapiens GN=CRNKL1 PE=2 SV=1;>sp|Q9BZJ0-3|CRNL1_HUMAN Isoform 3 of Crooked neck-	11	11	11	14.2	14.2	14.2	100.45	974020	5.98857	-0.0873384	0.817827
Q5TZA2	Rootletin	CROCC	>sp|Q5TZA2|CROCC_HUMAN Rootletin OS=Homo sapiens GN=CROCC PE=1 SV=1;>tr|B1AKD8|B1AKD8_HUMAN Ciliary rootlet coiled-coil, rootletin (Fragment) OS=Homo sapiens GN=CROCC PE=4 SV=1	3	3	3	1.3	1.3	1.3	228.52	5347600	6.72816	1.18691	15.3784
Q5JWT2	Mediator of RNA polymerase II transcription subunit 23	CRSP3;MED23	>tr|Q5JWT2|Q5JWT2_HUMAN Cofactor required for Sp1 transcriptional activation, subunit 3, 130kDa OS=Homo sapiens GN=CRSP3 PE=2 SV=1;>sp|Q9ULK4|MED23_HUMAN Mediator of RNA polymerase II transcription subunit 23 OS=Homo sapiens GN=MED23 PE=1 SV=2;>sp|Q9ULK4-3	27	27	27	23.3	23.3	23.3	157.11	4809200	6.68207	1.10751	12.8088
O75718	Cartilage-associated protein	CRTAP	>sp|O75718|CRTAP_HUMAN Cartilage-associated protein OS=Homo sapiens GN=CRTAP PE=1 SV=1;>tr|Q8NB01|Q8NB01_HUMAN Uncharacterized protein OS=Homo sapiens GN=CRTAP PE=2 SV=1;>tr|C9JP16|C9JP16_HUMAN Cartilage-associated protein OS=Homo sapiens GN=CRTAP PE=4 SV=	9	9	9	21.7	21.7	21.7	46.561	4503300	6.65353	1.05833	11.4376
Q68DQ2	Beta/gamma crystallin domain-containing protein 3	CRYBG3	>sp|Q68DQ2|CRBG3_HUMAN Beta/gamma crystallin domain-containing protein 3 OS=Homo sapiens GN=CRYBG3 PE=2 SV=2	1	1	1	0.8	0.8	0.8	116.2	1027300	6.0117	-0.0474885	0.89642
Q08257	Quinone oxidoreductase	CRYZ	>sp|Q08257|QOR_HUMAN Quinone oxidoreductase OS=Homo sapiens GN=CRYZ PE=1 SV=1;>tr|A6NN60|A6NN60_HUMAN Crystallin, zeta (quinone reductase) OS=Homo sapiens GN=CRYZ PE=4 SV=1;>tr|A6NP24|A6NP24_HUMAN Crystallin, zeta (quinone reductase) (Fragment) OS=Homo sap	3	3	3	20.4	20.4	20.4	35.206	711510	5.85218	-0.322321	0.476079
O75390	Citrate synthase, mitochondrial;Citrate synthase	CS	>sp|O75390|CISY_HUMAN Citrate synthase, mitochondrial OS=Homo sapiens GN=CS PE=1 SV=2;>tr|B4DJV2|B4DJV2_HUMAN Citrate synthase OS=Homo sapiens GN=CS PE=2 SV=1	10	10	9	21.5	21.5	19.5	51.712	33263000	7.52196	2.55456	358.561
G5E9Q2	Cold shock domain-containing protein E1	CSDE1	>tr|G5E9Q2|G5E9Q2_HUMAN Cold shock domain containing E1, RNA-binding OS=Homo sapiens GN=CSDE1 PE=4 SV=1;>tr|E9PGZ0|E9PGZ0_HUMAN Cold shock domain containing E1, RNA-binding OS=Homo sapiens GN=CSDE1 PE=4 SV=1;>sp|O75534|CSDE1_HUMAN Cold shock domain-contain	16	16	16	21.9	21.9	21.9	93.741	4076000	6.61023	0.983738	9.63247
P55060	Exportin-2	CSE1L	>sp|P55060|XPO2_HUMAN Exportin-2 OS=Homo sapiens GN=CSE1L PE=1 SV=3;>sp|P55060-3|XPO2_HUMAN Isoform 3 of Exportin-2 OS=Homo sapiens GN=CSE1L;>tr|F8W904|F8W904_HUMAN CSE1 chromosome segregation 1-like (yeast) OS=Homo sapiens GN=CSE1L PE=4 SV=1;>tr|E7ENK9|E7	29	29	29	34.2	34.2	34.2	110.42	16200000	7.20952	2.01625	103.812
P41240	Tyrosine-protein kinase CSK	CSK	>sp|P41240|CSK_HUMAN Tyrosine-protein kinase CSK OS=Homo sapiens GN=CSK PE=1 SV=1;>tr|E7EQW6|E7EQW6_HUMAN C-src tyrosine kinase OS=Homo sapiens GN=CSK PE=4 SV=1	5	5	4	13.6	13.6	11.3	50.704	912790	5.96037	-0.135919	0.731275
P48729-2	Casein kinase I isoform alpha	CSNK1A1	>sp|P48729-2|KC1A_HUMAN Isoform 2 of Casein kinase I isoform alpha OS=Homo sapiens GN=CSNK1A1;>sp|P48729|KC1A_HUMAN Casein kinase I isoform alpha OS=Homo sapiens GN=CSNK1A1 PE=1 SV=2;>tr|Q71TU5|Q71TU5_HUMAN Casein kinase 1, alpha 1 OS=Homo sapiens GN=CSNK1	10	10	10	31.5	31.5	31.5	41.937	6756200	6.8297	1.36186	23.0071
P48730	Casein kinase I isoform delta;Casein kinase I isoform epsilon	CSNK1D;CSNK1E	>sp|P48730|KC1D_HUMAN Casein kinase I isoform delta OS=Homo sapiens GN=CSNK1D PE=1 SV=2;>sp|P48730-2|KC1D_HUMAN Isoform 2 of Casein kinase I isoform delta OS=Homo sapiens GN=CSNK1D;>tr|Q59FJ7|Q59FJ7_HUMAN Casein kinase 1, delta (Fragment) OS=Homo sapiens G	4	4	4	12.5	12.5	12.5	47.33	1019300	6.0083	-0.0533382	0.884427
Q5U5J2	Casein kinase II subunit alpha	CSNK2A1	>tr|Q5U5J2|Q5U5J2_HUMAN CSNK2A1 protein OS=Homo sapiens GN=CSNK2A1 PE=1 SV=1;>sp|P68400|CSK21_HUMAN Casein kinase II subunit alpha OS=Homo sapiens GN=CSNK2A1 PE=1 SV=1;>tr|E7EU96|E7EU96_HUMAN Casein kinase 2, alpha 1 polypeptide OS=Homo sapiens GN=CSNK2A1	12	12	12	33	33	33	45.908	53577000	7.72898	2.91124	815.146
P19784	Casein kinase II subunit alpha	CSNK2A2	>sp|P19784|CSK22_HUMAN Casein kinase II subunit alpha OS=Homo sapiens GN=CSNK2A2 PE=1 SV=1	15	15	15	47.4	47.4	47.4	41.213	47366000	7.67547	2.81904	659.234
Q5SRQ6	Casein kinase II subunit beta	CSNK2B	>tr|Q5SRQ6|Q5SRQ6_HUMAN Casein kinase 2 beta polypeptide OS=Homo sapiens GN=CSNK2B PE=4 SV=2;>sp|P67870|CSK2B_HUMAN Casein kinase II subunit beta OS=Homo sapiens GN=CSNK2B PE=1 SV=1;>tr|Q5SRQ3|Q5SRQ3_HUMAN Casein kinase 2 beta polypeptide OS=Homo sapiens G	7	7	7	41.9	41.9	41.9	26.925	38667000	7.58734	2.66721	464.735
P21291	Cysteine and glycine-rich protein 1	CSRP1	>sp|P21291|CSRP1_HUMAN Cysteine and glycine-rich protein 1 OS=Homo sapiens GN=CSRP1 PE=1 SV=3;>tr|B3KVC9|B3KVC9_HUMAN Cysteine and glycine-rich protein 1 OS=Homo sapiens GN=CSRP1 PE=2 SV=1;>tr|E9PS42|E9PS42_HUMAN Cysteine and glycine-rich protein 1 OS=Homo	9	9	9	56	56	56	20.567	193790000	8.28733	3.87323	7468.41
Q9H8E8	Cysteine-rich protein 2-binding protein	CSRP2BP	>sp|Q9H8E8|CSR2B_HUMAN Cysteine-rich protein 2-binding protein OS=Homo sapiens GN=CSRP2BP PE=1 SV=3;>sp|Q9H8E8-2|CSR2B_HUMAN Isoform 2 of Cysteine-rich protein 2-binding protein OS=Homo sapiens GN=CSRP2BP;>tr|E7EWR9|E7EWR9_HUMAN Uncharacterized protein OS=	3	3	3	4.1	4.1	4.1	88.843	227780	5.35752	-1.17459	0.0668981
P04080	Cystatin-B	CSTB	>sp|P04080|CYTB_HUMAN Cystatin-B OS=Homo sapiens GN=CSTB PE=1 SV=2	3	3	3	33.7	33.7	33.7	11.139	9625000	6.9834	1.62667	42.3322
Q05048	Cleavage stimulation factor subunit 1	CSTF1	>sp|Q05048|CSTF1_HUMAN Cleavage stimulation factor subunit 1 OS=Homo sapiens GN=CSTF1 PE=1 SV=1	15	15	15	51.5	51.5	51.5	48.357	78279000	7.89365	3.19494	1566.54
P33240	Cleavage stimulation factor subunit 2	CSTF2	>sp|P33240|CSTF2_HUMAN Cleavage stimulation factor subunit 2 OS=Homo sapiens GN=CSTF2 PE=1 SV=1;>sp|P33240-2|CSTF2_HUMAN Isoform 2 of Cleavage stimulation factor subunit 2 OS=Homo sapiens GN=CSTF2;>tr|B4DUD5|B4DUD5_HUMAN Uncharacterized protein OS=Homo sap	14	8	8	36	21.8	21.8	60.959	33192000	7.52103	2.55296	357.244
Q9H0L4	Cleavage stimulation factor subunit 2 tau variant	CSTF2T	>sp|Q9H0L4|CSTFT_HUMAN Cleavage stimulation factor subunit 2 tau variant OS=Homo sapiens GN=CSTF2T PE=1 SV=1	14	14	8	30	30	16.7	64.436	28387000	7.45312	2.43595	272.869
Q12996	Cleavage stimulation factor subunit 3	CSTF3	>sp|Q12996|CSTF3_HUMAN Cleavage stimulation factor subunit 3 OS=Homo sapiens GN=CSTF3 PE=1 SV=1;>tr|F5H0G6|F5H0G6_HUMAN Cleavage stimulation factor, 3 pre-RNA, subunit 3, 77kDa OS=Homo sapiens GN=CSTF3 PE=4 SV=1	24	24	24	40.7	40.7	40.7	82.921	39210000	7.5934	2.67764	476.037
G3V599	Cutaneous T-cell lymphoma-associated antigen 5;Cutaneous T-cell lymphoma-associated antigen 9;Cutaneous T-cell lymphoma-associated antigen 8;Putative protein cTAGE-6;Cutaneous T-cell lymphoma-associated antigen 4;Protein cTAGE-2	CTAGE5;CTAGE9;CTAGE8;CTAGE6P;CTAGE4;CTAGE1	>tr|G3V599|G3V599_HUMAN Uncharacterized protein OS=Homo sapiens PE=4 SV=1;>sp|O15320-5|CTGE5_HUMAN Isoform 6 of Cutaneous T-cell lymphoma-associated antigen 5 OS=Homo sapiens GN=CTAGE5;>sp|O15320|CTGE5_HUMAN Cutaneous T-cell lymphoma-associated antigen 5 O	4	4	4	4.1	4.1	4.1	151.72	136930	5.1365	-1.55538	0.0278369
Q13363	C-terminal-binding protein 1	CTBP1	>sp|Q13363|CTBP1_HUMAN C-terminal-binding protein 1 OS=Homo sapiens GN=CTBP1 PE=1 SV=2;>tr|Q7Z2Q5|Q7Z2Q5_HUMAN C-terminal binding protein 1 OS=Homo sapiens GN=CTBP1 PE=2 SV=1;>tr|D6RAX2|D6RAX2_HUMAN C-terminal-binding protein 1 (Fragment) OS=Homo sapiens G	6	4	4	17	13	13	47.535	2991500	6.47589	0.752273	5.65292
P56545-2	C-terminal-binding protein 2	CTBP2	>sp|P56545-2|CTBP2_HUMAN Isoform 2 of C-terminal-binding protein 2 OS=Homo sapiens GN=CTBP2;>tr|Q5SQP8|Q5SQP8_HUMAN C-terminal binding protein 2 OS=Homo sapiens GN=CTBP2 PE=2 SV=1;>sp|P56545|CTBP2_HUMAN C-terminal-binding protein 2 OS=Homo sapiens GN=CTBP2	10	10	8	18	18	16.1	106.19	10894000	7.03719	1.71934	52.4011
P49711	Transcriptional repressor CTCF	CTCF	>sp|P49711|CTCF_HUMAN Transcriptional repressor CTCF OS=Homo sapiens GN=CTCF PE=1 SV=1;>tr|B5MC38|B5MC38_HUMAN Uncharacterized protein OS=Homo sapiens GN=CTCF PE=4 SV=1	7	7	7	14.3	14.3	14.3	82.785	3548800	6.55008	0.8801	7.58752
Q9Y5B0	RNA polymerase II subunit A C-terminal domain phosphatase	CTDP1	>sp|Q9Y5B0|CTDP1_HUMAN RNA polymerase II subunit A C-terminal domain phosphatase OS=Homo sapiens GN=CTDP1 PE=1 SV=3;>sp|Q9Y5B0-3|CTDP1_HUMAN Isoform 3 of RNA polymerase II subunit A C-terminal domain phosphatase OS=Homo sapiens GN=CTDP1	1	1	1	1	1	1	104.4	0	#NAME?	#NAME?	0
P32929	Cystathionine gamma-lyase	CTH	>sp|P32929|CGL_HUMAN Cystathionine gamma-lyase OS=Homo sapiens GN=CTH PE=1 SV=3;>tr|E9PDV0|E9PDV0_HUMAN Cystathionase (cystathionine gamma-lyase) OS=Homo sapiens GN=CTH PE=3 SV=1;>sp|P32929-2|CGL_HUMAN Isoform 2 of Cystathionine gamma-lyase OS=Homo sapiens	1	1	1	2.7	2.7	2.7	44.508	43867	4.64214	-2.40712	0.00391635
P35221-2	Catenin alpha-1	CTNNA1	>sp|P35221-2|CTNA1_HUMAN Isoform 2 of Catenin alpha-1 OS=Homo sapiens GN=CTNNA1;>tr|F6XBD8|F6XBD8_HUMAN Catenin (cadherin-associated protein), alpha 1, 102kDa OS=Homo sapiens GN=CTNNA1 PE=4 SV=1;>sp|P35221|CTNA1_HUMAN Catenin alpha-1 OS=Homo sapiens GN=CTN	25	25	21	40.3	40.3	35.2	102.63	5422500	6.7342	1.19732	15.7514
P26232	Catenin alpha-2	CTNNA2	>sp|P26232|CTNA2_HUMAN Catenin alpha-2 OS=Homo sapiens GN=CTNNA2 PE=1 SV=5;>sp|P26232-5|CTNA2_HUMAN Isoform 5 of Catenin alpha-2 OS=Homo sapiens GN=CTNNA2;>sp|P26232-2|CTNA2_HUMAN Isoform 2 of Catenin alpha-2 OS=Homo sapiens GN=CTNNA2;>sp|P26232-3|CTNA2_HU	5	1	1	6.9	1.9	1.9	105.31	222100	5.34655	-1.19348	0.06405
Q8WYA6	Beta-catenin-like protein 1	CTNNBL1	>sp|Q8WYA6|CTBL1_HUMAN Beta-catenin-like protein 1 OS=Homo sapiens GN=CTNNBL1 PE=1 SV=1;>sp|Q8WYA6-2|CTBL1_HUMAN Isoform 2 of Beta-catenin-like protein 1 OS=Homo sapiens GN=CTNNBL1;>sp|Q8WYA6-3|CTBL1_HUMAN Isoform 3 of Beta-catenin-like protein 1 OS=Homo s	25	25	25	34.8	34.8	34.8	65.173	50697000	7.70498	2.86989	741.126
O60716	Catenin delta-1	CTNND1	>sp|O60716|CTND1_HUMAN Catenin delta-1 OS=Homo sapiens GN=CTNND1 PE=1 SV=1;>sp|O60716-2|CTND1_HUMAN Isoform 1AB of Catenin delta-1 OS=Homo sapiens GN=CTNND1;>sp|O60716-4|CTND1_HUMAN Isoform 1BC of Catenin delta-1 OS=Homo sapiens GN=CTNND1;>tr|F8WA43|F8WA43	12	12	12	20.7	20.7	20.7	108.17	2421900	6.38416	0.594225	3.92849
P17812	CTP synthase 1	CTPS	>sp|P17812|PYRG1_HUMAN CTP synthase 1 OS=Homo sapiens GN=CTPS PE=1 SV=2;>tr|B4DR64|B4DR64_HUMAN Uncharacterized protein OS=Homo sapiens GN=CTPS PE=2 SV=1	14	14	14	25.2	25.2	25.2	66.69	5443700	6.73589	1.20024	15.8577
Q6PD62	RNA polymerase-associated protein CTR9 homolog	CTR9	>sp|Q6PD62|CTR9_HUMAN RNA polymerase-associated protein CTR9 homolog OS=Homo sapiens GN=CTR9 PE=1 SV=1	34	34	34	32.7	32.7	32.7	133.5	17745000	7.24908	2.08441	121.452
P10619	Lysosomal protective protein;Lysosomal protective protein 32 kDa chain;Lysosomal protective protein 20 kDa chain	CTSA	>sp|P10619|PPGB_HUMAN Lysosomal protective protein OS=Homo sapiens GN=CTSA PE=1 SV=2	3	3	3	7.3	7.3	7.3	54.465	1004700	6.00204	-0.0641334	0.862714
P53634	Dipeptidyl peptidase 1;Dipeptidyl peptidase 1 exclusion domain chain;Dipeptidyl peptidase 1 heavy chain;Dipeptidyl peptidase 1 light chain	CTSC	>sp|P53634|CATC_HUMAN Dipeptidyl peptidase 1 OS=Homo sapiens GN=CTSC PE=1 SV=2;>tr|F5HGG6|F5HGG6_HUMAN Uncharacterized protein OS=Homo sapiens GN=CTSC PE=3 SV=1	8	8	8	23.8	23.8	23.8	51.853	1555000	6.19173	0.262693	1.83102
P07339	Cathepsin D;Cathepsin D light chain;Cathepsin D heavy chain	CTSD	>sp|P07339|CATD_HUMAN Cathepsin D OS=Homo sapiens GN=CTSD PE=1 SV=1	5	5	5	15.8	15.8	15.8	44.552	2153600	6.33317	0.506372	3.20902
P07711	Cathepsin L1;Cathepsin L1 heavy chain;Cathepsin L1 light chain	CTSL1	>sp|P07711|CATL1_HUMAN Cathepsin L1 OS=Homo sapiens GN=CTSL1 PE=1 SV=2	1	1	1	4.2	4.2	4.2	37.564	38337	4.58362	-2.50794	0.00310497
Q14247	Src substrate cortactin	CTTN	>sp|Q14247|SRC8_HUMAN Src substrate cortactin OS=Homo sapiens GN=CTTN PE=1 SV=2;>tr|Q96H99|Q96H99_HUMAN Cortactin OS=Homo sapiens GN=CTTN PE=2 SV=1;>tr|Q8N707|Q8N707_HUMAN CTTN protein OS=Homo sapiens GN=CTTN PE=2 SV=1	17	17	17	38.2	38.2	38.2	61.585	7947100	6.90021	1.48334	30.4325
Q13616	Cullin-1	CUL1	>sp|Q13616|CUL1_HUMAN Cullin-1 OS=Homo sapiens GN=CUL1 PE=1 SV=2;>tr|E7EWR0|E7EWR0_HUMAN Cullin 1 OS=Homo sapiens GN=CUL1 PE=3 SV=1;>tr|B3KTW0|B3KTW0_HUMAN Cullin 1 OS=Homo sapiens GN=CUL1 PE=2 SV=1	26	26	26	40.9	40.9	40.9	89.677	12575000	7.09951	1.82671	67.0986
G3V1S2	Cullin-2	CUL2	>tr|G3V1S2|G3V1S2_HUMAN Cullin 2 OS=Homo sapiens GN=CUL2 PE=3 SV=1;>sp|Q13617|CUL2_HUMAN Cullin-2 OS=Homo sapiens GN=CUL2 PE=1 SV=2;>tr|Q5T2B5|Q5T2B5_HUMAN Cullin 2 OS=Homo sapiens GN=CUL2 PE=2 SV=1;>tr|Q5T2B7|Q5T2B7_HUMAN Cullin 2 OS=Homo sapiens GN=CUL2	8	8	8	13.9	13.9	13.9	89.491	1024000	6.0103	-0.049896	0.891464
Q13618	Cullin-3	CUL3	>sp|Q13618|CUL3_HUMAN Cullin-3 OS=Homo sapiens GN=CUL3 PE=1 SV=2;>sp|Q13618-2|CUL3_HUMAN Isoform 2 of Cullin-3 OS=Homo sapiens GN=CUL3;>sp|Q13618-3|CUL3_HUMAN Isoform 3 of Cullin-3 OS=Homo sapiens GN=CUL3	10	10	10	13.9	13.9	13.9	88.929	2171100	6.33668	0.512428	3.25408
Q13619	Cullin-4A	CUL4A	>sp|Q13619|CUL4A_HUMAN Cullin-4A OS=Homo sapiens GN=CUL4A PE=1 SV=3;>tr|A8MSH7|A8MSH7_HUMAN Uncharacterized protein OS=Homo sapiens GN=CUL4A PE=3 SV=1;>sp|Q13619-2|CUL4A_HUMAN Isoform 2 of Cullin-4A OS=Homo sapiens GN=CUL4A	32	32	21	44.8	44.8	34	87.679	18934000	7.27724	2.13293	135.811
Q13620	Cullin-4B	CUL4B	>sp|Q13620|CUL4B_HUMAN Cullin-4B OS=Homo sapiens GN=CUL4B PE=1 SV=4;>sp|Q13620-1|CUL4B_HUMAN Isoform 2 of Cullin-4B OS=Homo sapiens GN=CUL4B;>sp|Q13620-3|CUL4B_HUMAN Isoform 3 of Cullin-4B OS=Homo sapiens GN=CUL4B	24	13	13	27.1	18.4	18.4	103.98	4360800	6.63957	1.03427	10.8212
Q93034	Cullin-5	CUL5	>sp|Q93034|CUL5_HUMAN Cullin-5 OS=Homo sapiens GN=CUL5 PE=1 SV=4	5	5	5	8.1	8.1	8.1	90.954	198910	5.29866	-1.27599	0.052967
O60888-2	Protein CutA	CUTA	>sp|O60888-2|CUTA_HUMAN Isoform A of Protein CutA OS=Homo sapiens GN=CUTA;>sp|O60888|CUTA_HUMAN Protein CutA OS=Homo sapiens GN=CUTA PE=1 SV=2;>sp|O60888-3|CUTA_HUMAN Isoform C of Protein CutA OS=Homo sapiens GN=CUTA;>tr|C9IZG4|C9IZG4_HUMAN CutA divalent c	3	3	3	21.2	21.2	21.2	20.925	3969200	6.5987	0.963871	9.20175
Q9NTM9	Copper homeostasis protein cutC homolog	CUTC;RP11-483F11.3	>sp|Q9NTM9|CUTC_HUMAN Copper homeostasis protein cutC homolog OS=Homo sapiens GN=CUTC PE=1 SV=1;>tr|Q5TCZ7|Q5TCZ7_HUMAN CGI-32 protein (Fragment) OS=Homo sapiens GN=RP11-483F11.3 PE=2 SV=1	7	7	7	39.6	39.6	39.6	29.341	13504000	7.13046	1.88005	75.8657
P39880-3	Homeobox protein cut-like 1	CUX1	>sp|P39880-3|CUX1_HUMAN Isoform 3 of Homeobox protein cut-like 1 OS=Homo sapiens GN=CUX1;>sp|P39880|CUX1_HUMAN Homeobox protein cut-like 1 OS=Homo sapiens GN=CUX1 PE=1 SV=3;>sp|P39880-2|CUX1_HUMAN Isoform 2 of Homeobox protein cut-like 1 OS=Homo sapiens GN	29	29	29	24	24	24	165.69	5074000	6.70535	1.14761	14.048
Q9P013	Protein CWC15 homolog	CWC15	>sp|Q9P013|CWC15_HUMAN Protein CWC15 homolog OS=Homo sapiens GN=CWC15 PE=1 SV=2	6	6	6	29.7	29.7	29.7	26.624	53922000	7.73177	2.91604	824.211
B7WP27	Pre-mRNA-splicing factor CWC22 homolog	CWC22	>tr|B7WP27|B7WP27_HUMAN CWC22 spliceosome-associated protein homolog (S. cerevisiae) OS=Homo sapiens GN=CWC22 PE=4 SV=1;>sp|Q9HCG8|CWC22_HUMAN Pre-mRNA-splicing factor CWC22 homolog OS=Homo sapiens GN=CWC22 PE=1 SV=3;>tr|B7WP74|B7WP74_HUMAN CWC22 spliceoso	5	5	5	6.1	6.1	6.1	105.52	705510	5.8485	-0.328658	0.469183
Q9NXE8	Pre-mRNA-splicing factor CWC25 homolog	CWC25	>sp|Q9NXE8|CWC25_HUMAN Pre-mRNA-splicing factor CWC25 homolog OS=Homo sapiens GN=CWC25 PE=1 SV=1;>tr|B4DJK2|B4DJK2_HUMAN Uncharacterized protein OS=Homo sapiens GN=CWC25 PE=2 SV=1	2	2	2	4.5	4.5	4.5	49.647	123980	5.09335	-1.62972	0.0234576
Q6UX04	Peptidyl-prolyl cis-trans isomerase CWC27 homolog	CWC27	>sp|Q6UX04|CWC27_HUMAN Peptidyl-prolyl cis-trans isomerase CWC27 homolog OS=Homo sapiens GN=CWC27 PE=1 SV=1;>tr|F5H636|F5H636_HUMAN CWC27 spliceosome-associated protein homolog (S. cerevisiae) OS=Homo sapiens GN=CWC27 PE=4 SV=1;>sp|Q6UX04-2|CWC27_HUMAN Iso	7	7	7	25.6	25.6	25.6	53.846	4400300	6.64348	1.04102	10.9906
Q69YN2	CWF19-like protein 1	CWF19L1	>sp|Q69YN2|C19L1_HUMAN CWF19-like protein 1 OS=Homo sapiens GN=CWF19L1 PE=1 SV=2;>sp|Q69YN2-3|C19L1_HUMAN Isoform 3 of CWF19-like protein 1 OS=Homo sapiens GN=CWF19L1	13	13	13	29.7	29.7	29.7	60.618	4387800	6.64225	1.03889	10.9369
Q2TBE0	CWF19-like protein 2	CWF19L2	>sp|Q2TBE0|C19L2_HUMAN CWF19-like protein 2 OS=Homo sapiens GN=CWF19L2 PE=1 SV=4;>sp|Q2TBE0-2|C19L2_HUMAN Isoform 2 of CWF19-like protein 2 OS=Homo sapiens GN=CWF19L2;>sp|Q2TBE0-3|C19L2_HUMAN Isoform 3 of CWF19-like protein 2 OS=Homo sapiens GN=CWF19L2;>tr	7	7	7	10.6	10.6	10.6	103.79	1145600	6.05903	0.0340668	1.0816
Q9H5V9	UPF0428 protein CXorf56	CXorf56	>sp|Q9H5V9|CX056_HUMAN UPF0428 protein CXorf56 OS=Homo sapiens GN=CXorf56 PE=1 SV=1;>tr|F5GWL7|F5GWL7_HUMAN Chromosome X open reading frame 56 OS=Homo sapiens GN=CXorf56 PE=4 SV=1;>tr|A8MPX7|A8MPX7_HUMAN Chromosome X open reading frame 56, isoform CRA_b OS	3	3	3	16.7	16.7	16.7	25.624	1669600	6.22261	0.3159	2.06966
Q9P0U4-2	CpG-binding protein	CXXC1	>sp|Q9P0U4-2|CXXC1_HUMAN Isoform 2 of CpG-binding protein OS=Homo sapiens GN=CXXC1;>sp|Q9P0U4|CXXC1_HUMAN CpG-binding protein OS=Homo sapiens GN=CXXC1 PE=1 SV=2	11	11	11	18.8	18.8	18.8	76.226	6027700	6.78015	1.27649	18.9013
O43169	Cytochrome b5 type B	CYB5B	>sp|O43169|CYB5B_HUMAN Cytochrome b5 type B OS=Homo sapiens GN=CYB5B PE=1 SV=2;>tr|D6RFH4|D6RFH4_HUMAN Cytochrome b5 type B (outer mitochondrial membrane) OS=Homo sapiens GN=CYB5B PE=3 SV=1	3	3	3	44.5	44.5	44.5	16.332	8831400	6.94603	1.56228	36.4992
Q9UHQ9	NADH-cytochrome b5 reductase 1	CYB5R1	>sp|Q9UHQ9|NB5R1_HUMAN NADH-cytochrome b5 reductase 1 OS=Homo sapiens GN=CYB5R1 PE=1 SV=1	2	2	2	7.5	7.5	7.5	34.094	417930	5.6211	-0.720447	0.19035
B7Z7L3	NADH-cytochrome b5 reductase 3;NADH-cytochrome b5 reductase 3 membrane-bound form;NADH-cytochrome b5 reductase 3 soluble form	CYB5R3	>tr|B7Z7L3|B7Z7L3_HUMAN Cytochrome b5 reductase 3 OS=Homo sapiens GN=CYB5R3 PE=2 SV=1;>sp|P00387|NB5R3_HUMAN NADH-cytochrome b5 reductase 3 OS=Homo sapiens GN=CYB5R3 PE=1 SV=3;>sp|P00387-2|NB5R3_HUMAN Isoform 2 of NADH-cytochrome b5 reductase 3 OS=Homo sap	5	5	5	21.3	21.3	21.3	38.226	2901100	6.46256	0.729313	5.36183
P08574	Cytochrome c1, heme protein, mitochondrial	CYC1	>sp|P08574|CY1_HUMAN Cytochrome c1, heme protein, mitochondrial OS=Homo sapiens GN=CYC1 PE=1 SV=3	2	2	2	12.3	12.3	12.3	35.422	3497800	6.54379	0.869269	7.40063
P99999	Cytochrome c	CYCS	>sp|P99999|CYC_HUMAN Cytochrome c OS=Homo sapiens GN=CYCS PE=1 SV=2;>tr|C9JFR7|C9JFR7_HUMAN Cytochrome c, somatic (Fragment) OS=Homo sapiens GN=CYCS PE=3 SV=1	6	6	6	40	40	40	11.749	529380000	8.72377	4.62517	42186.1
Q7L576	Cytoplasmic FMR1-interacting protein 1	CYFIP1	>sp|Q7L576|CYFP1_HUMAN Cytoplasmic FMR1-interacting protein 1 OS=Homo sapiens GN=CYFIP1 PE=1 SV=1;>tr|E7EQ04|E7EQ04_HUMAN Cytoplasmic FMR1-interacting protein 1 OS=Homo sapiens GN=CYFIP1 PE=4 SV=1;>sp|Q7L576-2|CYFP1_HUMAN Isoform 2 of Cytoplasmic FMR1-inte	21	21	12	17.8	17.8	9.9	145.18	4848800	6.68563	1.11365	12.9911
E7EWA4	Cytoplasmic FMR1-interacting protein 2	CYFIP2	>tr|E7EWA4|E7EWA4_HUMAN Cytoplasmic FMR1-interacting protein 2 OS=Homo sapiens GN=CYFIP2 PE=4 SV=1;>sp|Q96F07|CYFP2_HUMAN Cytoplasmic FMR1-interacting protein 2 OS=Homo sapiens GN=CYFIP2 PE=1 SV=2;>tr|E7EVF4|E7EVF4_HUMAN Cytoplasmic FMR1-interacting protei	12	3	3	8.9	1.2	1.2	148.42	157550	5.19742	-1.45042	0.0354471
Q96SQ9-2	Cytochrome P450 2S1	CYP2S1	>sp|Q96SQ9-2|CP2S1_HUMAN Isoform 2 of Cytochrome P450 2S1 OS=Homo sapiens GN=CYP2S1;>sp|Q96SQ9|CP2S1_HUMAN Cytochrome P450 2S1 OS=Homo sapiens GN=CYP2S1 PE=2 SV=2	1	1	1	1.6	1.6	1.6	62.23	189560	5.27775	-1.31202	0.0487505
Q16850	Lanosterol 14-alpha demethylase	CYP51A1	>sp|Q16850|CP51A_HUMAN Lanosterol 14-alpha demethylase OS=Homo sapiens GN=CYP51A1 PE=1 SV=3;>tr|F5H3N4|F5H3N4_HUMAN Cytochrome P450, family 51, subfamily A, polypeptide 1 OS=Homo sapiens GN=CYP51A1 PE=3 SV=1;>tr|C9IYR8|C9IYR8_HUMAN Cytochrome P450, family	1	1	1	4	4	4	56.805	45662	4.65955	-2.37711	0.00419652
P98082	Disabled homolog 2	DAB2	>sp|P98082|DAB2_HUMAN Disabled homolog 2 OS=Homo sapiens GN=DAB2 PE=1 SV=3;>sp|P98082-3|DAB2_HUMAN Isoform 3 of Disabled homolog 2 OS=Homo sapiens GN=DAB2;>sp|P98082-2|DAB2_HUMAN Isoform 2 of Disabled homolog 2 OS=Homo sapiens GN=DAB2	11	11	11	21.9	21.9	21.9	82.447	5291700	6.7236	1.17905	15.1025
Q5VWQ8	Disabled homolog 2-interacting protein	DAB2IP	>sp|Q5VWQ8|DAB2P_HUMAN Disabled homolog 2-interacting protein OS=Homo sapiens GN=DAB2IP PE=1 SV=2;>tr|G3XA90|G3XA90_HUMAN DAB2 interacting protein OS=Homo sapiens GN=DAB2IP PE=4 SV=1;>tr|H0Y3A3|H0Y3A3_HUMAN DAB2-interacting protein (Fragment) OS=Homo sapie	3	3	3	3	3	3	131.62	79421	4.89994	-1.96296	0.0108904
P61803	Dolichyl-diphosphooligosaccharide--protein glycosyltransferase subunit DAD1	DAD1	>sp|P61803|DAD1_HUMAN Dolichyl-diphosphooligosaccharide--protein glycosyltransferase subunit DAD1 OS=Homo sapiens GN=DAD1 PE=1 SV=3;>tr|F5GXX5|F5GXX5_HUMAN Defender against cell death 1 OS=Homo sapiens GN=DAD1 PE=4 SV=1;>tr|F5H895|F5H895_HUMAN Defender aga	2	2	2	19.5	19.5	19.5	12.497	6327100	6.8012	1.31276	20.5477
Q14118	Dystroglycan;Alpha-dystroglycan;Beta-dystroglycan	DAG1	>sp|Q14118|DAG1_HUMAN Dystroglycan OS=Homo sapiens GN=DAG1 PE=1 SV=2	2	2	2	5.3	5.3	5.3	97.44	667090	5.82418	-0.370557	0.426033
Q8NCG7	Sn1-specific diacylglycerol lipase beta	DAGLB	>sp|Q8NCG7|DGLB_HUMAN Sn1-specific diacylglycerol lipase beta OS=Homo sapiens GN=DAGLB PE=1 SV=2;>tr|E7ET49|E7ET49_HUMAN Diacylglycerol lipase, beta OS=Homo sapiens GN=DAGLB PE=4 SV=1;>tr|B4DQU0|B4DQU0_HUMAN Diacylglycerol lipase, beta OS=Homo sapiens GN=D	2	2	2	4.6	4.6	4.6	73.731	117850	5.07133	-1.66766	0.0214952
Q3LXA3	Bifunctional ATP-dependent dihydroxyacetone kinase/FAD-AMP lyase (cyclizing);ATP-dependent dihydroxyacetone kinase;FAD-AMP lyase (cyclizing)	DAK	>sp|Q3LXA3|DHAK_HUMAN Bifunctional ATP-dependent dihydroxyacetone kinase/FAD-AMP lyase (cyclizing) OS=Homo sapiens GN=DAK PE=1 SV=2;>tr|H0YCY6|H0YCY6_HUMAN Dihydroxyacetone kinase 2 homolog (S. cerevisiae) (Fragment) OS=Homo sapiens GN=DAK PE=4 SV=1	7	7	7	17.9	17.9	17.9	58.946	911220	5.95962	-0.137207	0.729109
P51398	28S ribosomal protein S29, mitochondrial	DAP3	>sp|P51398|RT29_HUMAN 28S ribosomal protein S29, mitochondrial OS=Homo sapiens GN=DAP3 PE=1 SV=1;>tr|E7EM60|E7EM60_HUMAN Death-associated protein 3 OS=Homo sapiens GN=DAP3 PE=4 SV=1;>tr|B4DP59|B4DP59_HUMAN Death associated protein 3, isoform CRA_d OS=Homo	3	3	3	8.3	8.3	8.3	45.566	1402000	6.14675	0.185192	1.53176
E9JGM7	Death-associated protein kinase 2	DAPK2	>tr|E9JGM7|E9JGM7_HUMAN DAP-kinase-related protein 1 beta isoform OS=Homo sapiens GN=DAPK2 PE=2 SV=1;>sp|Q9UIK4-2|DAPK2_HUMAN Isoform 2 of Death-associated protein kinase 2 OS=Homo sapiens GN=DAPK2;>sp|Q9UIK4|DAPK2_HUMAN Death-associated protein kinase 2 O	2	1	1	6.8	3.5	3.5	55.931	484070	5.68491	-0.610517	0.245179
O43293	Death-associated protein kinase 3	DAPK3	>sp|O43293|DAPK3_HUMAN Death-associated protein kinase 3 OS=Homo sapiens GN=DAPK3 PE=1 SV=1;>sp|O43293-2|DAPK3_HUMAN Isoform 2 of Death-associated protein kinase 3 OS=Homo sapiens GN=DAPK3	3	3	2	9.9	9.9	6.4	52.535	988940	5.99517	-0.0759637	0.83953
P14868	Aspartate--tRNA ligase, cytoplasmic	DARS;DKFZp781B11202	>sp|P14868|SYDC_HUMAN Aspartate--tRNA ligase, cytoplasmic OS=Homo sapiens GN=DARS PE=1 SV=2;>tr|Q68CR9|Q68CR9_HUMAN Aspartyl-tRNA synthetase OS=Homo sapiens GN=DKFZp781B11202 PE=2 SV=1	10	10	10	24	24	24	57.136	3328900	6.5223	0.832236	6.79573
Q6PI48	Aspartate--tRNA ligase, mitochondrial	DARS2	>sp|Q6PI48|SYDM_HUMAN Aspartate--tRNA ligase, mitochondrial OS=Homo sapiens GN=DARS2 PE=1 SV=1	12	12	12	23.3	23.3	23.3	73.562	4317500	6.63523	1.02681	10.6367
Q9UER7	Death domain-associated protein 6	DAXX	>sp|Q9UER7|DAXX_HUMAN Death domain-associated protein 6 OS=Homo sapiens GN=DAXX PE=1 SV=2;>sp|Q9UER7-2|DAXX_HUMAN Isoform 2 of Death domain-associated protein 6 OS=Homo sapiens GN=DAXX;>tr|F5H082|F5H082_HUMAN Uncharacterized protein OS=Homo sapiens GN=DAXX	7	7	7	13	13	13	81.372	5425200	6.73442	1.19769	15.7649
Q96EP5	DAZ-associated protein 1	DAZAP1	>sp|Q96EP5|DAZP1_HUMAN DAZ-associated protein 1 OS=Homo sapiens GN=DAZAP1 PE=1 SV=1;>sp|Q96EP5-2|DAZP1_HUMAN Isoform 2 of DAZ-associated protein 1 OS=Homo sapiens GN=DAZAP1	9	9	9	25.6	25.6	25.6	43.383	99869000	7.99943	3.3772	2383.42
B8ZWD6	Acyl-CoA-binding protein	DBI	>tr|B8ZWD6|B8ZWD6_HUMAN Diazepam binding inhibitor (GABA receptor modulator, acyl-CoA binding protein) OS=Homo sapiens GN=DBI PE=2 SV=1;>tr|B8ZWD7|B8ZWD7_HUMAN Diazepam binding inhibitor (GABA receptor modulator, acyl-CoA binding protein) OS=Homo sapiens G	1	1	1	10.8	10.8	10.8	16.495	1060600	6.02555	-0.0236187	0.947068
A8MV58	Drebrin	DBN1	>tr|A8MV58|A8MV58_HUMAN Drebrin 1 OS=Homo sapiens GN=DBN1 PE=4 SV=1;>sp|Q16643|DREB_HUMAN Drebrin OS=Homo sapiens GN=DBN1 PE=1 SV=4;>tr|D6R9W4|D6R9W4_HUMAN Drebrin 1 (Fragment) OS=Homo sapiens GN=DBN1 PE=4 SV=1;>sp|Q16643-2|DREB_HUMAN Isoform 2 of Drebrin	7	7	7	14.1	14.1	14.1	76.299	1043700	6.01858	-0.0356376	0.921218
Q9UJU6-3	Drebrin-like protein	DBNL	>sp|Q9UJU6-3|DBNL_HUMAN Isoform 3 of Drebrin-like protein OS=Homo sapiens GN=DBNL;>sp|Q9UJU6-2|DBNL_HUMAN Isoform 2 of Drebrin-like protein OS=Homo sapiens GN=DBNL;>sp|Q9UJU6|DBNL_HUMAN Drebrin-like protein OS=Homo sapiens GN=DBNL PE=1 SV=1;>tr|B4DDD6|B4DD	5	5	5	17.5	17.5	17.5	49.042	1510700	6.17918	0.241066	1.74207
Q9UK59	Lariat debranching enzyme	DBR1	>sp|Q9UK59|DBR1_HUMAN Lariat debranching enzyme OS=Homo sapiens GN=DBR1 PE=1 SV=2	5	5	5	12.5	12.5	12.5	61.554	466790	5.66912	-0.637716	0.230295
P11182	Lipoamide acyltransferase component of branched-chain alpha-keto acid dehydrogenase complex, mitochondrial	DBT	>sp|P11182|ODB2_HUMAN Lipoamide acyltransferase component of branched-chain alpha-keto acid dehydrogenase complex, mitochondrial OS=Homo sapiens GN=DBT PE=1 SV=3;>tr|F5H1F9|F5H1F9_HUMAN Dihydrolipoamide branched chain transacylase E2 OS=Homo sapiens GN=DBT	4	4	4	10.8	10.8	10.8	53.486	3883000	6.58917	0.947442	8.86016
Q9NV06	DDB1- and CUL4-associated factor 13	DCAF13	>sp|Q9NV06|DCA13_HUMAN DDB1- and CUL4-associated factor 13 OS=Homo sapiens GN=DCAF13 PE=1 SV=2;>tr|E7EVM5|E7EVM5_HUMAN DDB1 and CUL4-associated factor 13 OS=Homo sapiens GN=DCAF13 PE=4 SV=1;>tr|E5RHM4|E5RHM4_HUMAN DDB1 and CUL4-associated factor 13 OS=Homo	1	1	1	4.3	4.3	4.3	51.402	234800	5.3707	-1.15187	0.0704898
P61962	DDB1- and CUL4-associated factor 7	DCAF7	>sp|P61962|DCAF7_HUMAN DDB1- and CUL4-associated factor 7 OS=Homo sapiens GN=DCAF7 PE=1 SV=1;>tr|E9PCY4|E9PCY4_HUMAN DDB1 and CUL4-associated factor 7 OS=Homo sapiens GN=DCAF7 PE=4 SV=1	6	6	6	23.4	23.4	23.4	38.926	9059800	6.95712	1.58139	38.1407
H0YLN1	mRNA-decapping enzyme 1A	DCP1A	>tr|H0YLN1|H0YLN1_HUMAN DCP1-decapping enzyme homolog A (S. cerevisiae) OS=Homo sapiens GN=DCP1A PE=4 SV=1;>sp|Q9NPI6|DCP1A_HUMAN mRNA-decapping enzyme 1A OS=Homo sapiens GN=DCP1A PE=1 SV=2;>tr|H0YLY1|H0YLY1_HUMAN DCP1-decapping enzyme homolog A (S. cerevi	2	2	2	4.5	4.5	4.5	63.352	185320	5.26792	-1.32895	0.046887
Q96C86	m7GpppX diphosphatase	DCPS	>sp|Q96C86|DCPS_HUMAN Scavenger mRNA-decapping enzyme DcpS OS=Homo sapiens GN=DCPS PE=1 SV=2	2	2	2	10.4	10.4	10.4	38.608	264440	5.42233	-1.06292	0.0865125
E7EX90	Dynactin subunit 1	DCTN1;DKFZp686E0752	>tr|E7EX90|E7EX90_HUMAN Uncharacterized protein OS=Homo sapiens GN=DCTN1 PE=4 SV=1;>tr|E9PGE1|E9PGE1_HUMAN Dynactin 1 OS=Homo sapiens GN=DCTN1 PE=4 SV=1;>tr|E9PFS5|E9PFS5_HUMAN Dynactin 1 OS=Homo sapiens GN=DCTN1 PE=4 SV=1;>tr|G5E9H4|G5E9H4_HUMAN Dynactin	9	9	9	15.2	15.2	15.2	139.09	687000	5.83696	-0.348551	0.448176
F5H2S7	Dynactin subunit 2	DCTN2	>tr|F5H2S7|F5H2S7_HUMAN Dynactin 2 (p50) OS=Homo sapiens GN=DCTN2 PE=4 SV=1;>sp|Q13561-2|DCTN2_HUMAN Isoform 2 of Dynactin subunit 2 OS=Homo sapiens GN=DCTN2;>sp|Q13561-3|DCTN2_HUMAN Isoform 3 of Dynactin subunit 2 OS=Homo sapiens GN=DCTN2;>sp|Q13561|DCTN2	7	7	7	24.9	24.9	24.9	44.809	2288900	6.35963	0.551963	3.56421
O75935	Dynactin subunit 3	DCTN3	>sp|O75935|DCTN3_HUMAN Dynactin subunit 3 OS=Homo sapiens GN=DCTN3 PE=1 SV=1;>sp|O75935-2|DCTN3_HUMAN Isoform 2 of Dynactin subunit 3 OS=Homo sapiens GN=DCTN3;>tr|Q8NB28|Q8NB28_HUMAN Dynactin 3 (P22), isoform CRA_a OS=Homo sapiens GN=DCTN3 PE=2 SV=1;>tr|F8	1	1	1	4.8	4.8	4.8	21.119	787950	5.8965	-0.245966	0.56759
Q9BTE1	Dynactin subunit 5	DCTN5	>sp|Q9BTE1|DCTN5_HUMAN Dynactin subunit 5 OS=Homo sapiens GN=DCTN5 PE=1 SV=1;>tr|E7EWW8|E7EWW8_HUMAN Uncharacterized protein OS=Homo sapiens GN=DCTN5 PE=4 SV=1	2	2	2	9.3	9.3	9.3	20.126	1171200	6.06863	0.0506034	1.12358
Q96GG9	DCN1-like protein 1	DCUN1D1	>sp|Q96GG9|DCNL1_HUMAN DCN1-like protein 1 OS=Homo sapiens GN=DCUN1D1 PE=1 SV=1;>tr|C9JVE2|C9JVE2_HUMAN DCN1, defective in cullin neddylation 1, domain containing 1 (S. cerevisiae), isoform CRA_a OS=Homo sapiens GN=DCUN1D1 PE=4 SV=1;>tr|E7ETP2|E7ETP2_HUMAN	10	10	10	43.6	43.6	43.6	30.124	29521000	7.47013	2.46526	291.92
Q9BTE7	DCN1-like protein 5	DCUN1D5	>sp|Q9BTE7|DCNL5_HUMAN DCN1-like protein 5 OS=Homo sapiens GN=DCUN1D5 PE=1 SV=1;>tr|H0YCN4|H0YCN4_HUMAN DCN1, defective in cullin neddylation 1, domain-containing 5 (S. cerevisiae) (Fragment) OS=Homo sapiens GN=DCUN1D5 PE=4 SV=1;>tr|E9PM04|E9PM04_HUMAN DCN	7	7	7	28.7	28.7	28.7	27.508	4896300	6.68987	1.12094	13.2111
Q9BW61	DET1- and DDB1-associated protein 1	DDA1	>sp|Q9BW61|DDA1_HUMAN DET1- and DDB1-associated protein 1 OS=Homo sapiens GN=DDA1 PE=1 SV=1	1	1	1	8.8	8.8	8.8	11.835	38809	4.58893	-2.49879	0.00317112
Q16531	DNA damage-binding protein 1	DDB1	>sp|Q16531|DDB1_HUMAN DNA damage-binding protein 1 OS=Homo sapiens GN=DDB1 PE=1 SV=1;>tr|F5GY55|F5GY55_HUMAN Uncharacterized protein OS=Homo sapiens GN=DDB1 PE=4 SV=1;>tr|E7EPB0|E7EPB0_HUMAN Uncharacterized protein OS=Homo sapiens GN=DDB1 PE=4 SV=1;>tr|B4D	51	51	51	44.8	44.8	44.8	126.97	108270000	8.03451	3.43764	2739.28
Q92466	DNA damage-binding protein 2	DDB2	>sp|Q92466|DDB2_HUMAN DNA damage-binding protein 2 OS=Homo sapiens GN=DDB2 PE=1 SV=1;>sp|Q92466-4|DDB2_HUMAN Isoform D3 of DNA damage-binding protein 2 OS=Homo sapiens GN=DDB2;>sp|Q92466-5|DDB2_HUMAN Isoform D4 of DNA damage-binding protein 2 OS=Homo sapie	16	16	16	45.7	45.7	45.7	47.863	63275000	7.80123	3.03572	1085.73
Q5TDH0-3	Protein DDI1 homolog 2	DDI2	>sp|Q5TDH0-3|DDI2_HUMAN Isoform 3 of Protein DDI1 homolog 2 OS=Homo sapiens GN=DDI2;>sp|Q5TDH0|DDI2_HUMAN Protein DDI1 homolog 2 OS=Homo sapiens GN=DDI2 PE=1 SV=1;>sp|Q5TDH0-2|DDI2_HUMAN Isoform 2 of Protein DDI1 homolog 2 OS=Homo sapiens GN=DDI2;>tr|H0YI9	3	3	3	11.2	11.2	11.2	46.571	300770	5.47823	-0.966598	0.107995
P39656	Dolichyl-diphosphooligosaccharide--protein glycosyltransferase 48 kDa subunit	DDOST	>sp|P39656|OST48_HUMAN Dolichyl-diphosphooligosaccharide--protein glycosyltransferase 48 kDa subunit OS=Homo sapiens GN=DDOST PE=1 SV=4;>tr|E7EWT1|E7EWT1_HUMAN Dolichyl-diphosphooligosaccharide--protein glycosyltransferase OS=Homo sapiens GN=DDOST PE=4 SV=	8	8	8	22.6	22.6	22.6	50.8	7666000	6.88457	1.45639	28.6017
Q96HY6	DDRGK domain-containing protein 1	DDRGK1	>sp|Q96HY6|DDRGK_HUMAN DDRGK domain-containing protein 1 OS=Homo sapiens GN=DDRGK1 PE=1 SV=2;>sp|Q96HY6-2|DDRGK_HUMAN Isoform 2 of DDRGK domain-containing protein 1 OS=Homo sapiens GN=DDRGK1	2	2	2	15.3	15.3	15.3	35.61	268010	5.42815	-1.05289	0.0885345
P30046	D-dopachrome decarboxylase	DDT	>sp|P30046|DOPD_HUMAN D-dopachrome decarboxylase OS=Homo sapiens GN=DDT PE=1 SV=3	3	3	3	26.3	26.3	26.3	12.712	11496000	7.06055	1.75959	57.4893
Q92499	ATP-dependent RNA helicase DDX1	DDX1	>sp|Q92499|DDX1_HUMAN ATP-dependent RNA helicase DDX1 OS=Homo sapiens GN=DDX1 PE=1 SV=2;>tr|B4DME8|B4DME8_HUMAN Uncharacterized protein OS=Homo sapiens GN=DDX1 PE=2 SV=1;>tr|B4DPN6|B4DPN6_HUMAN DEAD (Asp-Glu-Ala-Asp) box polypeptide 1 OS=Homo sapiens GN=DD	38	38	38	54.9	54.9	54.9	82.431	79138000	7.89839	3.20311	1596.28
Q13206	Probable ATP-dependent RNA helicase DDX10	DDX10	>sp|Q13206|DDX10_HUMAN Probable ATP-dependent RNA helicase DDX10 OS=Homo sapiens GN=DDX10 PE=1 SV=2;>tr|E9PIF2|E9PIF2_HUMAN DEAD (Asp-Glu-Ala-Asp) box polypeptide 10 OS=Homo sapiens GN=DDX10 PE=3 SV=1;>tr|E7EUR6|E7EUR6_HUMAN DEAD (Asp-Glu-Ala-Asp) box poly	1	1	1	2.2	2.2	2.2	100.89	203450	5.30846	-1.25911	0.055067
C9JM28	Probable ATP-dependent RNA helicase DDX11;Putative ATP-dependent RNA helicase DDX11-like protein 8	DDX12;DDX11;DDX11L8	>tr|C9JM28|C9JM28_HUMAN Uncharacterized protein OS=Homo sapiens GN=DDX12 PE=4 SV=1;>sp|Q96FC9|DDX11_HUMAN Probable ATP-dependent RNA helicase DDX11 OS=Homo sapiens GN=DDX11 PE=1 SV=1;>sp|A8MPP1|D11L8_HUMAN Putative ATP-dependent RNA helicase DDX11-like pro	1	1	1	1.5	1.5	1.5	108.54	134400	5.1284	-1.56933	0.0269567
Q92841	Probable ATP-dependent RNA helicase DDX17	DDX17	>sp|Q92841|DDX17_HUMAN Probable ATP-dependent RNA helicase DDX17 OS=Homo sapiens GN=DDX17 PE=1 SV=2;>tr|Q59F66|Q59F66_HUMAN DEAD (Asp-Glu-Ala-Asp) box polypeptide 17 (Fragment) OS=Homo sapiens GN=DDX17 PE=2 SV=1;>sp|Q92841-3|DDX17_HUMAN Isoform 4 of Probab	42	42	33	57.9	57.9	47.7	80.272	324770000	8.51158	4.25958	18179.5
Q9NVP1	ATP-dependent RNA helicase DDX18	DDX18	>sp|Q9NVP1|DDX18_HUMAN ATP-dependent RNA helicase DDX18 OS=Homo sapiens GN=DDX18 PE=1 SV=2;>tr|F5H863|F5H863_HUMAN DEAD (Asp-Glu-Ala-Asp) box polypeptide 18 OS=Homo sapiens GN=DDX18 PE=3 SV=1	10	10	10	18.4	18.4	18.4	75.406	3107000	6.49234	0.780619	6.03419
Q9NUU7	ATP-dependent RNA helicase DDX19A	DDX19A	>sp|Q9NUU7|DD19A_HUMAN ATP-dependent RNA helicase DDX19A OS=Homo sapiens GN=DDX19A PE=1 SV=1;>tr|B4DRZ7|B4DRZ7_HUMAN DEAD (Asp-Glu-Ala-As) box polypeptide 19A OS=Homo sapiens GN=DDX19A PE=2 SV=1;>tr|F8W9W5|F8W9W5_HUMAN DEAD (Asp-Glu-Ala-As) box polypeptide	25	25	5	55.4	55.4	19	53.974	22775000	7.35746	2.27114	186.698
Q9UMR2	ATP-dependent RNA helicase DDX19B	DDX19B	>sp|Q9UMR2|DD19B_HUMAN ATP-dependent RNA helicase DDX19B OS=Homo sapiens GN=DDX19B PE=1 SV=1;>tr|E7EMK4|E7EMK4_HUMAN DEAD (Asp-Glu-Ala-As) box polypeptide 19B OS=Homo sapiens GN=DDX19B PE=4 SV=1;>sp|Q9UMR2-2|DD19B_HUMAN Isoform 2 of ATP-dependent RNA helic	21	1	1	42	5.6	5.6	53.926	598280	5.7769	-0.452016	0.35317
Q9UHI6	Probable ATP-dependent RNA helicase DDX20	DDX20	>sp|Q9UHI6|DDX20_HUMAN Probable ATP-dependent RNA helicase DDX20 OS=Homo sapiens GN=DDX20 PE=1 SV=2	8	8	8	14.8	14.8	14.8	92.239	2161500	6.33476	0.509112	3.22933
Q9NR30	Nucleolar RNA helicase 2	DDX21	>sp|Q9NR30|DDX21_HUMAN Nucleolar RNA helicase 2 OS=Homo sapiens GN=DDX21 PE=1 SV=5;>sp|Q9NR30-2|DDX21_HUMAN Isoform 2 of Nucleolar RNA helicase 2 OS=Homo sapiens GN=DDX21	50	50	48	60.9	60.9	57.5	87.343	213000000	8.32838	3.94395	8789.23
Q9BUQ8	Probable ATP-dependent RNA helicase DDX23	DDX23	>sp|Q9BUQ8|DDX23_HUMAN Probable ATP-dependent RNA helicase DDX23 OS=Homo sapiens GN=DDX23 PE=1 SV=3	34	34	34	44.9	44.9	44.9	95.581	82293000	7.91536	3.23236	1707.5
Q9GZR7	ATP-dependent RNA helicase DDX24	DDX24	>sp|Q9GZR7|DDX24_HUMAN ATP-dependent RNA helicase DDX24 OS=Homo sapiens GN=DDX24 PE=1 SV=1;>tr|G3V529|G3V529_HUMAN DEAD (Asp-Glu-Ala-Asp) box polypeptide 24 OS=Homo sapiens GN=DDX24 PE=3 SV=1;>tr|Q4V9L5|Q4V9L5_HUMAN DDX24 protein OS=Homo sapiens GN=DDX24 P	28	28	28	45.6	45.6	45.6	96.331	15969000	7.20328	2.0055	101.274
Q96GQ7	Probable ATP-dependent RNA helicase DDX27	DDX27	>sp|Q96GQ7|DDX27_HUMAN Probable ATP-dependent RNA helicase DDX27 OS=Homo sapiens GN=DDX27 PE=1 SV=2	3	3	3	4.4	4.4	4.4	89.834	284750	5.45446	-1.00755	0.0982759
Q9H8H2	Probable ATP-dependent RNA helicase DDX31	DDX31	>sp|Q9H8H2|DDX31_HUMAN Probable ATP-dependent RNA helicase DDX31 OS=Homo sapiens GN=DDX31 PE=1 SV=2;>tr|F8WAJ0|F8WAJ0_HUMAN DEAD (Asp-Glu-Ala-Asp) box polypeptide 31 OS=Homo sapiens GN=DDX31 PE=3 SV=1;>sp|Q9H8H2-2|DDX31_HUMAN Isoform 2 of Probable ATP-depe	6	6	6	11.2	11.2	11.2	94.086	961770	5.98307	-0.0968087	0.800187
O00148	ATP-dependent RNA helicase DDX39A	DDX39A;DDX39	>sp|O00148|DX39A_HUMAN ATP-dependent RNA helicase DDX39A OS=Homo sapiens GN=DDX39A PE=1 SV=2;>tr|Q8N5M0|Q8N5M0_HUMAN DDX39 protein OS=Homo sapiens GN=DDX39 PE=2 SV=1;>tr|B1Q2N1|B1Q2N1_HUMAN DEAD (Asp-Glu-Ala-Asp) box polypeptide 39 transcript variant OS=Ho	27	13	13	61.6	33	33	49.129	195670000	8.29152	3.88045	7593.68
H0Y400		DDX39B	>tr|H0Y400|H0Y400_HUMAN DEAD (Asp-Glu-Ala-Asp) box polypeptide 39B (Fragment) OS=Homo sapiens GN=DDX39B PE=4 SV=1	8	1	1	50.8	5.9	5.9	21.679	212070	5.32648	-1.22806	0.0591482
F8VQ10	Spliceosome RNA helicase DDX39B	DDX39B;BAT1	>tr|F8VQ10|F8VQ10_HUMAN DEAD (Asp-Glu-Ala-Asp) box polypeptide 39B OS=Homo sapiens GN=DDX39B PE=4 SV=1;>sp|Q13838-2|DX39B_HUMAN Isoform 2 of Spliceosome RNA helicase DDX39B OS=Homo sapiens GN=DDX39B;>sp|Q13838|DX39B_HUMAN Spliceosome RNA helicase DDX39B OS	27	27	11	59.6	59.6	23.3	50.745	838170000	8.92333	4.969	93111.1
O00571	ATP-dependent RNA helicase DDX3X;ATP-dependent RNA helicase DDX3Y	DDX3X;DDX3Y	>sp|O00571|DDX3X_HUMAN ATP-dependent RNA helicase DDX3X OS=Homo sapiens GN=DDX3X PE=1 SV=3;>tr|B4E3E8|B4E3E8_HUMAN DEAD (Asp-Glu-Ala-Asp) box polypeptide 3, X-linked OS=Homo sapiens GN=DDX3X PE=2 SV=1;>tr|B4DLU5|B4DLU5_HUMAN Uncharacterized protein OS=Homo	33	32	32	59.7	58	58	73.243	113140000	8.05362	3.47056	2955
Q9UJV9	Probable ATP-dependent RNA helicase DDX41	DDX41	>sp|Q9UJV9|DDX41_HUMAN Probable ATP-dependent RNA helicase DDX41 OS=Homo sapiens GN=DDX41 PE=1 SV=2	13	13	13	24.1	24.1	24.1	69.837	1947900	6.28957	0.431256	2.69933
Q86XP3	ATP-dependent RNA helicase DDX42	DDX42	>sp|Q86XP3|DDX42_HUMAN ATP-dependent RNA helicase DDX42 OS=Homo sapiens GN=DDX42 PE=1 SV=1	41	41	3	61	61	3.9	102.97	77309000	7.88823	3.18561	1533.25
Q7L014	Probable ATP-dependent RNA helicase DDX46	DDX46	>sp|Q7L014|DDX46_HUMAN Probable ATP-dependent RNA helicase DDX46 OS=Homo sapiens GN=DDX46 PE=1 SV=2	53	53	53	48.9	48.9	48.9	117.36	62753000	7.79763	3.02952	1070.35
Q9H0S4	Probable ATP-dependent RNA helicase DDX47	DDX47	>sp|Q9H0S4|DDX47_HUMAN Probable ATP-dependent RNA helicase DDX47 OS=Homo sapiens GN=DDX47 PE=1 SV=1;>tr|G5E955|G5E955_HUMAN DEAD (Asp-Glu-Ala-Asp) box polypeptide 47 OS=Homo sapiens GN=DDX47 PE=3 SV=1;>tr|F5H1N9|F5H1N9_HUMAN DEAD (Asp-Glu-Ala-Asp) box poly	16	16	16	41.3	41.3	41.3	50.646	39157000	7.59281	2.67663	474.929
Q9Y6V7	Probable ATP-dependent RNA helicase DDX49	DDX49	>sp|Q9Y6V7|DDX49_HUMAN Probable ATP-dependent RNA helicase DDX49 OS=Homo sapiens GN=DDX49 PE=1 SV=1;>tr|Q9BVQ8|Q9BVQ8_HUMAN DDX49 protein OS=Homo sapiens GN=DDX49 PE=2 SV=2	11	11	11	29.6	29.6	29.6	54.226	6333100	6.80162	1.31347	20.5813
P17844	Probable ATP-dependent RNA helicase DDX5	DDX5	>sp|P17844|DDX5_HUMAN Probable ATP-dependent RNA helicase DDX5 OS=Homo sapiens GN=DDX5 PE=1 SV=1;>tr|E7ETL9|E7ETL9_HUMAN DEAD (Asp-Glu-Ala-Asp) box polypeptide 5 OS=Homo sapiens GN=DDX5 PE=3 SV=1	38	29	29	54.6	40.6	40.6	69.147	176730000	8.24731	3.80428	6372
Q9BQ39	ATP-dependent RNA helicase DDX50	DDX50	>sp|Q9BQ39|DDX50_HUMAN ATP-dependent RNA helicase DDX50 OS=Homo sapiens GN=DDX50 PE=1 SV=1;>tr|F5H3H6|F5H3H6_HUMAN DEAD (Asp-Glu-Ala-Asp) box polypeptide 50 OS=Homo sapiens GN=DDX50 PE=4 SV=1	15	13	13	28.6	25	25	82.564	3925100	6.59385	0.955511	9.02632
Q8N8A6	ATP-dependent RNA helicase DDX51	DDX51	>sp|Q8N8A6|DDX51_HUMAN ATP-dependent RNA helicase DDX51 OS=Homo sapiens GN=DDX51 PE=1 SV=3	10	10	10	22.5	22.5	22.5	72.456	5485500	6.73922	1.20596	16.068
Q9Y2R4	Probable ATP-dependent RNA helicase DDX52	DDX52	>sp|Q9Y2R4|DDX52_HUMAN Probable ATP-dependent RNA helicase DDX52 OS=Homo sapiens GN=DDX52 PE=1 SV=3;>tr|A8MTP9|A8MTP9_HUMAN DEAD (Asp-Glu-Ala-Asp) box polypeptide 52 OS=Homo sapiens GN=DDX52 PE=4 SV=1	10	10	10	24	24	24	67.497	4049200	6.60737	0.978802	9.52361
Q8TDD1-2	ATP-dependent RNA helicase DDX54	DDX54	>sp|Q8TDD1-2|DDX54_HUMAN Isoform 2 of ATP-dependent RNA helicase DDX54 OS=Homo sapiens GN=DDX54;>sp|Q8TDD1|DDX54_HUMAN ATP-dependent RNA helicase DDX54 OS=Homo sapiens GN=DDX54 PE=1 SV=2	8	8	8	12.9	12.9	12.9	98.665	521920	5.7176	-0.554185	0.279135
Q8NHQ9	ATP-dependent RNA helicase DDX55	DDX55	>sp|Q8NHQ9|DDX55_HUMAN ATP-dependent RNA helicase DDX55 OS=Homo sapiens GN=DDX55 PE=1 SV=3;>tr|F5H5U2|F5H5U2_HUMAN DEAD (Asp-Glu-Ala-Asp) box polypeptide 55 OS=Homo sapiens GN=DDX55 PE=3 SV=1;>tr|F5H3E5|F5H3E5_HUMAN DEAD (Asp-Glu-Ala-Asp) box polypeptide 5	16	16	16	33.5	33.5	33.5	68.546	5047200	6.70305	1.14365	13.9204
Q9NY93	Probable ATP-dependent RNA helicase DDX56	DDX56	>sp|Q9NY93|DDX56_HUMAN Probable ATP-dependent RNA helicase DDX56 OS=Homo sapiens GN=DDX56 PE=1 SV=1;>tr|C9JV95|C9JV95_HUMAN DEAD (Asp-Glu-Ala-Asp) box polypeptide 56 OS=Homo sapiens GN=DDX56 PE=4 SV=1;>tr|G3V0G3|G3V0G3_HUMAN DEAD (Asp-Glu-Ala-Asp) box poly	3	3	3	6.4	6.4	6.4	61.589	7026600	6.84675	1.39123	24.6165
Q5T1V6	Probable ATP-dependent RNA helicase DDX59	DDX59	>sp|Q5T1V6|DDX59_HUMAN Probable ATP-dependent RNA helicase DDX59 OS=Homo sapiens GN=DDX59 PE=1 SV=1;>sp|Q5T1V6-2|DDX59_HUMAN Isoform 2 of Probable ATP-dependent RNA helicase DDX59 OS=Homo sapiens GN=DDX59;>tr|B7Z5N6|B7Z5N6_HUMAN DEAD (Asp-Glu-Ala-Asp) box	15	15	15	33	33	33	68.809	2847700	6.45449	0.715412	5.19292
P26196	Probable ATP-dependent RNA helicase DDX6	DDX6	>sp|P26196|DDX6_HUMAN Probable ATP-dependent RNA helicase DDX6 OS=Homo sapiens GN=DDX6 PE=1 SV=2	10	10	10	30.4	30.4	30.4	54.416	4365900	6.64007	1.03515	10.843
Q8IY21	Probable ATP-dependent RNA helicase DDX60	DDX60	>sp|Q8IY21|DDX60_HUMAN Probable ATP-dependent RNA helicase DDX60 OS=Homo sapiens GN=DDX60 PE=2 SV=3	4	4	4	3.2	3.2	3.2	197.85	86134	4.93517	-1.90224	0.0125244
O75398	Deformed epidermal autoregulatory factor 1 homolog	DEAF1	>sp|O75398|DEAF1_HUMAN Deformed epidermal autoregulatory factor 1 homolog OS=Homo sapiens GN=DEAF1 PE=1 SV=1;>tr|C9JKZ7|C9JKZ7_HUMAN Deformed epidermal autoregulatory factor 1 (Drosophila) OS=Homo sapiens GN=DEAF1 PE=4 SV=1;>sp|O75398-3|DEAF1_HUMAN Isoform	2	2	2	5.7	5.7	5.7	59.327	907260	5.95773	-0.140466	0.723658
Q16698	2,4-dienoyl-CoA reductase, mitochondrial	DECR1	>sp|Q16698|DECR_HUMAN 2,4-dienoyl-CoA reductase, mitochondrial OS=Homo sapiens GN=DECR1 PE=1 SV=1;>tr|B7Z6B8|B7Z6B8_HUMAN Uncharacterized protein OS=Homo sapiens GN=DECR1 PE=2 SV=1;>tr|E5RFV2|E5RFV2_HUMAN 2,4-dienoyl CoA reductase 1, mitochondrial (Fragmen	6	6	6	25.7	25.7	25.7	36.067	3439200	6.53646	0.856627	7.18831
O15121	Sphingolipid delta(4)-desaturase DES1	DEGS1	>sp|O15121|DEGS1_HUMAN Sphingolipid delta(4)-desaturase DES1 OS=Homo sapiens GN=DEGS1 PE=1 SV=1	3	3	3	14.9	14.9	14.9	37.866	615060	5.78892	-0.431318	0.370409
H0Y993		DEK	>tr|H0Y993|H0Y993_HUMAN DEK oncogene (Fragment) OS=Homo sapiens GN=DEK PE=4 SV=1	9	1	1	34	5.8	5.8	17.78	212600	5.32756	-1.22619	0.0594031
P35659	Protein DEK	DEK	>sp|P35659|DEK_HUMAN Protein DEK OS=Homo sapiens GN=DEK PE=1 SV=1;>tr|B4DFG0|B4DFG0_HUMAN Uncharacterized protein OS=Homo sapiens GN=DEK PE=2 SV=1;>tr|B4DN37|B4DN37_HUMAN Uncharacterized protein OS=Homo sapiens GN=DEK PE=2 SV=1	20	20	12	46.4	46.4	34.7	42.674	394040000	8.59554	4.40425	25365.6
Q9H6A0	DENN domain-containing protein 2D	DENND2D	>sp|Q9H6A0|DEN2D_HUMAN DENN domain-containing protein 2D OS=Homo sapiens GN=DENND2D PE=2 SV=2;>sp|Q9H6A0-2|DEN2D_HUMAN Isoform 2 of DENN domain-containing protein 2D OS=Homo sapiens GN=DENND2D;>tr|B4DWL2|B4DWL2_HUMAN Uncharacterized protein OS=Homo sapiens	2	2	2	5.5	5.5	5.5	53.671	363200	5.56015	-0.825472	0.149461
E9PF32	DENN domain-containing protein 3	DENND3	>tr|E9PF32|E9PF32_HUMAN DENN/MADD domain-containing 3 OS=Homo sapiens GN=DENND3 PE=4 SV=1;>tr|H0YAY3|H0YAY3_HUMAN DENN/MADD domain-containing 3 (Fragment) OS=Homo sapiens GN=DENND3 PE=4 SV=1;>sp|A2RUS2|DEND3_HUMAN DENN domain-containing protein 3 OS=Homo s	3	3	3	3.9	3.9	3.9	144.32	130900	5.11694	-1.58908	0.0257586
O43583	Density-regulated protein	DENR	>sp|O43583|DENR_HUMAN Density-regulated protein OS=Homo sapiens GN=DENR PE=1 SV=2;>tr|F8VVL1|F8VVL1_HUMAN Density-regulated protein OS=Homo sapiens GN=DENR PE=4 SV=1	8	8	8	52.5	52.5	52.5	22.092	98058000	7.99148	3.36351	2309.45
Q96QD5	DEP domain-containing protein 7	DEPDC7	>sp|Q96QD5|DEPD7_HUMAN DEP domain-containing protein 7 OS=Homo sapiens GN=DEPDC7 PE=1 SV=1;>sp|Q96QD5-2|DEPD7_HUMAN Isoform 2 of DEP domain-containing protein 7 OS=Homo sapiens GN=DEPDC7;>tr|G5E941|G5E941_HUMAN Novel 58.3 kDa protein, isoform CRA_b OS=Homo	6	6	6	11.9	11.9	11.9	58.309	932860	5.96982	-0.119645	0.759197
Q9BUN8	Derlin-1	DERL1	>sp|Q9BUN8|DERL1_HUMAN Derlin-1 OS=Homo sapiens GN=DERL1 PE=1 SV=1;>sp|Q9BUN8-2|DERL1_HUMAN Isoform 2 of Derlin-1 OS=Homo sapiens GN=DERL1;>tr|B4E1G1|B4E1G1_HUMAN Uncharacterized protein OS=Homo sapiens GN=DERL1 PE=2 SV=1;>tr|E5RGY0|E5RGY0_HUMAN Uncharacte	2	2	2	7.6	7.6	7.6	28.8	407360	5.60998	-0.739615	0.182132
Q8TE02-4	Dermal papilla-derived protein 6	DERP6	>sp|Q8TE02-4|DERP6_HUMAN Isoform 4 of Dermal papilla-derived protein 6 OS=Homo sapiens GN=DERP6;>sp|Q8TE02|DERP6_HUMAN Dermal papilla-derived protein 6 OS=Homo sapiens GN=DERP6 PE=1 SV=2	1	1	1	4	4	4	35.692	98083	4.99159	-1.80504	0.0156662
O00273	DNA fragmentation factor subunit alpha	DFFA	>sp|O00273|DFFA_HUMAN DNA fragmentation factor subunit alpha OS=Homo sapiens GN=DFFA PE=1 SV=1;>sp|O00273-2|DFFA_HUMAN Isoform DFF35 of DNA fragmentation factor subunit alpha OS=Homo sapiens GN=DFFA	2	2	2	10	10	10	36.521	905910	5.95709	-0.141581	0.721804
O60443	Non-syndromic hearing impairment protein 5	DFNA5	>sp|O60443|DFNA5_HUMAN Non-syndromic hearing impairment protein 5 OS=Homo sapiens GN=DFNA5 PE=1 SV=2;>tr|B3KT05|B3KT05_HUMAN Deafness, autosomal dominant 5, isoform CRA_b OS=Homo sapiens GN=DFNA5 PE=2 SV=1	2	2	2	7.5	7.5	7.5	54.554	87375	4.94139	-1.89154	0.0128369
O75907	Diacylglycerol O-acyltransferase 1	DGAT1	>sp|O75907|DGAT1_HUMAN Diacylglycerol O-acyltransferase 1 OS=Homo sapiens GN=DGAT1 PE=1 SV=2;>tr|E9PS80|E9PS80_HUMAN Diacylglycerol O-acyltransferase 1 OS=Homo sapiens GN=DGAT1 PE=4 SV=1;>tr|E9PNR5|E9PNR5_HUMAN Diacylglycerol O-acyltransferase 1 OS=Homo sa	1	1	1	3.3	3.3	3.3	55.278	274770	5.43897	-1.03425	0.092417
Q96DF8	Protein DGCR14	DGCR14	>sp|Q96DF8|DGC14_HUMAN Protein DGCR14 OS=Homo sapiens GN=DGCR14 PE=1 SV=1;>tr|F8WEF8|F8WEF8_HUMAN DiGeorge syndrome critical region gene 14 OS=Homo sapiens GN=DGCR14 PE=4 SV=1	1	1	1	3.8	3.8	3.8	52.567	103650	5.01557	-1.76373	0.0172294
Q16760-2	Diacylglycerol kinase delta	DGKD	>sp|Q16760-2|DGKD_HUMAN Isoform 1 of Diacylglycerol kinase delta OS=Homo sapiens GN=DGKD;>sp|Q16760|DGKD_HUMAN Diacylglycerol kinase delta OS=Homo sapiens GN=DGKD PE=1 SV=4	2	2	2	3.2	3.2	3.2	130.32	1031300	6.01339	-0.0445807	0.902442
P52429	Diacylglycerol kinase epsilon	DGKE	>sp|P52429|DGKE_HUMAN Diacylglycerol kinase epsilon OS=Homo sapiens GN=DGKE PE=2 SV=1	2	2	2	4.8	4.8	4.8	63.926	118810	5.07485	-1.66159	0.0217977
Q15392	Delta(24)-sterol reductase	DHCR24	>sp|Q15392|DHC24_HUMAN Delta(24)-sterol reductase OS=Homo sapiens GN=DHCR24 PE=1 SV=2;>tr|B7Z817|B7Z817_HUMAN Uncharacterized protein OS=Homo sapiens GN=DHCR24 PE=2 SV=1;>tr|F5H0H1|F5H0H1_HUMAN 24-dehydrocholesterol reductase OS=Homo sapiens GN=DHCR24 PE=4	6	6	6	11	11	11	60.101	3579700	6.55385	0.886587	7.70171
Q9UBM7	7-dehydrocholesterol reductase	DHCR7	>sp|Q9UBM7|DHCR7_HUMAN 7-dehydrocholesterol reductase OS=Homo sapiens GN=DHCR7 PE=1 SV=1;>tr|E9PM00|E9PM00_HUMAN 7-dehydrocholesterol reductase (Fragment) OS=Homo sapiens GN=DHCR7 PE=4 SV=1;>tr|E9PMT8|E9PMT8_HUMAN 7-dehydrocholesterol reductase (Fragment)	3	3	3	7.8	7.8	7.8	54.489	1439700	6.15827	0.205047	1.60342
P00374	Dihydrofolate reductase	DHFR	>sp|P00374|DYR_HUMAN Dihydrofolate reductase OS=Homo sapiens GN=DHFR PE=1 SV=2;>tr|B4DDD2|B4DDD2_HUMAN Uncharacterized protein OS=Homo sapiens GN=DHFR PE=2 SV=1	2	2	2	12.8	12.8	12.8	21.452	1792600	6.25348	0.369088	2.33931
Q02127	Dihydroorotate dehydrogenase (quinone), mitochondrial	DHODH	>sp|Q02127|PYRD_HUMAN Dihydroorotate dehydrogenase (quinone), mitochondrial OS=Homo sapiens GN=DHODH PE=1 SV=3	9	9	9	34.4	34.4	34.4	42.867	3190700	6.50389	0.800509	6.31698
C9JZP6		DHRS2	>tr|C9JZP6|C9JZP6_HUMAN Dehydrogenase/reductase (SDR family) member 2 (Fragment) OS=Homo sapiens GN=DHRS2 PE=3 SV=2	10	1	1	42.2	3.1	3.1	23.818	10267	4.01144	-3.49375	0.000320812
Q13268	Dehydrogenase/reductase SDR family member 2	DHRS2	>sp|Q13268|DHRS2_HUMAN Dehydrogenase/reductase SDR family member 2 OS=Homo sapiens GN=DHRS2 PE=1 SV=3;>sp|Q13268-2|DHRS2_HUMAN Isoform 2 of Dehydrogenase/reductase SDR family member 2 OS=Homo sapiens GN=DHRS2;>tr|H0YJG9|H0YJG9_HUMAN Dehydrogenase/reductase	10	10	1	38	38	3.9	27.438	76933000	7.88611	3.18196	1520.42
F8WC05	Putative dehydrogenase/reductase SDR family member 4-like 2;Dehydrogenase/reductase SDR family member 4	DHRS4L1;DHRS4	>tr|F8WC05|F8WC05_HUMAN Uncharacterized protein OS=Homo sapiens PE=4 SV=1;>sp|P0CG22|DR4L1_HUMAN Putative dehydrogenase/reductase SDR family member 4-like 2 OS=Homo sapiens GN=DHRS4L1 PE=5 SV=1;>sp|Q9BTZ2|DHRS4_HUMAN Dehydrogenase/reductase SDR family memb	1	1	1	3.2	3.2	3.2	30.567	15092	4.17875	-3.2055	0.000623016
Q9Y394	Dehydrogenase/reductase SDR family member 7	DHRS7	>sp|Q9Y394|DHRS7_HUMAN Dehydrogenase/reductase SDR family member 7 OS=Homo sapiens GN=DHRS7 PE=1 SV=1;>sp|Q9Y394-2|DHRS7_HUMAN Isoform 2 of Dehydrogenase/reductase SDR family member 7 OS=Homo sapiens GN=DHRS7;>tr|H0YJ66|H0YJ66_HUMAN Dehydrogenase/reductase	4	4	4	13.6	13.6	13.6	38.298	2618300	6.41802	0.652569	4.49333
H0Y2T3	Dehydrogenase/reductase SDR family member 7B	DHRS7B	>tr|H0Y2T3|H0Y2T3_HUMAN Dehydrogenase/reductase (SDR family) member 7B OS=Homo sapiens GN=DHRS7B PE=3 SV=1;>sp|Q6IAN0|DRS7B_HUMAN Dehydrogenase/reductase SDR family member 7B OS=Homo sapiens GN=DHRS7B PE=1 SV=2	1	1	1	4.6	4.6	4.6	35.111	70799	4.85003	-2.04894	0.00893421
Q96HY7	Probable 2-oxoglutarate dehydrogenase E1 component DHKTD1, mitochondrial	DHTKD1	>sp|Q96HY7|DHTK1_HUMAN Probable 2-oxoglutarate dehydrogenase E1 component DHKTD1, mitochondrial OS=Homo sapiens GN=DHTKD1 PE=2 SV=2	1	1	1	1.6	1.6	1.6	103.08	100350	5.00152	-1.78794	0.0162952
O43143	Putative pre-mRNA-splicing factor ATP-dependent RNA helicase DHX15	DHX15	>sp|O43143|DHX15_HUMAN Putative pre-mRNA-splicing factor ATP-dependent RNA helicase DHX15 OS=Homo sapiens GN=DHX15 PE=1 SV=2;>tr|F5H6K0|F5H6K0_HUMAN DEAH (Asp-Glu-Ala-His) box polypeptide 15 OS=Homo sapiens GN=DHX15 PE=4 SV=1	36	36	35	44.7	44.7	43.5	90.932	60273000	7.78012	2.99935	998.511
O60231	Putative pre-mRNA-splicing factor ATP-dependent RNA helicase DHX16	DHX16	>sp|O60231|DHX16_HUMAN Putative pre-mRNA-splicing factor ATP-dependent RNA helicase DHX16 OS=Homo sapiens GN=DHX16 PE=1 SV=2;>tr|B0V0F8|B0V0F8_HUMAN DEAH (Asp-Glu-Ala-His) box polypeptide 16 (Fragment) OS=Homo sapiens GN=DHX16 PE=4 SV=1;>tr|Q5SQH5|Q5SQH5_H	36	35	35	38.1	37.3	37.3	119.26	9713100	6.98736	1.63349	43.002
Q7Z478	ATP-dependent RNA helicase DHX29	DHX29	>sp|Q7Z478|DHX29_HUMAN ATP-dependent RNA helicase DHX29 OS=Homo sapiens GN=DHX29 PE=1 SV=2	10	10	10	11.4	11.4	11.4	155.23	819320	5.91345	-0.216754	0.60708
Q7L2E3-2	Putative ATP-dependent RNA helicase DHX30	DHX30	>sp|Q7L2E3-2|DHX30_HUMAN Isoform 2 of Putative ATP-dependent RNA helicase DHX30 OS=Homo sapiens GN=DHX30;>sp|Q7L2E3|DHX30_HUMAN Putative ATP-dependent RNA helicase DHX30 OS=Homo sapiens GN=DHX30 PE=1 SV=1;>sp|Q7L2E3-3|DHX30_HUMAN Isoform 3 of Putative ATP-	5	5	5	6.1	6.1	6.1	136.11	38326	4.58349	-2.50816	0.00310343
Q9H6R0	Putative ATP-dependent RNA helicase DHX33	DHX33	>sp|Q9H6R0|DHX33_HUMAN Putative ATP-dependent RNA helicase DHX33 OS=Homo sapiens GN=DHX33 PE=1 SV=2;>sp|Q9H6R0-2|DHX33_HUMAN Isoform 2 of Putative ATP-dependent RNA helicase DHX33 OS=Homo sapiens GN=DHX33	16	16	16	27	27	27	78.873	7007900	6.84559	1.38923	24.5037
Q14147	Probable ATP-dependent RNA helicase DHX34	DHX34	>sp|Q14147|DHX34_HUMAN Probable ATP-dependent RNA helicase DHX34 OS=Homo sapiens GN=DHX34 PE=2 SV=2	11	11	11	13.2	13.2	13.2	128.12	683650	5.83483	-0.352209	0.444418
Q9H5Z1	Probable ATP-dependent RNA helicase DHX35	DHX35	>sp|Q9H5Z1|DHX35_HUMAN Probable ATP-dependent RNA helicase DHX35 OS=Homo sapiens GN=DHX35 PE=1 SV=2;>tr|Q5THR1|Q5THR1_HUMAN DEAH (Asp-Glu-Ala-His) box polypeptide 35 OS=Homo sapiens GN=DHX35 PE=2 SV=1;>tr|F5GXM6|F5GXM6_HUMAN DEAH (Asp-Glu-Ala-His) box poly	2	2	2	5.1	5.1	5.1	78.909	120530	5.0811	-1.65083	0.0223443
Q9H2U1	Probable ATP-dependent RNA helicase DHX36	DHX36	>sp|Q9H2U1|DHX36_HUMAN Probable ATP-dependent RNA helicase DHX36 OS=Homo sapiens GN=DHX36 PE=1 SV=2;>tr|F5GZS0|F5GZS0_HUMAN DEAH (Asp-Glu-Ala-His) box polypeptide 36 OS=Homo sapiens GN=DHX36 PE=4 SV=1;>sp|Q9H2U1-2|DHX36_HUMAN Isoform 2 of Probable ATP-depe	21	21	21	28.5	28.5	28.5	114.76	6611900	6.82033	1.34571	22.1671
Q8IY37	Probable ATP-dependent RNA helicase DHX37	DHX37	>sp|Q8IY37|DHX37_HUMAN Probable ATP-dependent RNA helicase DHX37 OS=Homo sapiens GN=DHX37 PE=1 SV=1;>tr|F5H3Y4|F5H3Y4_HUMAN DEAH (Asp-Glu-Ala-His) box polypeptide 37 OS=Homo sapiens GN=DHX37 PE=4 SV=1	10	10	10	13.8	13.8	13.8	129.54	2335800	6.36844	0.56714	3.69097
Q92620	Pre-mRNA-splicing factor ATP-dependent RNA helicase PRP16	DHX38	>sp|Q92620|PRP16_HUMAN Pre-mRNA-splicing factor ATP-dependent RNA helicase PRP16 OS=Homo sapiens GN=DHX38 PE=1 SV=2	24	24	24	25.6	25.6	25.6	140.5	1929600	6.28547	0.424193	2.65579
Q8IX18	Probable ATP-dependent RNA helicase DHX40	DHX40	>sp|Q8IX18|DHX40_HUMAN Probable ATP-dependent RNA helicase DHX40 OS=Homo sapiens GN=DHX40 PE=1 SV=2;>sp|Q8IX18-2|DHX40_HUMAN Isoform 2 of Probable ATP-dependent RNA helicase DHX40 OS=Homo sapiens GN=DHX40;>tr|C9JEW8|C9JEW8_HUMAN DEAH (Asp-Glu-Ala-His) box	3	3	3	3.3	3.3	3.3	88.559	182700	5.26174	-1.3396	0.0457508
Q6P158	Putative ATP-dependent RNA helicase DHX57	DHX57	>sp|Q6P158|DHX57_HUMAN Putative ATP-dependent RNA helicase DHX57 OS=Homo sapiens GN=DHX57 PE=1 SV=2;>sp|Q6P158-2|DHX57_HUMAN Isoform 2 of Putative ATP-dependent RNA helicase DHX57 OS=Homo sapiens GN=DHX57;>tr|F8WAZ3|F8WAZ3_HUMAN DEAH (Asp-Glu-Ala-Asp/His)	4	4	4	3.9	3.9	3.9	155.6	119870	5.07871	-1.65494	0.0221339
Q14562	ATP-dependent RNA helicase DHX8	DHX8	>sp|Q14562|DHX8_HUMAN ATP-dependent RNA helicase DHX8 OS=Homo sapiens GN=DHX8 PE=1 SV=1;>tr|F5H658|F5H658_HUMAN DEAH (Asp-Glu-Ala-His) box polypeptide 8 OS=Homo sapiens GN=DHX8 PE=4 SV=1;>tr|F5H521|F5H521_HUMAN Uncharacterized protein OS=Homo sapiens GN=DH	15	14	14	16.4	15.7	15.7	139.31	1484300	6.17152	0.227875	1.68995
Q08211	ATP-dependent RNA helicase A	DHX9	>sp|Q08211|DHX9_HUMAN ATP-dependent RNA helicase A OS=Homo sapiens GN=DHX9 PE=1 SV=4	54	54	54	48.9	48.9	48.9	140.96	140590000	8.14795	3.63309	4296.3
O60610	Protein diaphanous homolog 1	DIAPH1	>sp|O60610|DIAP1_HUMAN Protein diaphanous homolog 1 OS=Homo sapiens GN=DIAPH1 PE=1 SV=2;>tr|E9PEZ3|E9PEZ3_HUMAN Diaphanous homolog 1 (Drosophila) OS=Homo sapiens GN=DIAPH1 PE=4 SV=1;>tr|E7ET75|E7ET75_HUMAN Diaphanous homolog 1 (Drosophila) OS=Homo sapiens	10	10	10	9.7	9.7	9.7	141.35	806080	5.90638	-0.228944	0.590277
F5H7I1	Protein diaphanous homolog 2	DIAPH2	>tr|F5H7I1|F5H7I1_HUMAN Diaphanous homolog 2 (Drosophila) OS=Homo sapiens GN=DIAPH2 PE=4 SV=1;>sp|O60879|DIAP2_HUMAN Protein diaphanous homolog 2 OS=Homo sapiens GN=DIAPH2 PE=1 SV=1;>tr|C9J6U3|C9J6U3_HUMAN Diaphanous homolog 2 (Drosophila) OS=Homo sapiens	6	6	6	6.3	6.3	6.3	125.54	259990	5.41496	-1.07562	0.0840195
C9JDG0	Protein diaphanous homolog 3	DIAPH3	>tr|C9JDG0|C9JDG0_HUMAN Diaphanous homolog 3 (Drosophila) OS=Homo sapiens GN=DIAPH3 PE=4 SV=1;>sp|Q9NSV4|DIAP3_HUMAN Protein diaphanous homolog 3 OS=Homo sapiens GN=DIAPH3 PE=1 SV=4;>tr|C9JDG1|C9JDG1_HUMAN Diaphanous homolog 3 (Drosophila) OS=Homo sapiens	9	9	9	9.2	9.2	9.2	136.88	1089600	6.03727	-0.00343398	0.992124
Q9BTC0	Death-inducer obliterator 1	DIDO1	>sp|Q9BTC0|DIDO1_HUMAN Death-inducer obliterator 1 OS=Homo sapiens GN=DIDO1 PE=1 SV=5;>sp|Q9BTC0-1|DIDO1_HUMAN Isoform 1 of Death-inducer obliterator 1 OS=Homo sapiens GN=DIDO1	60	60	60	38.4	38.4	38.4	243.87	21669000	7.33584	2.23389	171.353
Q68CQ4	Digestive organ expansion factor homolog	DIEXF	>sp|Q68CQ4|DIEXF_HUMAN Digestive organ expansion factor homolog OS=Homo sapiens GN=DIEXF PE=1 SV=2	16	16	16	26.5	26.5	26.5	87.054	5688700	6.75501	1.23318	17.1072
Q9UNQ2	Probable dimethyladenosine transferase	DIMT1	>sp|Q9UNQ2|DIM1_HUMAN Probable dimethyladenosine transferase OS=Homo sapiens GN=DIMT1 PE=1 SV=1	5	5	5	21.4	21.4	21.4	35.236	2556200	6.40759	0.634608	4.3113
E9PER1	Disco-interacting protein 2 homolog A	DIP2A	>tr|E9PER1|E9PER1_HUMAN DIP2 disco-interacting protein 2 homolog A (Drosophila) OS=Homo sapiens GN=DIP2A PE=4 SV=1;>sp|Q14689|DIP2A_HUMAN Disco-interacting protein 2 homolog A OS=Homo sapiens GN=DIP2A PE=1 SV=2;>tr|E7EMA5|E7EMA5_HUMAN DIP2 disco-interactin	3	1	1	2.8	0.6	0.6	170.44	105280	5.02235	-1.75205	0.0176989
Q9P265	Disco-interacting protein 2 homolog B	DIP2B	>sp|Q9P265|DIP2B_HUMAN Disco-interacting protein 2 homolog B OS=Homo sapiens GN=DIP2B PE=1 SV=3	21	21	19	20.4	20.4	18.2	171.49	1855400	6.26844	0.394852	2.48229
Q9Y2L1	Exosome complex exonuclease RRP44	DIS3	>sp|Q9Y2L1|RRP44_HUMAN Exosome complex exonuclease RRP44 OS=Homo sapiens GN=DIS3 PE=1 SV=2;>sp|Q9Y2L1-2|RRP44_HUMAN Isoform 2 of Exosome complex exonuclease RRP44 OS=Homo sapiens GN=DIS3;>tr|G3V1J5|G3V1J5_HUMAN KIAA1008, isoform CRA_c OS=Homo sapiens GN=DI	34	34	34	43	43	43	109	23682000	7.37442	2.30036	199.692
O60832	H/ACA ribonucleoprotein complex subunit 4	DKC1	>sp|O60832|DKC1_HUMAN H/ACA ribonucleoprotein complex subunit 4 OS=Homo sapiens GN=DKC1 PE=1 SV=3;>tr|A8MUT5|A8MUT5_HUMAN Uncharacterized protein OS=Homo sapiens GN=DKC1 PE=4 SV=1;>sp|O60832-2|DKC1_HUMAN Isoform 3 of H/ACA ribonucleoprotein complex subunit	23	23	23	45.7	45.7	45.7	57.673	131850000	8.12008	3.58507	3846.53
P10515	Dihydrolipoyllysine-residue acetyltransferase component of pyruvate dehydrogenase complex, mitochondrial	DLAT	>sp|P10515|ODP2_HUMAN Dihydrolipoyllysine-residue acetyltransferase component of pyruvate dehydrogenase complex, mitochondrial OS=Homo sapiens GN=DLAT PE=1 SV=3;>tr|H0YDD4|H0YDD4_HUMAN Dihydrolipoamide S-acetyltransferase (Fragment) OS=Homo sapiens GN=DLAT	9	9	9	22.3	22.3	22.3	68.996	2694700	6.43051	0.67409	4.7216
P09622	Dihydrolipoyl dehydrogenase, mitochondrial;Dihydrolipoyl dehydrogenase	DLD	>sp|P09622|DLDH_HUMAN Dihydrolipoyl dehydrogenase, mitochondrial OS=Homo sapiens GN=DLD PE=1 SV=2;>tr|F5H4I0|F5H4I0_HUMAN Dihydrolipoyl dehydrogenase OS=Homo sapiens GN=DLD PE=3 SV=1;>tr|E9PEX6|E9PEX6_HUMAN Dihydrolipoamide dehydrogenase OS=Homo sapiens GN	13	13	13	31.2	31.2	31.2	54.177	29817000	7.47446	2.47273	296.982
Q12959-2	Disks large homolog 1	DLG1	>sp|Q12959-2|DLG1_HUMAN Isoform 2 of Disks large homolog 1 OS=Homo sapiens GN=DLG1;>sp|Q12959-7|DLG1_HUMAN Isoform 7 of Disks large homolog 1 OS=Homo sapiens GN=DLG1;>sp|Q12959|DLG1_HUMAN Disks large homolog 1 OS=Homo sapiens GN=DLG1 PE=1 SV=2;>sp|Q12959-4	3	3	3	5.6	5.6	5.6	103.32	539570	5.73205	-0.5293	0.295597
Q5JUW8	Disks large homolog 3	DLG3	>tr|Q5JUW8|Q5JUW8_HUMAN Discs, large homolog 3 (Drosophila) OS=Homo sapiens GN=DLG3 PE=2 SV=1;>sp|Q92796|DLG3_HUMAN Disks large homolog 3 OS=Homo sapiens GN=DLG3 PE=1 SV=2;>sp|Q92796-2|DLG3_HUMAN Isoform 2 of Disks large homolog 3 OS=Homo sapiens GN=DLG3;>	6	6	6	11.2	11.2	11.2	93.605	845200	5.92696	-0.193484	0.640495
Q9Y2H0	Disks large-associated protein 4	DLGAP4	>sp|Q9Y2H0|DLGP4_HUMAN Disks large-associated protein 4 OS=Homo sapiens GN=DLGAP4 PE=1 SV=3;>sp|Q9Y2H0-1|DLGP4_HUMAN Isoform 2 of Disks large-associated protein 4 OS=Homo sapiens GN=DLGAP4;>sp|Q9Y2H0-3|DLGP4_HUMAN Isoform 3 of Disks large-associated protei	2	2	2	1.5	1.5	1.5	108.01	51919	4.71533	-2.28102	0.00523575
Q15398	Disks large-associated protein 5	DLGAP5	>sp|Q15398|DLGP5_HUMAN Disks large-associated protein 5 OS=Homo sapiens GN=DLGAP5 PE=1 SV=2;>tr|E7EP14|E7EP14_HUMAN Uncharacterized protein OS=Homo sapiens GN=DLGAP5 PE=4 SV=1;>tr|A8MTM6|A8MTM6_HUMAN Discs, large homolog 7 (Drosophila), isoform CRA_c OS=Ho	16	16	16	23.5	23.5	23.5	95.114	4703100	6.67238	1.09082	12.3258
P36957	Dihydrolipoyllysine-residue succinyltransferase component of 2-oxoglutarate dehydrogenase complex, mitochondrial	DLST	>sp|P36957|ODO2_HUMAN Dihydrolipoyllysine-residue succinyltransferase component of 2-oxoglutarate dehydrogenase complex, mitochondrial OS=Homo sapiens GN=DLST PE=1 SV=4;>tr|B7Z5W8|B7Z5W8_HUMAN Dihydrolipoamide S-succinyltransferase (E2 component of 2-oxo-g	10	10	10	24.9	24.9	24.9	48.755	9475800	6.97662	1.61498	41.208
Q9NPF5	DNA methyltransferase 1-associated protein 1	DMAP1	>sp|Q9NPF5|DMAP1_HUMAN DNA methyltransferase 1-associated protein 1 OS=Homo sapiens GN=DMAP1 PE=1 SV=1;>tr|Q5TG40|Q5TG40_HUMAN DNA methyltransferase 1 associated protein 1 (Fragment) OS=Homo sapiens GN=DMAP1 PE=2 SV=1;>tr|Q5TG39|Q5TG39_HUMAN DNA methyltran	23	23	23	51.2	51.2	51.2	52.992	26542000	7.42393	2.38567	243.036
F5H6K1	Dystrophin	DMD	>tr|F5H6K1|F5H6K1_HUMAN Dystrophin OS=Homo sapiens GN=DMD PE=4 SV=1;>sp|P11532|DMD_HUMAN Dystrophin OS=Homo sapiens GN=DMD PE=1 SV=3;>tr|E9PDN5|E9PDN5_HUMAN Dystrophin OS=Homo sapiens GN=DMD PE=4 SV=1;>tr|H0YFQ3|H0YFQ3_HUMAN Dystrophin OS=Homo sapiens GN=D	1	1	1	0.5	0.5	0.5	426.7	8567.9	3.93287	-3.62912	0.0002349
F5H269	DmX-like protein 1	DMXL1	>tr|F5H269|F5H269_HUMAN Dmx-like 1 OS=Homo sapiens GN=DMXL1 PE=4 SV=1;>sp|Q9Y485|DMXL1_HUMAN DmX-like protein 1 OS=Homo sapiens GN=DMXL1 PE=1 SV=3	1	1	1	0.6	0.6	0.6	340.24	14143	4.15054	-3.2541	0.000557063
Q8WXX0	Dynein heavy chain 7, axonemal	DNAH7	>sp|Q8WXX0|DYH7_HUMAN Dynein heavy chain 7, axonemal OS=Homo sapiens GN=DNAH7 PE=1 SV=2	1	1	1	0.2	0.2	0.2	461.15	9279.7	3.96753	-3.5694	0.000269525
P31689	DnaJ homolog subfamily A member 1	DNAJA1	>sp|P31689|DNJA1_HUMAN DnaJ homolog subfamily A member 1 OS=Homo sapiens GN=DNAJA1 PE=1 SV=2;>tr|F5GZ88|F5GZ88_HUMAN DnaJ (Hsp40) homolog, subfamily A, member 1 OS=Homo sapiens GN=DNAJA1 PE=4 SV=1;>tr|B7Z5C0|B7Z5C0_HUMAN Uncharacterized protein OS=Homo sap	16	16	16	46.1	46.1	46.1	44.868	11893000	7.07529	1.78499	60.9523
O60884	DnaJ homolog subfamily A member 2	DNAJA2	>sp|O60884|DNJA2_HUMAN DnaJ homolog subfamily A member 2 OS=Homo sapiens GN=DNAJA2 PE=1 SV=1	10	10	10	31.3	31.3	31.3	45.745	6153100	6.78909	1.2919	19.5838
Q96EY1	DnaJ homolog subfamily A member 3, mitochondrial	DNAJA3	>sp|Q96EY1|DNJA3_HUMAN DnaJ homolog subfamily A member 3, mitochondrial OS=Homo sapiens GN=DNAJA3 PE=1 SV=2;>sp|Q96EY1-2|DNJA3_HUMAN Isoform 2 of DnaJ homolog subfamily A member 3, mitochondrial OS=Homo sapiens GN=DNAJA3	7	7	7	19.6	19.6	19.6	52.488	1097700	6.04048	0.00210789	1.00487
Q8WW22-2	DnaJ homolog subfamily A member 4	DNAJA4	>sp|Q8WW22-2|DNJA4_HUMAN Isoform 2 of DnaJ homolog subfamily A member 4 OS=Homo sapiens GN=DNAJA4;>sp|Q8WW22|DNJA4_HUMAN DnaJ homolog subfamily A member 4 OS=Homo sapiens GN=DNAJA4 PE=1 SV=1;>tr|E9PDM9|E9PDM9_HUMAN DnaJ (Hsp40) homolog, subfamily A, member	8	8	8	19	19	19	47.963	3952400	6.59686	0.960697	9.13475
P25685	DnaJ homolog subfamily B member 1	DNAJB1	>sp|P25685|DNJB1_HUMAN DnaJ homolog subfamily B member 1 OS=Homo sapiens GN=DNAJB1 PE=1 SV=4;>tr|B4DX52|B4DX52_HUMAN Uncharacterized protein OS=Homo sapiens GN=DNAJB1 PE=2 SV=1	14	14	13	39.4	39.4	39.4	38.044	27076000	7.43258	2.40057	251.521
Q9UBS4	DnaJ homolog subfamily B member 11	DNAJB11	>sp|Q9UBS4|DJB11_HUMAN DnaJ homolog subfamily B member 11 OS=Homo sapiens GN=DNAJB11 PE=1 SV=1	10	10	10	28.2	28.2	28.2	40.513	26998000	7.43133	2.39842	250.274
Q9NXW2-2	DnaJ homolog subfamily B member 12	DNAJB12	>sp|Q9NXW2-2|DJB12_HUMAN Isoform 2 of DnaJ homolog subfamily B member 12 OS=Homo sapiens GN=DNAJB12;>sp|Q9NXW2|DJB12_HUMAN DnaJ homolog subfamily B member 12 OS=Homo sapiens GN=DNAJB12 PE=1 SV=4	2	2	2	5.3	5.3	5.3	42.263	540980	5.73318	-0.527347	0.296929
Q9UDY4	DnaJ homolog subfamily B member 4	DNAJB4	>sp|Q9UDY4|DNJB4_HUMAN DnaJ homolog subfamily B member 4 OS=Homo sapiens GN=DNAJB4 PE=1 SV=1	3	2	2	16.6	13.1	13.1	37.806	258250	5.41204	-1.08064	0.083053
Q96KC8	DnaJ homolog subfamily C member 1	DNAJC1	>sp|Q96KC8|DNJC1_HUMAN DnaJ homolog subfamily C member 1 OS=Homo sapiens GN=DNAJC1 PE=1 SV=1	1	1	1	2.7	2.7	2.7	63.882	25000	4.39794	-2.82785	0.00148645
Q8IXB1	DnaJ homolog subfamily C member 10	DNAJC10	>sp|Q8IXB1|DJC10_HUMAN DnaJ homolog subfamily C member 10 OS=Homo sapiens GN=DNAJC10 PE=1 SV=2;>tr|F8W884|F8W884_HUMAN DnaJ (Hsp40) homolog, subfamily C, member 10 OS=Homo sapiens GN=DNAJC10 PE=4 SV=1;>sp|Q8IXB1-2|DJC10_HUMAN Isoform 2 of DnaJ homolog subf	4	4	4	6.4	6.4	6.4	91.079	961480	5.98294	-0.0970343	0.799771
O75165	DnaJ homolog subfamily C member 13	DNAJC13	>sp|O75165|DJC13_HUMAN DnaJ homolog subfamily C member 13 OS=Homo sapiens GN=DNAJC13 PE=1 SV=5	3	3	3	1.7	1.7	1.7	254.41	112770	5.05219	-1.70063	0.0199238
Q9NVM6	DnaJ homolog subfamily C member 17	DNAJC17	>sp|Q9NVM6|DJC17_HUMAN DnaJ homolog subfamily C member 17 OS=Homo sapiens GN=DNAJC17 PE=1 SV=1	8	8	8	30.9	30.9	30.9	34.687	12355000	7.09184	1.81351	65.0889
Q96DA6	Mitochondrial import inner membrane translocase subunit TIM14	DNAJC19	>sp|Q96DA6|TIM14_HUMAN Mitochondrial import inner membrane translocase subunit TIM14 OS=Homo sapiens GN=DNAJC19 PE=1 SV=3;>tr|C9JBV1|C9JBV1_HUMAN DnaJ (Hsp40) homolog, subfamily C, member 19 OS=Homo sapiens GN=DNAJC19 PE=4 SV=1	3	3	3	26.7	26.7	26.7	12.498	5779400	6.76188	1.24501	17.5798
Q99543	DnaJ homolog subfamily C member 2	DNAJC2	>sp|Q99543|DNJC2_HUMAN DnaJ homolog subfamily C member 2 OS=Homo sapiens GN=DNAJC2 PE=1 SV=4;>sp|Q99543-2|DNJC2_HUMAN Isoform 2 of DnaJ homolog subfamily C member 2 OS=Homo sapiens GN=DNAJC2	12	12	12	22.4	22.4	22.4	71.996	3190600	6.50387	0.800486	6.31663
Q5F1R6-2	DnaJ homolog subfamily C member 21	DNAJC21	>sp|Q5F1R6-2|DJC21_HUMAN Isoform 2 of DnaJ homolog subfamily C member 21 OS=Homo sapiens GN=DNAJC21;>sp|Q5F1R6-3|DJC21_HUMAN Isoform 3 of DnaJ homolog subfamily C member 21 OS=Homo sapiens GN=DNAJC21;>sp|Q5F1R6|DJC21_HUMAN DnaJ homolog subfamily C member 2	1	1	1	2.8	2.8	2.8	67.14	464670	5.66714	-0.641122	0.228496
Q13217	DnaJ homolog subfamily C member 3	DNAJC3	>sp|Q13217|DNJC3_HUMAN DnaJ homolog subfamily C member 3 OS=Homo sapiens GN=DNAJC3 PE=1 SV=1	5	5	5	16.1	16.1	16.1	57.579	2323100	6.36607	0.563061	3.65646
Q9H3Z4	DnaJ homolog subfamily C member 5	DNAJC5	>sp|Q9H3Z4|DNJC5_HUMAN DnaJ homolog subfamily C member 5 OS=Homo sapiens GN=DNAJC5 PE=1 SV=1;>sp|Q9H3Z4-2|DNJC5_HUMAN Isoform 2 of DnaJ homolog subfamily C member 5 OS=Homo sapiens GN=DNAJC5	3	3	3	29.8	29.8	29.8	22.149	1852600	6.26778	0.393722	2.47584
Q99615	DnaJ homolog subfamily C member 7	DNAJC7	>sp|Q99615|DNJC7_HUMAN DnaJ homolog subfamily C member 7 OS=Homo sapiens GN=DNAJC7 PE=1 SV=2;>tr|Q7Z784|Q7Z784_HUMAN DNAJC7 protein OS=Homo sapiens GN=DNAJC7 PE=2 SV=1	13	13	13	32.8	32.8	32.8	56.44	2494100	6.39691	0.616206	4.13243
O75937	DnaJ homolog subfamily C member 8	DNAJC8	>sp|O75937|DNJC8_HUMAN DnaJ homolog subfamily C member 8 OS=Homo sapiens GN=DNAJC8 PE=1 SV=2	9	9	9	33.6	33.6	33.6	29.841	55416000	7.74364	2.93649	863.948
Q8WXX5	DnaJ homolog subfamily C member 9	DNAJC9	>sp|Q8WXX5|DNJC9_HUMAN DnaJ homolog subfamily C member 9 OS=Homo sapiens GN=DNAJC9 PE=1 SV=1	15	15	15	54.2	54.2	54.2	29.909	77687000	7.89035	3.18926	1546.19
O00115	Deoxyribonuclease-2-alpha	DNASE2	>sp|O00115|DNS2A_HUMAN Deoxyribonuclease-2-alpha OS=Homo sapiens GN=DNASE2 PE=1 SV=2;>tr|B7Z4K6|B7Z4K6_HUMAN Uncharacterized protein OS=Homo sapiens GN=DNASE2 PE=2 SV=1	1	1	1	2.8	2.8	2.8	39.58	366740	5.56436	-0.818214	0.15198
O00429	Dynamin-1-like protein	DNM1L	>sp|O00429|DNM1L_HUMAN Dynamin-1-like protein OS=Homo sapiens GN=DNM1L PE=1 SV=2;>sp|O00429-2|DNM1L_HUMAN Isoform 4 of Dynamin-1-like protein OS=Homo sapiens GN=DNM1L;>sp|O00429-3|DNM1L_HUMAN Isoform 2 of Dynamin-1-like protein OS=Homo sapiens GN=DNM1L;>sp	13	13	13	26.4	26.4	26.4	81.876	1495500	6.17479	0.2335	1.71198
E9PEQ4		DNM2	>tr|E9PEQ4|E9PEQ4_HUMAN Dynamin 2 OS=Homo sapiens GN=DNM2 PE=3 SV=1;>tr|F5H4R9|F5H4R9_HUMAN Dynamin 2 OS=Homo sapiens GN=DNM2 PE=3 SV=1;>tr|A8K1B6|A8K1B6_HUMAN Dynamin 2 OS=Homo sapiens GN=DNM2 PE=2 SV=1	38	2	2	49.4	1.8	1.8	97.965	352930	5.54769	-0.846935	0.142254
P50570	Dynamin-2	DNM2	>sp|P50570|DYN2_HUMAN Dynamin-2 OS=Homo sapiens GN=DNM2 PE=1 SV=2;>sp|P50570-2|DYN2_HUMAN Isoform 2 of Dynamin-2 OS=Homo sapiens GN=DNM2	39	39	3	51	51	3.4	98.063	38244000	7.58256	2.65898	456.011
F5GX68	Cytosine-specific methyltransferase	DNMT1	>tr|F5GX68|F5GX68_HUMAN Cytosine-specific methyltransferase OS=Homo sapiens GN=DNMT1 PE=3 SV=1	66	2	1	47.3	1.7	0.8	183.38	190960	5.28094	-1.30651	0.0493725
P26358-2	Cytosine-specific methyltransferase	DNMT1	>sp|P26358-2|DNMT1_HUMAN Isoform 2 of DNA (cytosine-5)-methyltransferase 1 OS=Homo sapiens GN=DNMT1;>tr|H0YFC7|H0YFC7_HUMAN Cytosine-specific methyltransferase OS=Homo sapiens GN=DNMT1 PE=3 SV=1;>sp|P26358-3|DNMT1_HUMAN Isoform 3 of DNA (cytosine-5)-methyl	67	67	2	46.8	46.8	0.9	184.82	50520000	7.70346	2.86728	736.674
Q9H147	Deoxynucleotidyltransferase terminal-interacting protein 1	DNTTIP1	>sp|Q9H147|TDIF1_HUMAN Deoxynucleotidyltransferase terminal-interacting protein 1 OS=Homo sapiens GN=DNTTIP1 PE=1 SV=2;>tr|C9J7R7|C9J7R7_HUMAN Uncharacterized protein OS=Homo sapiens GN=DNTTIP1 PE=4 SV=1;>tr|C9J4E2|C9J4E2_HUMAN Uncharacterized protein OS=H	7	7	7	31	31	31	37.013	6282300	6.79812	1.30745	20.2977
A8MU08	Dedicator of cytokinesis protein 1	DOCK1	>tr|A8MU08|A8MU08_HUMAN Uncharacterized protein OS=Homo sapiens GN=DOCK1 PE=4 SV=1;>sp|Q14185|DOCK1_HUMAN Dedicator of cytokinesis protein 1 OS=Homo sapiens GN=DOCK1 PE=1 SV=2	20	19	19	14.8	14.2	14.2	222.66	1187100	6.07449	0.0606932	1.14999
Q8IZD9	Dedicator of cytokinesis protein 3	DOCK3	>sp|Q8IZD9|DOCK3_HUMAN Dedicator of cytokinesis protein 3 OS=Homo sapiens GN=DOCK3 PE=1 SV=1	1	1	1	0.5	0.5	0.5	233.1	44562	4.64896	-2.39536	0.00402386
Q9H7D0	Dedicator of cytokinesis protein 5	DOCK5	>sp|Q9H7D0|DOCK5_HUMAN Dedicator of cytokinesis protein 5 OS=Homo sapiens GN=DOCK5 PE=1 SV=3	33	33	31	23.9	23.9	22.9	215.31	4468300	6.65014	1.0525	11.2849
Q96N67	Dedicator of cytokinesis protein 7	DOCK7	>sp|Q96N67|DOCK7_HUMAN Dedicator of cytokinesis protein 7 OS=Homo sapiens GN=DOCK7 PE=1 SV=4;>sp|Q96N67-6|DOCK7_HUMAN Isoform 6 of Dedicator of cytokinesis protein 7 OS=Homo sapiens GN=DOCK7;>sp|Q96N67-2|DOCK7_HUMAN Isoform 2 of Dedicator of cytokinesis pr	16	16	14	10.1	10.1	9.3	242.56	711520	5.85219	-0.32231	0.476091
D3YTH2	Dedicator of cytokinesis protein 9	DOCK9	>tr|D3YTH2|D3YTH2_HUMAN Dedicator of cytokinesis 9 OS=Homo sapiens GN=DOCK9 PE=4 SV=1;>tr|E9PCD6|E9PCD6_HUMAN Dedicator of cytokinesis 9 OS=Homo sapiens GN=DOCK9 PE=4 SV=1;>sp|Q9BZ29-4|DOCK9_HUMAN Isoform 4 of Dedicator of cytokinesis protein 9 OS=Homo sap	6	6	6	4	4	4	240.34	96643	4.98517	-1.8161	0.015272
Q9BU89	Deoxyhypusine hydroxylase	DOHH	>sp|Q9BU89|DOHH_HUMAN Deoxyhypusine hydroxylase OS=Homo sapiens GN=DOHH PE=1 SV=1	1	1	1	7.6	7.6	7.6	32.904	101570	5.00677	-1.7789	0.0166381
Q9NYP3	Protein downstream neighbor of Son	DONSON	>sp|Q9NYP3|DONS_HUMAN Protein downstream neighbor of Son OS=Homo sapiens GN=DONSON PE=1 SV=2;>tr|F8W8A5|F8W8A5_HUMAN Downstream neighbor of SON OS=Homo sapiens GN=DONSON PE=4 SV=1;>tr|C9JSP0|C9JSP0_HUMAN Downstream neighbor of SON OS=Homo sapiens GN=DONSON	2	2	2	5.3	5.3	5.3	62.746	175950	5.24539	-1.36777	0.0428776
Q9BVM2	Protein DPCD	DPCD;RP11-529I10.4	>sp|Q9BVM2|DPCD_HUMAN Protein DPCD OS=Homo sapiens GN=DPCD PE=1 SV=2;>tr|Q5JQQ4|Q5JQQ4_HUMAN Novel protein OS=Homo sapiens GN=RP11-529I10.4 PE=2 SV=1	2	2	2	9.4	9.4	9.4	23.239	484690	5.68546	-0.60956	0.24572
E9PEI6	Diffuse panbronchiolitis critical region protein 1	DPCR1	>tr|E9PEI6|E9PEI6_HUMAN Diffuse panbronchiolitis critical region 1 OS=Homo sapiens GN=DPCR1 PE=4 SV=1;>tr|F8W092|F8W092_HUMAN Diffuse panbronchiolitis critical region 1 OS=Homo sapiens GN=DPCR1 PE=4 SV=1;>tr|F8W1N8|F8W1N8_HUMAN Diffuse panbronchiolitis cri	2	2	2	1.2	1.2	1.2	151.17	13850	4.14145	-3.26976	0.000537329
E9PDV3		DPF1	>tr|E9PDV3|E9PDV3_HUMAN D4, zinc and double PHD fingers family 1 OS=Homo sapiens GN=DPF1 PE=4 SV=1;>tr|F8WEC4|F8WEC4_HUMAN D4, zinc and double PHD fingers family 1 OS=Homo sapiens GN=DPF1 PE=4 SV=1	1	1	1	2.5	2.5	2.5	45.285	101120	5.00484	-1.78222	0.0165113
Q92785	Zinc finger protein ubi-d4	DPF2	>sp|Q92785|REQU_HUMAN Zinc finger protein ubi-d4 OS=Homo sapiens GN=DPF2 PE=1 SV=2;>tr|B4DT58|B4DT58_HUMAN D4, zinc and double PHD fingers family 2 OS=Homo sapiens GN=DPF2 PE=2 SV=1	14	14	14	52.4	52.4	52.4	44.155	33546000	7.52564	2.5609	363.833
E7ENH3	Diphthamide biosynthesis protein 1	DPH1	>tr|E7ENH3|E7ENH3_HUMAN Diphthamide biosynthesis protein 1 OS=Homo sapiens GN=DPH1 PE=3 SV=1;>sp|Q9BZG8|DPH1_HUMAN Diphthamide biosynthesis protein 1 OS=Homo sapiens GN=DPH1 PE=1 SV=2;>sp|Q9BZG8-2|DPH1_HUMAN Isoform 2 of Diphthamide biosynthesis protein 1	2	2	2	4	4	4	50.273	2199.4	3.3423	-4.64662	2.25623e-05
Q9BQC3	Diphthamide biosynthesis protein 2	DPH2	>sp|Q9BQC3|DPH2_HUMAN Diphthamide biosynthesis protein 2 OS=Homo sapiens GN=DPH2 PE=1 SV=1;>tr|A8MVC9|A8MVC9_HUMAN DPH2 homolog (S. cerevisiae) OS=Homo sapiens GN=DPH2 PE=4 SV=1;>tr|E9PMH7|E9PMH7_HUMAN DPH2 homolog (S. cerevisiae) OS=Homo sapiens GN=DPH2 P	2	2	2	8.4	8.4	8.4	52.082	489050	5.68935	-0.602859	0.249541
E7EQB6	Diphthine synthase	DPH5	>tr|E7EQB6|E7EQB6_HUMAN Uncharacterized protein OS=Homo sapiens GN=DPH5 PE=3 SV=1;>sp|Q9H2P9-5|DPH5_HUMAN Isoform 5 of Diphthine synthase OS=Homo sapiens GN=DPH5;>sp|Q9H2P9|DPH5_HUMAN Diphthine synthase OS=Homo sapiens GN=DPH5 PE=1 SV=2;>sp|Q9H2P9-4|DPH5_H	1	1	1	6.4	6.4	6.4	32.906	72257	4.85888	-2.03369	0.00925356
E9PBD4	Dolichol-phosphate mannosyltransferase	DPM1	>tr|E9PBD4|E9PBD4_HUMAN Dolichyl-phosphate mannosyltransferase polypeptide 1, catalytic subunit OS=Homo sapiens GN=DPM1 PE=4 SV=1;>tr|H0Y368|H0Y368_HUMAN Dolichyl-phosphate mannosyltransferase polypeptide 1, catalytic subunit (Fragment) OS=Homo sapiens GN=	9	9	9	36.3	36.3	36.3	33.349	9069400	6.95758	1.58218	38.2104
Q9P2X0-2	Dolichol-phosphate mannosyltransferase subunit 3	DPM3	>sp|Q9P2X0-2|DPM3_HUMAN Isoform 2 of Dolichol-phosphate mannosyltransferase subunit 3 OS=Homo sapiens GN=DPM3;>sp|Q9P2X0|DPM3_HUMAN Dolichol-phosphate mannosyltransferase subunit 3 OS=Homo sapiens GN=DPM3 PE=1 SV=2	2	2	2	18	18	18	13.277	6592400	6.81904	1.3435	22.0545
G3V180	Dipeptidyl peptidase 3	DPP3	>tr|G3V180|G3V180_HUMAN HCG2016942, isoform CRA_d OS=Homo sapiens GN=DPP3 PE=4 SV=1;>tr|G3V1D3|G3V1D3_HUMAN HCG2016942, isoform CRA_c OS=Homo sapiens GN=DPP3 PE=4 SV=1;>sp|Q9NY33|DPP3_HUMAN Dipeptidyl peptidase 3 OS=Homo sapiens GN=DPP3 PE=1 SV=2;>tr|F5H8L	3	3	3	6.9	6.9	6.9	84.375	572180	5.75753	-0.485392	0.327046
Q86TI2-2	Dipeptidyl peptidase 9	DPP9	>sp|Q86TI2-2|DPP9_HUMAN Isoform 2 of Dipeptidyl peptidase 9 OS=Homo sapiens GN=DPP9;>sp|Q86TI2|DPP9_HUMAN Dipeptidyl peptidase 9 OS=Homo sapiens GN=DPP9 PE=1 SV=3;>sp|Q86TI2-4|DPP9_HUMAN Isoform 4 of Dipeptidyl peptidase 9 OS=Homo sapiens GN=DPP9;>sp|Q86TI	3	3	3	6.3	6.3	6.3	101.67	139550	5.14473	-1.5412	0.0287609
Q16555	Dihydropyrimidinase-related protein 2	DPYSL2	>sp|Q16555|DPYL2_HUMAN Dihydropyrimidinase-related protein 2 OS=Homo sapiens GN=DPYSL2 PE=1 SV=1;>tr|B4DR31|B4DR31_HUMAN Uncharacterized protein OS=Homo sapiens GN=DPYSL2 PE=2 SV=1	14	14	14	36.2	36.2	36.2	62.293	8075900	6.90719	1.49537	31.2873
Q01658	Protein Dr1	DR1	>sp|Q01658|NC2B_HUMAN Protein Dr1 OS=Homo sapiens GN=DR1 PE=1 SV=1	1	1	1	7.4	7.4	7.4	19.443	21885000	7.34015	2.24131	174.306
C9JCC6	Dr1-associated corepressor	DRAP1	>tr|C9JCC6|C9JCC6_HUMAN DR1-associated protein 1 (negative cofactor 2 alpha) OS=Homo sapiens GN=DRAP1 PE=4 SV=1;>sp|Q14919-2|NC2A_HUMAN Isoform 2 of Dr1-associated corepressor OS=Homo sapiens GN=DRAP1;>sp|Q14919|NC2A_HUMAN Dr1-associated corepressor OS=Hom	8	8	8	39.6	39.6	39.6	23.205	10877000	7.03651	1.71817	52.2603
Q9Y295	Developmentally-regulated GTP-binding protein 1	DRG1	>sp|Q9Y295|DRG1_HUMAN Developmentally-regulated GTP-binding protein 1 OS=Homo sapiens GN=DRG1 PE=1 SV=1	14	14	14	47.1	47.1	47.1	40.542	15844000	7.19986	1.99962	99.9124
P55039	Developmentally-regulated GTP-binding protein 2	DRG2	>sp|P55039|DRG2_HUMAN Developmentally-regulated GTP-binding protein 2 OS=Homo sapiens GN=DRG2 PE=1 SV=1;>tr|A8MZF9|A8MZF9_HUMAN Developmentally-regulated GTP-binding protein 2 OS=Homo sapiens GN=DRG2 PE=4 SV=1	1	1	1	5.5	5.5	5.5	40.746	310130	5.49154	-0.943667	0.11385
Q9BVC3	Sister chromatid cohesion protein DCC1	DSCC1	>sp|Q9BVC3|DCC1_HUMAN Sister chromatid cohesion protein DCC1 OS=Homo sapiens GN=DSCC1 PE=1 SV=2	3	3	3	6.9	6.9	6.9	44.825	642870	5.80812	-0.398229	0.399734
Q14126	Desmoglein-2	DSG2	>sp|Q14126|DSG2_HUMAN Desmoglein-2 OS=Homo sapiens GN=DSG2 PE=1 SV=2	2	2	2	2	2	2	122.29	114750	5.05975	-1.68761	0.0205303
Q9H410	Kinetochore-associated protein DSN1 homolog	DSN1;C20orf172	>sp|Q9H410|DSN1_HUMAN Kinetochore-associated protein DSN1 homolog OS=Homo sapiens GN=DSN1 PE=1 SV=2;>tr|B4DWT2|B4DWT2_HUMAN Chromosome 20 open reading frame 172, isoform CRA_d OS=Homo sapiens GN=C20orf172 PE=2 SV=1;>tr|Q5JW58|Q5JW58_HUMAN Chromosome 20 ope	8	8	8	28.9	28.9	28.9	40.067	4337500	6.63724	1.03027	10.7217
P15924	Desmoplakin	DSP	>sp|P15924|DESP_HUMAN Desmoplakin OS=Homo sapiens GN=DSP PE=1 SV=3;>sp|P15924-2|DESP_HUMAN Isoform DPII of Desmoplakin OS=Homo sapiens GN=DSP	11	11	11	5.5	5.5	5.5	331.77	206480	5.31488	-1.24805	0.0564876
E9PEB9	Dystonin	DST	>tr|E9PEB9|E9PEB9_HUMAN Dystonin OS=Homo sapiens GN=DST PE=4 SV=2;>tr|E7ERU2|E7ERU2_HUMAN Dystonin OS=Homo sapiens GN=DST PE=4 SV=2;>sp|Q03001|DYST_HUMAN Dystonin OS=Homo sapiens GN=DST PE=1 SV=4;>tr|F8W9J4|F8W9J4_HUMAN Dystonin OS=Homo sapiens GN=DST PE=4	6	6	6	1.2	1.2	1.2	880.55	36776	4.56556	-2.53905	0.00289036
P60981	Destrin	DSTN	>sp|P60981|DEST_HUMAN Destrin OS=Homo sapiens GN=DSTN PE=1 SV=3;>tr|B4DYA6|B4DYA6_HUMAN Destrin (Actin depolymerizing factor), isoform CRA_a OS=Homo sapiens GN=DSTN PE=2 SV=1;>tr|F6RFD5|F6RFD5_HUMAN Destrin (actin-depolymerizing factor) OS=Homo sapiens GN=	5	4	4	32.7	28.5	28.5	18.506	12543000	7.0984	1.82481	66.8047
A6NFV8	Dysbindin	DTNBP1	>tr|A6NFV8|A6NFV8_HUMAN Dystrobrevin-binding protein 1 OS=Homo sapiens GN=DTNBP1 PE=4 SV=2;>sp|Q96EV8|DTBP1_HUMAN Dysbindin OS=Homo sapiens GN=DTNBP1 PE=1 SV=1;>tr|F5GY46|F5GY46_HUMAN Dystrobrevin-binding protein 1 OS=Homo sapiens GN=DTNBP1 PE=4 SV=1;>sp|Q	1	1	1	2.8	2.8	2.8	39.636	573640	5.75864	-0.483485	0.328485
Q8N5C7	DTW domain-containing protein 1	DTWD1	>sp|Q8N5C7|DTWD1_HUMAN DTW domain-containing protein 1 OS=Homo sapiens GN=DTWD1 PE=2 SV=1;>tr|H0YL61|H0YL61_HUMAN DTW domain-containing 1 (Fragment) OS=Homo sapiens GN=DTWD1 PE=4 SV=1;>sp|Q8N5C7-2|DTWD1_HUMAN Isoform 2 of DTW domain-containing protein 1 OS	4	4	4	18.8	18.8	18.8	35.248	1271300	6.10425	0.111968	1.2941
Q8TDB6	E3 ubiquitin-protein ligase DTX3L	DTX3L	>sp|Q8TDB6|DTX3L_HUMAN E3 ubiquitin-protein ligase DTX3L OS=Homo sapiens GN=DTX3L PE=1 SV=1	5	5	5	10.8	10.8	10.8	83.553	281050	5.44878	-1.01734	0.0960862
Q9UNI6	Dual specificity protein phosphatase 12	DUSP12	>sp|Q9UNI6|DUS12_HUMAN Dual specificity protein phosphatase 12 OS=Homo sapiens GN=DUSP12 PE=1 SV=1	3	3	3	14.1	14.1	14.1	37.687	349410	5.54334	-0.854435	0.139819
P51452	Dual specificity protein phosphatase 3	DUSP3	>sp|P51452|DUS3_HUMAN Dual specificity protein phosphatase 3 OS=Homo sapiens GN=DUSP3 PE=1 SV=1;>tr|Q8IYJ9|Q8IYJ9_HUMAN DUSP3 protein OS=Homo sapiens GN=DUSP3 PE=2 SV=1	4	4	4	30.8	30.8	30.8	20.478	5419900	6.73399	1.19696	15.7384
P33316	Deoxyuridine 5-triphosphate nucleotidohydrolase, mitochondrial	DUT	>sp|P33316|DUT_HUMAN Deoxyuridine 5-triphosphate nucleotidohydrolase, mitochondrial OS=Homo sapiens GN=DUT PE=1 SV=4;>tr|H0YNW5|H0YNW5_HUMAN Deoxyuridine triphosphatase OS=Homo sapiens GN=DUT PE=4 SV=1;>sp|P33316-2|DUT_HUMAN Isoform 2 of Deoxyuridine 5-t	10	10	10	54.4	54.4	54.4	26.563	28898000	7.46087	2.4493	281.387
O14640	Segment polarity protein dishevelled homolog DVL-1;Putative Segment polarity protein dishevelled homolog DVL-1-like	DVL1;DVL1L1	>sp|O14640|DVL1_HUMAN Segment polarity protein dishevelled homolog DVL-1 OS=Homo sapiens GN=DVL1 PE=1 SV=2;>sp|O14640-2|DVL1_HUMAN Isoform 2 of Segment polarity protein dishevelled homolog DVL-1 OS=Homo sapiens GN=DVL1;>sp|P54792|DVL1L_HUMAN Segment polari	1	1	1	2.2	2.2	2.2	75.186	49421	4.69391	-2.31792	0.00480931
Q14204	Cytoplasmic dynein 1 heavy chain 1	DYNC1H1	>sp|Q14204|DYHC1_HUMAN Cytoplasmic dynein 1 heavy chain 1 OS=Homo sapiens GN=DYNC1H1 PE=1 SV=5	136	136	136	35.5	35.5	35.5	532.4	13764000	7.13874	1.89431	78.3998
Q13409-2	Cytoplasmic dynein 1 intermediate chain 2	DYNC1I2	>sp|Q13409-2|DC1I2_HUMAN Isoform 2B of Cytoplasmic dynein 1 intermediate chain 2 OS=Homo sapiens GN=DYNC1I2;>sp|Q13409-3|DC1I2_HUMAN Isoform 2C of Cytoplasmic dynein 1 intermediate chain 2 OS=Homo sapiens GN=DYNC1I2;>tr|F8W8S0|F8W8S0_HUMAN Dynein, cytoplas	10	10	10	27.5	27.5	27.5	70.644	9648000	6.98444	1.62846	42.5066
Q9Y6G9	Cytoplasmic dynein 1 light intermediate chain 1	DYNC1LI1	>sp|Q9Y6G9|DC1L1_HUMAN Cytoplasmic dynein 1 light intermediate chain 1 OS=Homo sapiens GN=DYNC1LI1 PE=1 SV=3;>tr|E9PHI6|E9PHI6_HUMAN Dynein, cytoplasmic 1, light intermediate chain 1 OS=Homo sapiens GN=DYNC1LI1 PE=4 SV=1	13	13	12	27	27	24.5	56.578	4024900	6.60476	0.974298	9.42536
O43237	Cytoplasmic dynein 1 light intermediate chain 2	DYNC1LI2	>sp|O43237|DC1L2_HUMAN Cytoplasmic dynein 1 light intermediate chain 2 OS=Homo sapiens GN=DYNC1LI2 PE=1 SV=1;>tr|B4DZP4|B4DZP4_HUMAN Uncharacterized protein OS=Homo sapiens GN=DYNC1LI2 PE=2 SV=1	8	7	7	23.8	21.1	21.1	54.099	1742400	6.24115	0.347835	2.22759
P63167	Dynein light chain 1, cytoplasmic	DYNLL1	>sp|P63167|DYL1_HUMAN Dynein light chain 1, cytoplasmic OS=Homo sapiens GN=DYNLL1 PE=1 SV=1;>tr|F8VRV5|F8VRV5_HUMAN Uncharacterized protein OS=Homo sapiens GN=DYNLL1 PE=4 SV=1;>tr|F8VXL2|F8VXL2_HUMAN Dynein, light chain, LC8-type 1 OS=Homo sapiens GN=DYNLL	5	5	3	62.9	62.9	38.2	10.366	176980000	8.24792	3.80533	6387.54
Q96FJ2	Dynein light chain 2, cytoplasmic	DYNLL2	>sp|Q96FJ2|DYL2_HUMAN Dynein light chain 2, cytoplasmic OS=Homo sapiens GN=DYNLL2 PE=1 SV=1	5	3	3	62.9	38.2	38.2	10.35	51735000	7.71378	2.88506	767.463
B1AKR6	Dynein light chain roadblock-type 1;Dynein light chain roadblock-type 2	DYNLRB1;DYNLRB2	>tr|B1AKR6|B1AKR6_HUMAN Dynein, light chain, roadblock-type 1 OS=Homo sapiens GN=DYNLRB1 PE=4 SV=1;>tr|B4DFR2|B4DFR2_HUMAN Uncharacterized protein OS=Homo sapiens GN=DYNLRB1 PE=2 SV=1;>sp|Q9NP97|DLRB1_HUMAN Dynein light chain roadblock-type 1 OS=Homo sapie	3	3	3	28.4	28.4	28.4	16.253	23205000	7.36558	2.28513	192.812
P63172	Dynein light chain Tctex-type 1	DYNLT1	>sp|P63172|DYLT1_HUMAN Dynein light chain Tctex-type 1 OS=Homo sapiens GN=DYNLT1 PE=1 SV=1;>tr|Q5VTU3|Q5VTU3_HUMAN Dynein, light chain, Tctex-type 1 OS=Homo sapiens GN=DYNLT1 PE=2 SV=1	2	2	2	24.8	24.8	24.8	12.452	93186	4.96935	-1.84336	0.014343
A6NGJ0	Dynein light chain Tctex-type 3	DYNLT3	>tr|A6NGJ0|A6NGJ0_HUMAN Dynein, light chain, Tctex-type 3 OS=Homo sapiens GN=DYNLT3 PE=4 SV=1;>sp|P51808|DYLT3_HUMAN Dynein light chain Tctex-type 3 OS=Homo sapiens GN=DYNLT3 PE=1 SV=1;>tr|F2Z328|F2Z328_HUMAN Dynein, light chain, Tctex-type 3 OS=Homo sapie	3	3	3	33.6	33.6	33.6	16.979	8617200	6.93537	1.54391	34.9874
Q13627	Dual specificity tyrosine-phosphorylation-regulated kinase 1A	DYRK1A	>sp|Q13627|DYR1A_HUMAN Dual specificity tyrosine-phosphorylation-regulated kinase 1A OS=Homo sapiens GN=DYRK1A PE=1 SV=2;>sp|Q13627-2|DYR1A_HUMAN Isoform 1 of Dual specificity tyrosine-phosphorylation-regulated kinase 1A OS=Homo sapiens GN=DYRK1A;>sp|Q1362	9	9	9	13.9	13.9	13.9	85.583	2530200	6.40315	0.626958	4.23602
O00716	Transcription factor E2F3	E2F3;DKFZp686C18211	>sp|O00716|E2F3_HUMAN Transcription factor E2F3 OS=Homo sapiens GN=E2F3 PE=1 SV=1;>tr|Q68DT0|Q68DT0_HUMAN E2F transcription factor 3 OS=Homo sapiens GN=DKFZp686C18211 PE=2 SV=1;>tr|F5H536|F5H536_HUMAN E2F transcription factor 3 OS=Homo sapiens GN=E2F3 PE=3	4	4	4	7.3	7.3	7.3	49.161	1432500	6.15609	0.201295	1.58963
O75461	Transcription factor E2F6	E2F6	>sp|O75461|E2F6_HUMAN Transcription factor E2F6 OS=Homo sapiens GN=E2F6 PE=1 SV=1;>tr|B7Z1I8|B7Z1I8_HUMAN E2F transcription factor 6 OS=Homo sapiens GN=E2F6 PE=2 SV=1;>tr|G5E936|G5E936_HUMAN E2F transcription factor 6 OS=Homo sapiens GN=E2F6 PE=3 SV=1;>sp|	3	3	3	11.4	11.4	11.4	31.844	514400	5.7113	-0.565045	0.272242
Q99848	Probable rRNA-processing protein EBP2	EBNA1BP2	>sp|Q99848|EBP2_HUMAN Probable rRNA-processing protein EBP2 OS=Homo sapiens GN=EBNA1BP2 PE=1 SV=2	8	8	8	34	34	34	34.852	25973000	7.41452	2.36945	234.129
Q15125	3-beta-hydroxysteroid-Delta(8),Delta(7)-isomerase	EBP	>sp|Q15125|EBP_HUMAN 3-beta-hydroxysteroid-Delta(8),Delta(7)-isomerase OS=Homo sapiens GN=EBP PE=1 SV=3;>tr|C9JJ78|C9JJ78_HUMAN Emopamil-binding protein (sterol isomerase) (Fragment) OS=Homo sapiens GN=EBP PE=4 SV=1;>tr|C9J719|C9J719_HUMAN Emopamil-binding	2	2	2	12.2	12.2	12.2	26.352	11227000	7.05026	1.74187	55.1912
P42892	Endothelin-converting enzyme 1	ECE1	>sp|P42892|ECE1_HUMAN Endothelin-converting enzyme 1 OS=Homo sapiens GN=ECE1 PE=1 SV=2;>sp|P42892-4|ECE1_HUMAN Isoform D of Endothelin-converting enzyme 1 OS=Homo sapiens GN=ECE1;>sp|P42892-2|ECE1_HUMAN Isoform A of Endothelin-converting enzyme 1 OS=Homo s	2	2	2	4.2	4.2	4.2	87.163	229720	5.3612	-1.16824	0.0678828
Q13011	Delta(3,5)-Delta(2,4)-dienoyl-CoA isomerase, mitochondrial	ECH1	>sp|Q13011|ECH1_HUMAN Delta(3,5)-Delta(2,4)-dienoyl-CoA isomerase, mitochondrial OS=Homo sapiens GN=ECH1 PE=1 SV=2	10	10	10	39.9	39.9	39.9	35.816	6990800	6.84453	1.3874	24.4008
Q9NTX5	Ethylmalonyl-CoA decarboxylase	ECHDC1	>sp|Q9NTX5|ECHD1_HUMAN Ethylmalonyl-CoA decarboxylase OS=Homo sapiens GN=ECHDC1 PE=1 SV=2;>sp|Q9NTX5-2|ECHD1_HUMAN Isoform 2 of Ethylmalonyl-CoA decarboxylase OS=Homo sapiens GN=ECHDC1;>sp|Q9NTX5-6|ECHD1_HUMAN Isoform 6 of Ethylmalonyl-CoA decarboxylase OS	4	4	4	16.6	16.6	16.6	33.698	1110500	6.04552	0.0107826	1.02514
P30084	Enoyl-CoA hydratase, mitochondrial	ECHS1	>sp|P30084|ECHM_HUMAN Enoyl-CoA hydratase, mitochondrial OS=Homo sapiens GN=ECHS1 PE=1 SV=4	13	13	13	52.1	52.1	52.1	31.387	14189000	7.15195	1.91707	82.617
P42126	Enoyl-CoA delta isomerase 1, mitochondrial	ECI1	>sp|P42126|ECI1_HUMAN Enoyl-CoA delta isomerase 1, mitochondrial OS=Homo sapiens GN=ECI1 PE=1 SV=1;>sp|P42126-2|ECI1_HUMAN Isoform 2 of Enoyl-CoA delta isomerase 1, mitochondrial OS=Homo sapiens GN=ECI1	6	6	6	21.2	21.2	21.2	32.816	8277200	6.91788	1.51379	32.643
O75521	Enoyl-CoA delta isomerase 2, mitochondrial	ECI2	>sp|O75521|ECI2_HUMAN Enoyl-CoA delta isomerase 2, mitochondrial OS=Homo sapiens GN=ECI2 PE=1 SV=4;>sp|O75521-2|ECI2_HUMAN Isoform 2 of Enoyl-CoA delta isomerase 2, mitochondrial OS=Homo sapiens GN=ECI2;>tr|F1LLU7|F1LLU7_HUMAN Enoyl-CoA delta isomerase 2 O	11	11	11	36.3	36.3	36.3	43.585	10474000	7.02011	1.68992	48.9691
Q5VYK3	Proteasome-associated protein ECM29 homolog	ECM29;KIAA0368	>sp|Q5VYK3|ECM29_HUMAN Proteasome-associated protein ECM29 homolog OS=Homo sapiens GN=ECM29 PE=1 SV=2;>tr|B3KXF2|B3KXF2_HUMAN Uncharacterized protein OS=Homo sapiens GN=KIAA0368 PE=2 SV=1	14	14	14	9.8	9.8	9.8	204.29	1228900	6.08952	0.0865872	1.22064
Q9BQ95	Evolutionarily conserved signaling intermediate in Toll pathway, mitochondrial	ECSIT	>sp|Q9BQ95|ECSIT_HUMAN Evolutionarily conserved signaling intermediate in Toll pathway, mitochondrial OS=Homo sapiens GN=ECSIT PE=1 SV=1;>sp|Q9BQ95-2|ECSIT_HUMAN Isoform 2 of Evolutionarily conserved signaling intermediate in Toll pathway, mitochondrial OS	4	4	4	16.9	16.9	16.9	49.148	961950	5.98315	-0.0966687	0.800445
Q9H8V3-3	Protein ECT2	ECT2	>sp|Q9H8V3-3|ECT2_HUMAN Isoform 3 of Protein ECT2 OS=Homo sapiens GN=ECT2;>tr|G5E9L8|G5E9L8_HUMAN Epithelial cell transforming sequence 2 oncogene OS=Homo sapiens GN=ECT2 PE=4 SV=1;>sp|Q9H8V3|ECT2_HUMAN Protein ECT2 OS=Homo sapiens GN=ECT2 PE=1 SV=4;>sp|Q9	2	2	2	3.8	3.8	3.8	108.53	64153	4.80722	-2.1227	0.00753873
Q6P2E9	Enhancer of mRNA-decapping protein 4	EDC4	>sp|Q6P2E9|EDC4_HUMAN Enhancer of mRNA-decapping protein 4 OS=Homo sapiens GN=EDC4 PE=1 SV=1;>sp|Q6P2E9-2|EDC4_HUMAN Isoform 2 of Enhancer of mRNA-decapping protein 4 OS=Homo sapiens GN=EDC4;>tr|B7Z7V8|B7Z7V8_HUMAN Enhancer of mRNA decapping 4 OS=Homo sapi	6	6	6	8.1	8.1	8.1	151.66	315820	5.49944	-0.930063	0.117473
O60869	Endothelial differentiation-related factor 1	EDF1	>sp|O60869|EDF1_HUMAN Endothelial differentiation-related factor 1 OS=Homo sapiens GN=EDF1 PE=1 SV=1;>sp|O60869-2|EDF1_HUMAN Isoform 2 of Endothelial differentiation-related factor 1 OS=Homo sapiens GN=EDF1	6	6	6	43.2	43.2	43.2	16.368	60449000	7.78139	3.00153	1003.54
O75530-2	Polycomb protein EED	EED	>sp|O75530-2|EED_HUMAN Isoform 2 of Polycomb protein EED OS=Homo sapiens GN=EED;>sp|O75530|EED_HUMAN Polycomb protein EED OS=Homo sapiens GN=EED PE=1 SV=2;>sp|O75530-3|EED_HUMAN Isoform 3 of Polycomb protein EED OS=Homo sapiens GN=EED;>tr|E9PJK2|E9PJK2_HUM	11	11	11	24.9	24.9	24.9	53.06	5772100	6.76133	1.24407	17.5416
P68104	Elongation factor 1-alpha 1;Putative elongation factor 1-alpha-like 3;Elongation factor 1-alpha	EEF1A1;EEF1A1P5	>sp|P68104|EF1A1_HUMAN Elongation factor 1-alpha 1 OS=Homo sapiens GN=EEF1A1 PE=1 SV=1;>sp|Q5VTE0|EF1A3_HUMAN Putative elongation factor 1-alpha-like 3 OS=Homo sapiens GN=EEF1A1P5 PE=5 SV=1;>tr|Q6IQ15|Q6IQ15_HUMAN EEF1A1 protein OS=Homo sapiens GN=EEF1A1 P	27	27	15	67.1	67.1	37	50.14	1125900000	9.0515	5.18982	154819
Q05639	Elongation factor 1-alpha 2	EEF1A2	>sp|Q05639|EF1A2_HUMAN Elongation factor 1-alpha 2 OS=Homo sapiens GN=EEF1A2 PE=1 SV=1	20	8	8	55.3	25.3	25.3	50.47	8632400	6.93613	1.54523	35.0938
P24534	Elongation factor 1-beta	EEF1B2	>sp|P24534|EF1B_HUMAN Elongation factor 1-beta OS=Homo sapiens GN=EEF1B2 PE=1 SV=3;>tr|C9JZW3|C9JZW3_HUMAN Eukaryotic translation elongation factor 1 beta 2 (Fragment) OS=Homo sapiens GN=EEF1B2 PE=4 SV=1	8	8	8	48	48	48	24.763	161720000	8.20876	3.73786	5468.44
E9PBQ9		EEF1D	>tr|E9PBQ9|E9PBQ9_HUMAN Eukaryotic translation elongation factor 1 delta (guanine nucleotide exchange protein) OS=Homo sapiens GN=EEF1D PE=3 SV=1;>tr|E9PQZ1|E9PQZ1_HUMAN Eukaryotic translation elongation factor 1 delta (guanine nucleotide exchange protein)	9	1	1	50.8	11.1	11.1	29.07	334220	5.52403	-0.887692	0.129511
E9PRY8		EEF1D	>tr|E9PRY8|E9PRY8_HUMAN Eukaryotic translation elongation factor 1 delta (guanine nucleotide exchange protein) OS=Homo sapiens GN=EEF1D PE=3 SV=1;>sp|P29692-2|EF1D_HUMAN Isoform 2 of Elongation factor 1-delta OS=Homo sapiens GN=EEF1D;>tr|F8W934|F8W934_HUMA	14	14	3	27.7	27.7	6.6	76.569	47924000	7.68055	2.8278	672.671
P29692	Elongation factor 1-delta	EEF1D	>sp|P29692|EF1D_HUMAN Elongation factor 1-delta OS=Homo sapiens GN=EEF1D PE=1 SV=5;>tr|Q4VBZ6|Q4VBZ6_HUMAN EEF1D protein OS=Homo sapiens GN=EEF1D PE=1 SV=1;>tr|E9PK01|E9PK01_HUMAN Eukaryotic translation elongation factor 1 delta (guanine nucleotide exchang	12	1	0	55.5	3.2	0	31.121	49572000	7.69524	2.8531	713.019
O43324	Eukaryotic translation elongation factor 1 epsilon-1	EEF1E1	>sp|O43324|MCA3_HUMAN Eukaryotic translation elongation factor 1 epsilon-1 OS=Homo sapiens GN=EEF1E1 PE=1 SV=1;>tr|C9J1V9|C9J1V9_HUMAN Eukaryotic translation elongation factor 1 epsilon 1 OS=Homo sapiens GN=EEF1E1 PE=4 SV=2;>tr|D6RBD7|D6RBD7_HUMAN Eukaryot	5	5	5	37.4	37.4	37.4	19.81	3075700	6.48794	0.773043	5.92983
P26641	Elongation factor 1-gamma	EEF1G	>sp|P26641|EF1G_HUMAN Elongation factor 1-gamma OS=Homo sapiens GN=EEF1G PE=1 SV=3;>tr|B4DTG2|B4DTG2_HUMAN Eukaryotic translation elongation factor 1 gamma OS=Homo sapiens GN=EEF1G PE=2 SV=1;>tr|B4DUP0|B4DUP0_HUMAN Uncharacterized protein OS=Homo sapiens G	20	20	20	38.7	38.7	38.7	50.118	311810000	8.49389	4.22911	16947.7
P13639	Elongation factor 2	EEF2	>sp|P13639|EF2_HUMAN Elongation factor 2 OS=Homo sapiens GN=EEF2 PE=1 SV=4;>tr|B4DPU3|B4DPU3_HUMAN Uncharacterized protein OS=Homo sapiens GN=EEF2 PE=2 SV=1;>tr|F5H370|F5H370_HUMAN Eukaryotic translation elongation factor 2 OS=Homo sapiens GN=EEF2 PE=4 SV=	42	42	42	47.7	47.7	47.7	95.337	145490000	8.16283	3.65873	4557.52
P57772	Selenocysteine-specific elongation factor	EEFSEC	>sp|P57772|SELB_HUMAN Selenocysteine-specific elongation factor OS=Homo sapiens GN=EEFSEC PE=1 SV=4;>tr|C9J8T0|C9J8T0_HUMAN Eukaryotic elongation factor, selenocysteine-tRNA-specific OS=Homo sapiens GN=EEFSEC PE=4 SV=1	7	7	7	12.9	12.9	12.9	65.304	1411600	6.14971	0.190298	1.54988
A4FU69	EF-hand calcium-binding domain-containing protein 5	EFCAB5	>sp|A4FU69|EFCB5_HUMAN EF-hand calcium-binding domain-containing protein 5 OS=Homo sapiens GN=EFCAB5 PE=1 SV=2;>sp|A4FU69-3|EFCB5_HUMAN Isoform 3 of EF-hand calcium-binding domain-containing protein 5 OS=Homo sapiens GN=EFCAB5;>tr|E7EVS9|E7EVS9_HUMAN EF-ha	1	1	1	0.7	0.7	0.7	173.42	3434	3.5358	-4.31324	4.86138e-05
Q8IYU8	EF-hand domain-containing family member A1	EFHA1	>sp|Q8IYU8|EFHA1_HUMAN EF-hand domain-containing family member A1 OS=Homo sapiens GN=EFHA1 PE=1 SV=2;>tr|F2Z348|F2Z348_HUMAN EF-hand domain family, member A1 OS=Homo sapiens GN=EFHA1 PE=4 SV=1	5	5	5	18.4	18.4	18.4	49.666	2599500	6.41489	0.647177	4.43789
Q96C19	EF-hand domain-containing protein D2	EFHD2	>sp|Q96C19|EFHD2_HUMAN EF-hand domain-containing protein D2 OS=Homo sapiens GN=EFHD2 PE=1 SV=1;>tr|H0Y4Y4|H0Y4Y4_HUMAN EF-hand domain family, member D2 (Fragment) OS=Homo sapiens GN=EFHD2 PE=4 SV=1;>tr|C9JTI6|C9JTI6_HUMAN EF-hand domain family, member D2 O	7	7	7	27.1	27.1	27.1	26.697	5823400	6.76518	1.25069	17.8111
Q14156	Protein EFR3 homolog A	EFR3A	>sp|Q14156|EFR3A_HUMAN Protein EFR3 homolog A OS=Homo sapiens GN=EFR3A PE=1 SV=2;>sp|Q14156-2|EFR3A_HUMAN Isoform 2 of Protein EFR3 homolog A OS=Homo sapiens GN=EFR3A	1	1	1	1.7	1.7	1.7	92.923	39877	4.60072	-2.47847	0.00332297
Q7Z2Z2	Elongation factor Tu GTP-binding domain-containing protein 1	EFTUD1	>sp|Q7Z2Z2|ETUD1_HUMAN Elongation factor Tu GTP-binding domain-containing protein 1 OS=Homo sapiens GN=EFTUD1 PE=1 SV=2;>sp|Q7Z2Z2-2|ETUD1_HUMAN Isoform 2 of Elongation factor Tu GTP-binding domain-containing protein 1 OS=Homo sapiens GN=EFTUD1	4	4	4	4	4	4	125.43	958900	5.98177	-0.0990449	0.796077
Q15029	116 kDa U5 small nuclear ribonucleoprotein component	EFTUD2	>sp|Q15029|U5S1_HUMAN 116 kDa U5 small nuclear ribonucleoprotein component OS=Homo sapiens GN=EFTUD2 PE=1 SV=1;>tr|B4DK30|B4DK30_HUMAN Elongation factor Tu GTP binding domain containing 2 OS=Homo sapiens GN=EFTUD2 PE=2 SV=1	46	46	46	55.5	55.5	55.5	109.43	87236000	7.9407	3.27601	1888.02
P00533	Epidermal growth factor receptor	EGFR	>sp|P00533|EGFR_HUMAN Epidermal growth factor receptor OS=Homo sapiens GN=EGFR PE=1 SV=2;>tr|E9PFD7|E9PFD7_HUMAN Epidermal growth factor receptor OS=Homo sapiens GN=EGFR PE=3 SV=2;>tr|Q504U8|Q504U8_HUMAN EGFR protein OS=Homo sapiens GN=EGFR PE=2 SV=1;>tr|H	8	8	7	9.5	9.5	8.5	134.28	1359500	6.13338	0.162159	1.45264
Q9H4M9	EH domain-containing protein 1	EHD1	>sp|Q9H4M9|EHD1_HUMAN EH domain-containing protein 1 OS=Homo sapiens GN=EHD1 PE=1 SV=2;>tr|F5H5B6|F5H5B6_HUMAN EH-domain-containing 1 OS=Homo sapiens GN=EHD1 PE=4 SV=1;>tr|B4DZH9|B4DZH9_HUMAN Uncharacterized protein OS=Homo sapiens GN=EHD1 PE=2 SV=1;>tr|C9	24	24	16	55.6	55.6	35.2	60.626	16108000	7.20704	2.01198	102.798
Q9NZN4	EH domain-containing protein 2	EHD2	>sp|Q9NZN4|EHD2_HUMAN EH domain-containing protein 2 OS=Homo sapiens GN=EHD2 PE=1 SV=2;>tr|F5H559|F5H559_HUMAN EH-domain-containing 2 OS=Homo sapiens GN=EHD2 PE=4 SV=1;>tr|F5GXL2|F5GXL2_HUMAN EH-domain-containing 2 OS=Homo sapiens GN=EHD2 PE=4 SV=1;>tr|B4D	9	7	7	21.7	18.2	18.2	61.161	1491600	6.17365	0.231546	1.7043
Q9NZN3	EH domain-containing protein 3	EHD3	>sp|Q9NZN3|EHD3_HUMAN EH domain-containing protein 3 OS=Homo sapiens GN=EHD3 PE=1 SV=2	10	1	1	24.7	2.2	2.2	60.886	8013	3.9038	-3.67922	0.000209306
Q9H223	EH domain-containing protein 4	EHD4	>sp|Q9H223|EHD4_HUMAN EH domain-containing protein 4 OS=Homo sapiens GN=EHD4 PE=1 SV=1	22	20	18	49	45.3	41.4	61.174	11455000	7.059	1.75691	57.1365
Q08426	Peroxisomal bifunctional enzyme;Enoyl-CoA hydratase/3,2-trans-enoyl-CoA isomerase;3-hydroxyacyl-CoA dehydrogenase	EHHADH	>sp|Q08426|ECHP_HUMAN Peroxisomal bifunctional enzyme OS=Homo sapiens GN=EHHADH PE=1 SV=3;>tr|B4DWG3|B4DWG3_HUMAN Uncharacterized protein OS=Homo sapiens GN=EHHADH PE=2 SV=1	3	3	3	5.3	5.3	5.3	79.494	617880	5.7909	-0.427896	0.37334
Q9H9B1	Histone-lysine N-methyltransferase EHMT1	EHMT1	>sp|Q9H9B1|EHMT1_HUMAN Histone-lysine N-methyltransferase EHMT1 OS=Homo sapiens GN=EHMT1 PE=1 SV=4;>sp|Q9H9B1-3|EHMT1_HUMAN Isoform 3 of Histone-lysine N-methyltransferase EHMT1 OS=Homo sapiens GN=EHMT1;>tr|C9JD67|C9JD67_HUMAN Euchromatic histone-lysine N-	16	15	15	20.2	19.6	19.6	141.46	3266000	6.51402	0.817963	6.57601
Q96KQ7	Histone-lysine N-methyltransferase EHMT2	EHMT2	>sp|Q96KQ7|EHMT2_HUMAN Histone-lysine N-methyltransferase EHMT2 OS=Homo sapiens GN=EHMT2 PE=1 SV=3;>tr|B0UZY3|B0UZY3_HUMAN Euchromatic histone-lysine N-methyltransferase 2 OS=Homo sapiens GN=EHMT2 PE=3 SV=1;>sp|Q96KQ7-2|EHMT2_HUMAN Isoform 2 of Histone-lys	19	19	18	20.7	20.7	20.1	132.37	4567200	6.65965	1.06888	11.7186
P41567	Eukaryotic translation initiation factor 1	EIF1	>sp|P41567|EIF1_HUMAN Eukaryotic translation initiation factor 1 OS=Homo sapiens GN=EIF1 PE=1 SV=1	11	11	3	83.2	83.2	31.9	12.732	75335000	7.877	3.16626	1466.42
Q8N9N8	Probable RNA-binding protein EIF1AD	EIF1AD	>sp|Q8N9N8|EIF1A_HUMAN Probable RNA-binding protein EIF1AD OS=Homo sapiens GN=EIF1AD PE=1 SV=1;>tr|E9PRR8|E9PRR8_HUMAN Eukaryotic translation initiation factor 1A domain-containing OS=Homo sapiens GN=EIF1AD PE=4 SV=1;>tr|E9PS76|E9PS76_HUMAN Eukaryotic tran	1	1	1	8.5	8.5	8.5	19.053	333460	5.52304	-0.889395	0.129004
P47813	Eukaryotic translation initiation factor 1A, X-chromosomal;Eukaryotic translation initiation factor 1A, Y-chromosomal	EIF1AX;EIF1AY	>sp|P47813|IF1AX_HUMAN Eukaryotic translation initiation factor 1A, X-chromosomal OS=Homo sapiens GN=EIF1AX PE=1 SV=2;>sp|O14602|IF1AY_HUMAN Eukaryotic translation initiation factor 1A, Y-chromosomal OS=Homo sapiens GN=EIF1AY PE=1 SV=4	7	7	7	43.8	43.8	43.8	16.46	98934000	7.99535	3.37016	2345.11
O60739	Eukaryotic translation initiation factor 1b	EIF1B	>sp|O60739|EIF1B_HUMAN Eukaryotic translation initiation factor 1b OS=Homo sapiens GN=EIF1B PE=1 SV=2	9	1	1	67.3	15	15	12.823	799200	5.90266	-0.235358	0.581624
Q9BY44	Eukaryotic translation initiation factor 2A	EIF2A	>sp|Q9BY44|EIF2A_HUMAN Eukaryotic translation initiation factor 2A OS=Homo sapiens GN=EIF2A PE=1 SV=3;>tr|B4DQ14|B4DQ14_HUMAN Uncharacterized protein OS=Homo sapiens GN=EIF2A PE=2 SV=1;>tr|F8WAE5|F8WAE5_HUMAN Eukaryotic translation initiation factor 2A, 65	20	20	20	52.3	52.3	52.3	64.989	25186000	7.40116	2.34643	222.04
P19525	Interferon-induced, double-stranded RNA-activated protein kinase	EIF2AK2	>sp|P19525|E2AK2_HUMAN Interferon-induced, double-stranded RNA-activated protein kinase OS=Homo sapiens GN=EIF2AK2 PE=1 SV=2;>tr|E9PC80|E9PC80_HUMAN Uncharacterized protein OS=Homo sapiens GN=EIF2AK2 PE=4 SV=1;>tr|Q05CP4|Q05CP4_HUMAN EIF2AK2 protein (Fragm	14	14	14	32.3	32.3	32.3	62.094	16275000	7.21152	2.0197	104.641
Q14232	Translation initiation factor eIF-2B subunit alpha	EIF2B1	>sp|Q14232|EI2BA_HUMAN Translation initiation factor eIF-2B subunit alpha OS=Homo sapiens GN=EIF2B1 PE=1 SV=1;>tr|B4DGX0|B4DGX0_HUMAN Eukaryotic translation initiation factor 2B, subunit 1 alpha, 26kDa OS=Homo sapiens GN=EIF2B1 PE=2 SV=1;>tr|F5H0D0|F5H0D0_	9	9	9	27.5	27.5	27.5	33.712	6567000	6.81737	1.34061	21.9083
P49770	Translation initiation factor eIF-2B subunit beta	EIF2B2	>sp|P49770|EI2BB_HUMAN Translation initiation factor eIF-2B subunit beta OS=Homo sapiens GN=EIF2B2 PE=1 SV=3	5	5	5	19.4	19.4	19.4	38.989	3411600	6.53296	0.850598	7.08921
Q9NR50	Translation initiation factor eIF-2B subunit gamma	EIF2B3	>sp|Q9NR50|EI2BG_HUMAN Translation initiation factor eIF-2B subunit gamma OS=Homo sapiens GN=EIF2B3 PE=1 SV=1;>sp|Q9NR50-2|EI2BG_HUMAN Isoform 2 of Translation initiation factor eIF-2B subunit gamma OS=Homo sapiens GN=EIF2B3;>sp|Q9NR50-3|EI2BG_HUMAN Isofor	7	7	7	20.8	20.8	20.8	50.24	3062500	6.48608	0.769824	5.88606
Q9UI10	Translation initiation factor eIF-2B subunit delta	EIF2B4	>sp|Q9UI10|EI2BD_HUMAN Translation initiation factor eIF-2B subunit delta OS=Homo sapiens GN=EIF2B4 PE=1 SV=2;>sp|Q9UI10-3|EI2BD_HUMAN Isoform 3 of Translation initiation factor eIF-2B subunit delta OS=Homo sapiens GN=EIF2B4;>tr|F5H6W1|F5H6W1_HUMAN Eukaryo	7	7	7	17	17	17	57.557	2237200	6.3497	0.534869	3.42664
Q13144	Translation initiation factor eIF-2B subunit epsilon	EIF2B5	>sp|Q13144|EI2BE_HUMAN Translation initiation factor eIF-2B subunit epsilon OS=Homo sapiens GN=EIF2B5 PE=1 SV=3;>tr|E9PC74|E9PC74_HUMAN Eukaryotic translation initiation factor 2B, subunit 5 epsilon, 82kDa OS=Homo sapiens GN=EIF2B5 PE=4 SV=1	8	8	8	15.3	15.3	15.3	80.379	2005200	6.30216	0.452949	2.83759
Q9UKV8	Protein argonaute-2	EIF2C2	>sp|Q9UKV8|AGO2_HUMAN Protein argonaute-2 OS=Homo sapiens GN=EIF2C2 PE=1 SV=3;>sp|Q9UKV8-2|AGO2_HUMAN Isoform 2 of Protein argonaute-2 OS=Homo sapiens GN=EIF2C2	5	5	5	9.9	9.9	9.9	97.207	856160	5.93255	-0.183844	0.654872
Q9H9G7	Protein argonaute-3	EIF2C3	>sp|Q9H9G7|AGO3_HUMAN Protein argonaute-3 OS=Homo sapiens GN=EIF2C3 PE=1 SV=2;>sp|Q9H9G7-2|AGO3_HUMAN Isoform 2 of Protein argonaute-3 OS=Homo sapiens GN=EIF2C3	1	1	1	1.9	1.9	1.9	97.359	37130	4.56972	-2.53188	0.00293846
P41214	Eukaryotic translation initiation factor 2D	EIF2D	>sp|P41214|EIF2D_HUMAN Eukaryotic translation initiation factor 2D OS=Homo sapiens GN=EIF2D PE=1 SV=3;>sp|P41214-2|EIF2D_HUMAN Isoform 2 of Eukaryotic translation initiation factor 2D OS=Homo sapiens GN=EIF2D	13	13	13	35.6	35.6	35.6	64.706	5871100	6.76872	1.25679	18.0632
P05198	Eukaryotic translation initiation factor 2 subunit 1	EIF2S1	>sp|P05198|IF2A_HUMAN Eukaryotic translation initiation factor 2 subunit 1 OS=Homo sapiens GN=EIF2S1 PE=1 SV=3;>tr|G3V4T5|G3V4T5_HUMAN Eukaryotic translation initiation factor 2, subunit 1 alpha, 35kDa (Fragment) OS=Homo sapiens GN=EIF2S1 PE=4 SV=1;>tr|H0Y	28	28	28	71.1	71.1	71.1	36.112	196540000	8.29345	3.88377	7651.95
P20042	Eukaryotic translation initiation factor 2 subunit 2	EIF2S2	>sp|P20042|IF2B_HUMAN Eukaryotic translation initiation factor 2 subunit 2 OS=Homo sapiens GN=EIF2S2 PE=1 SV=2	30	30	30	70.9	70.9	70.9	38.388	247370000	8.39335	4.05588	11373.2
P41091	Eukaryotic translation initiation factor 2 subunit 3;Putative eukaryotic translation initiation factor 2 subunit 3-like protein	EIF2S3;EIF2S3L	>sp|P41091|IF2G_HUMAN Eukaryotic translation initiation factor 2 subunit 3 OS=Homo sapiens GN=EIF2S3 PE=1 SV=3;>sp|Q2VIR3|IF2GL_HUMAN Putative eukaryotic translation initiation factor 2 subunit 3-like protein OS=Homo sapiens GN=EIF2S3L PE=5 SV=2;>tr|F8W810	23	23	23	51.9	51.9	51.9	51.109	175870000	8.24519	3.80063	6318.67
Q14152	Eukaryotic translation initiation factor 3 subunit A	EIF3A	>sp|Q14152|EIF3A_HUMAN Eukaryotic translation initiation factor 3 subunit A OS=Homo sapiens GN=EIF3A PE=1 SV=1;>tr|F5H335|F5H335_HUMAN Eukaryotic translation initiation factor 3, subunit A OS=Homo sapiens GN=EIF3A PE=4 SV=1	21	21	21	17.7	17.7	17.7	166.57	6048700	6.78166	1.27909	19.0148
P55884-2	Eukaryotic translation initiation factor 3 subunit B	EIF3B	>sp|P55884-2|EIF3B_HUMAN Isoform 2 of Eukaryotic translation initiation factor 3 subunit B OS=Homo sapiens GN=EIF3B;>tr|F8W8C8|F8W8C8_HUMAN Eukaryotic translation initiation factor 3, subunit B OS=Homo sapiens GN=EIF3B PE=3 SV=1;>sp|P55884|EIF3B_HUMAN Euka	19	19	19	27.5	27.5	27.5	99.028	6207700	6.79293	1.29851	19.8842
Q99613	Eukaryotic translation initiation factor 3 subunit C	EIF3C;EIF3CL	>sp|Q99613|EIF3C_HUMAN Eukaryotic translation initiation factor 3 subunit C OS=Homo sapiens GN=EIF3C PE=1 SV=1;>tr|B4DVQ5|B4DVQ5_HUMAN Eukaryotic translation initiation factor 3, subunit C OS=Homo sapiens GN=EIF3C PE=2 SV=1;>tr|F5H1I1|F5H1I1_HUMAN Uncharac	12	12	12	15.6	15.6	15.6	105.34	6074300	6.7835	1.28225	19.1537
O15371	Eukaryotic translation initiation factor 3 subunit D	EIF3D	>sp|O15371|EIF3D_HUMAN Eukaryotic translation initiation factor 3 subunit D OS=Homo sapiens GN=EIF3D PE=1 SV=1;>tr|A8MWD3|A8MWD3_HUMAN Eukaryotic translation initiation factor 3, subunit D OS=Homo sapiens GN=EIF3D PE=2 SV=2;>tr|B4DVY1|B4DVY1_HUMAN Eukaryot	11	11	11	32.7	32.7	32.7	63.972	5381900	6.73094	1.1917	15.5488
P60228	Eukaryotic translation initiation factor 3 subunit E	EIF3E	>sp|P60228|EIF3E_HUMAN Eukaryotic translation initiation factor 3 subunit E OS=Homo sapiens GN=EIF3E PE=1 SV=1;>tr|E5RGA2|E5RGA2_HUMAN Eukaryotic translation initiation factor 3 subunit E OS=Homo sapiens GN=EIF3E PE=3 SV=1	10	10	10	24	24	24	52.22	5850200	6.76717	1.25413	17.9525
B0QY89	Eukaryotic translation initiation factor 3 subunit L	EIF3EIP;EIF3L	>tr|B0QY89|B0QY89_HUMAN Eukaryotic translation initiation factor 3, subunit E interacting protein OS=Homo sapiens GN=EIF3EIP PE=4 SV=1;>sp|Q9Y262|EIF3L_HUMAN Eukaryotic translation initiation factor 3 subunit L OS=Homo sapiens GN=EIF3L PE=1 SV=1;>tr|G8JLH4	15	15	15	26.7	26.7	26.7	70.901	7117400	6.85232	1.40083	25.1671
B3KSH1	Eukaryotic translation initiation factor 3 subunit F	EIF3F	>tr|B3KSH1|B3KSH1_HUMAN HCG1784554, isoform CRA_a OS=Homo sapiens GN=EIF3F PE=2 SV=1;>sp|O00303|EIF3F_HUMAN Eukaryotic translation initiation factor 3 subunit F OS=Homo sapiens GN=EIF3F PE=1 SV=1;>tr|B4DMT5|B4DMT5_HUMAN Uncharacterized protein OS=Homo sapi	7	7	7	22	22	22	39.146	10776000	7.03246	1.71119	51.427
O75821	Eukaryotic translation initiation factor 3 subunit G	EIF3G	>sp|O75821|EIF3G_HUMAN Eukaryotic translation initiation factor 3 subunit G OS=Homo sapiens GN=EIF3G PE=1 SV=2	6	6	6	25.3	25.3	25.3	35.611	4055800	6.60808	0.98002	9.55037
O15372	Eukaryotic translation initiation factor 3 subunit H	EIF3H	>sp|O15372|EIF3H_HUMAN Eukaryotic translation initiation factor 3 subunit H OS=Homo sapiens GN=EIF3H PE=1 SV=1;>tr|E5RJT0|E5RJT0_HUMAN Eukaryotic translation initiation factor 3, subunit H (Fragment) OS=Homo sapiens GN=EIF3H PE=4 SV=1	8	8	8	27.3	27.3	27.3	39.93	4171000	6.62024	1.00098	10.0225
Q13347	Eukaryotic translation initiation factor 3 subunit I	EIF3I	>sp|Q13347|EIF3I_HUMAN Eukaryotic translation initiation factor 3 subunit I OS=Homo sapiens GN=EIF3I PE=1 SV=1	8	8	8	39.4	39.4	39.4	36.501	5784700	6.76228	1.2457	17.6076
O75822	Eukaryotic translation initiation factor 3 subunit J	EIF3J	>sp|O75822|EIF3J_HUMAN Eukaryotic translation initiation factor 3 subunit J OS=Homo sapiens GN=EIF3J PE=1 SV=2;>tr|F5H425|F5H425_HUMAN Eukaryotic translation initiation factor 3, subunit J OS=Homo sapiens GN=EIF3J PE=4 SV=1;>tr|B4DUI3|B4DUI3_HUMAN Uncharac	12	12	12	44.2	44.2	44.2	29.062	34355000	7.53599	2.57873	379.082
Q9UBQ5	Eukaryotic translation initiation factor 3 subunit K	EIF3K	>sp|Q9UBQ5|EIF3K_HUMAN Eukaryotic translation initiation factor 3 subunit K OS=Homo sapiens GN=EIF3K PE=1 SV=1;>tr|B7ZAM9|B7ZAM9_HUMAN Uncharacterized protein OS=Homo sapiens GN=EIF3K PE=2 SV=1	3	3	3	14.7	14.7	14.7	25.059	5702900	6.7561	1.23504	17.1808
Q7L2H7	Eukaryotic translation initiation factor 3 subunit M	EIF3M	>sp|Q7L2H7|EIF3M_HUMAN Eukaryotic translation initiation factor 3 subunit M OS=Homo sapiens GN=EIF3M PE=1 SV=1;>tr|B4E2Q4|B4E2Q4_HUMAN Uncharacterized protein OS=Homo sapiens GN=EIF3M PE=2 SV=1	13	13	13	35.6	35.6	35.6	42.502	15166000	7.18087	1.96689	92.6605
P60842	Eukaryotic initiation factor 4A-I	EIF4A1	>sp|P60842|IF4A1_HUMAN Eukaryotic initiation factor 4A-I OS=Homo sapiens GN=EIF4A1 PE=1 SV=1	24	24	11	57.4	57.4	28.1	46.153	271020000	8.433	4.1242	13310.8
Q14240-2	Eukaryotic initiation factor 4A-II	EIF4A2	>sp|Q14240-2|IF4A2_HUMAN Isoform 2 of Eukaryotic initiation factor 4A-II OS=Homo sapiens GN=EIF4A2;>sp|Q14240|IF4A2_HUMAN Eukaryotic initiation factor 4A-II OS=Homo sapiens GN=EIF4A2 PE=1 SV=2;>tr|E7EQG2|E7EQG2_HUMAN Eukaryotic translation initiation facto	17	5	5	39	12.5	12.5	46.489	6642600	6.82234	1.34917	22.3447
P38919	Eukaryotic initiation factor 4A-III	EIF4A3	>sp|P38919|IF4A3_HUMAN Eukaryotic initiation factor 4A-III OS=Homo sapiens GN=EIF4A3 PE=1 SV=4	24	19	19	47.7	41.6	41.6	46.871	100280000	8.00121	3.38027	2400.35
E7EX17	Eukaryotic translation initiation factor 4B	EIF4B	>tr|E7EX17|E7EX17_HUMAN Uncharacterized protein OS=Homo sapiens GN=EIF4B PE=4 SV=1;>sp|P23588|IF4B_HUMAN Eukaryotic translation initiation factor 4B OS=Homo sapiens GN=EIF4B PE=1 SV=2;>tr|E7EPC9|E7EPC9_HUMAN Eukaryotic translation initiation factor 4B OS=H	17	17	17	37	37	37	69.697	27114000	7.43319	2.40162	252.13
P06730-2	Eukaryotic translation initiation factor 4E	EIF4E	>sp|P06730-2|IF4E_HUMAN Isoform 2 of Eukaryotic translation initiation factor 4E OS=Homo sapiens GN=EIF4E;>tr|D6RBW1|D6RBW1_HUMAN Eukaryotic translation initiation factor 4E OS=Homo sapiens GN=EIF4E PE=3 SV=1;>tr|B7Z6V1|B7Z6V1_HUMAN Eukaryotic translation	2	2	2	8.9	8.9	8.9	28.777	4091500	6.61188	0.986578	9.69567
O60573	Eukaryotic translation initiation factor 4E type 2	EIF4E2	>sp|O60573|IF4E2_HUMAN Eukaryotic translation initiation factor 4E type 2 OS=Homo sapiens GN=EIF4E2 PE=1 SV=1;>tr|B8ZZ50|B8ZZ50_HUMAN Eukaryotic translation initiation factor 4E family member 2 OS=Homo sapiens GN=EIF4E2 PE=3 SV=1;>tr|B8ZZJ9|B8ZZJ9_HUMAN Eu	3	3	3	19.2	19.2	19.2	28.362	586890	5.76856	-0.466398	0.341666
Q13541	Eukaryotic translation initiation factor 4E-binding protein 1	EIF4EBP1	>sp|Q13541|4EBP1_HUMAN Eukaryotic translation initiation factor 4E-binding protein 1 OS=Homo sapiens GN=EIF4EBP1 PE=1 SV=3	3	3	3	33.1	33.1	33.1	12.58	8214700	6.91459	1.50812	32.2195
E9PFM1	Eukaryotic translation initiation factor 4 gamma 1	EIF4G1	>tr|E9PFM1|E9PFM1_HUMAN Uncharacterized protein OS=Homo sapiens GN=EIF4G1 PE=4 SV=1;>sp|Q04637|IF4G1_HUMAN Eukaryotic translation initiation factor 4 gamma 1 OS=Homo sapiens GN=EIF4G1 PE=1 SV=4;>tr|E7EUU4|E7EUU4_HUMAN Eukaryotic translation initiation fact	33	33	28	26.2	26.2	23.5	176.23	11400000	7.0569	1.75331	56.6646
D3DQV9	Eukaryotic translation initiation factor 4 gamma 2	EIF4G2	>tr|D3DQV9|D3DQV9_HUMAN Eukaryotic translation initiation factor 4 gamma, 2 (Fragment) OS=Homo sapiens GN=EIF4G2 PE=4 SV=1;>sp|P78344|IF4G2_HUMAN Eukaryotic translation initiation factor 4 gamma 2 OS=Homo sapiens GN=EIF4G2 PE=1 SV=1;>tr|H0Y3P2|H0Y3P2_HUMAN	25	25	25	32.6	32.6	32.6	102.33	7168200	6.85541	1.40615	25.4774
B9EGQ7	Eukaryotic translation initiation factor 4 gamma 3	EIF4G3	>tr|B9EGQ7|B9EGQ7_HUMAN EIF4G3 protein OS=Homo sapiens GN=EIF4G3 PE=2 SV=1;>sp|O43432|IF4G3_HUMAN Eukaryotic translation initiation factor 4 gamma 3 OS=Homo sapiens GN=EIF4G3 PE=1 SV=2;>tr|Q504Z1|Q504Z1_HUMAN EIF4G3 protein OS=Homo sapiens GN=EIF4G3 PE=2 S	7	2	2	4.2	1.5	1.5	177.28	42416	4.62753	-2.43229	0.00369584
Q15056	Eukaryotic translation initiation factor 4H	EIF4H	>sp|Q15056|IF4H_HUMAN Eukaryotic translation initiation factor 4H OS=Homo sapiens GN=EIF4H PE=1 SV=5;>sp|Q15056-2|IF4H_HUMAN Isoform Short of Eukaryotic translation initiation factor 4H OS=Homo sapiens GN=EIF4H	9	9	9	37.9	37.9	37.9	27.385	50958000	7.70721	2.87373	747.712
P55010	Eukaryotic translation initiation factor 5	EIF5	>sp|P55010|IF5_HUMAN Eukaryotic translation initiation factor 5 OS=Homo sapiens GN=EIF5 PE=1 SV=2	17	17	17	37.1	37.1	37.1	49.222	36915000	7.5672	2.63251	429.053
P63241-2	Eukaryotic translation initiation factor 5A-1;Eukaryotic translation initiation factor 5A-1-like	EIF5A;EIF5AL1	>sp|P63241-2|IF5A1_HUMAN Isoform 2 of Eukaryotic translation initiation factor 5A-1 OS=Homo sapiens GN=EIF5A;>sp|P63241|IF5A1_HUMAN Eukaryotic translation initiation factor 5A-1 OS=Homo sapiens GN=EIF5A PE=1 SV=2;>sp|Q6IS14|IF5AL_HUMAN Eukaryotic translati	16	16	7	48.9	48.9	23.9	20.17	778870000	8.89146	4.9141	82053.5
Q9GZV4	Eukaryotic translation initiation factor 5A-2	EIF5A2	>sp|Q9GZV4|IF5A2_HUMAN Eukaryotic translation initiation factor 5A-2 OS=Homo sapiens GN=EIF5A2 PE=1 SV=3;>tr|C9J7B5|C9J7B5_HUMAN Eukaryotic translation initiation factor 5A2 OS=Homo sapiens GN=EIF5A2 PE=4 SV=1;>tr|F8WCJ1|F8WCJ1_HUMAN Eukaryotic translation	10	1	1	47.1	16.3	16.3	16.793	805570	5.9061	-0.229418	0.589634
O60841	Eukaryotic translation initiation factor 5B	EIF5B	>sp|O60841|IF2P_HUMAN Eukaryotic translation initiation factor 5B OS=Homo sapiens GN=EIF5B PE=1 SV=4	59	59	59	43.6	43.6	43.6	138.83	49445000	7.69412	2.85118	709.875
P56537	Eukaryotic translation initiation factor 6	EIF6	>sp|P56537|IF6_HUMAN Eukaryotic translation initiation factor 6 OS=Homo sapiens GN=EIF6 PE=1 SV=1;>tr|B7ZBG9|B7ZBG9_HUMAN Eukaryotic translation initiation factor 6 OS=Homo sapiens GN=EIF6 PE=3 SV=1	8	8	8	55.5	55.5	55.5	26.599	70864000	7.85043	3.12048	1319.71
Q9BQ52	Zinc phosphodiesterase ELAC protein 2	ELAC2	>sp|Q9BQ52|RNZ2_HUMAN Zinc phosphodiesterase ELAC protein 2 OS=Homo sapiens GN=ELAC2 PE=1 SV=2;>tr|E9PGJ0|E9PGJ0_HUMAN Uncharacterized protein OS=Homo sapiens GN=ELAC2 PE=4 SV=1;>tr|G5E9D5|G5E9D5_HUMAN ElaC homolog 2 (E. coli), isoform CRA_a OS=Homo sapien	3	3	3	7.6	7.6	7.6	92.218	364780	5.56203	-0.822224	0.150583
Q15717	ELAV-like protein 1	ELAVL1	>sp|Q15717|ELAV1_HUMAN ELAV-like protein 1 OS=Homo sapiens GN=ELAVL1 PE=1 SV=2	15	15	15	54	54	54	36.091	113220000	8.05392	3.47109	2958.6
P32519	ETS-related transcription factor Elf-1	ELF1	>sp|P32519|ELF1_HUMAN ETS-related transcription factor Elf-1 OS=Homo sapiens GN=ELF1 PE=1 SV=2;>tr|E9PDQ9|E9PDQ9_HUMAN E74-like factor 1 (ets domain transcription factor) OS=Homo sapiens GN=ELF1 PE=3 SV=1	7	7	7	18.4	18.4	18.4	67.497	5420900	6.73407	1.1971	15.7434
Q15723-3	ETS-related transcription factor Elf-2	ELF2	>sp|Q15723-3|ELF2_HUMAN Isoform 3 of ETS-related transcription factor Elf-2 OS=Homo sapiens GN=ELF2;>sp|Q15723-2|ELF2_HUMAN Isoform 2 of ETS-related transcription factor Elf-2 OS=Homo sapiens GN=ELF2;>tr|E9PCX3|E9PCX3_HUMAN E74-like factor 2 (ets domain tr	5	5	5	15.4	15.4	15.4	57.388	1762400	6.2461	0.356374	2.27182
Q99607	ETS-related transcription factor Elf-4	ELF4	>sp|Q99607|ELF4_HUMAN ETS-related transcription factor Elf-4 OS=Homo sapiens GN=ELF4 PE=1 SV=1	2	2	2	6.3	6.3	6.3	70.729	367480	5.56523	-0.816706	0.152509
P19419	ETS domain-containing protein Elk-1	ELK1	>sp|P19419|ELK1_HUMAN ETS domain-containing protein Elk-1 OS=Homo sapiens GN=ELK1 PE=1 SV=2;>tr|F5H7F3|F5H7F3_HUMAN ELK1, member of ETS oncogene family OS=Homo sapiens GN=ELK1 PE=4 SV=1	1	1	1	4.2	4.2	4.2	44.887	420230	5.62349	-0.716341	0.192158
P55199	RNA polymerase II elongation factor ELL	ELL	>sp|P55199|ELL_HUMAN RNA polymerase II elongation factor ELL OS=Homo sapiens GN=ELL PE=1 SV=1	5	5	5	9.8	9.8	9.8	68.264	613160	5.78757	-0.433633	0.36844
O00472	RNA polymerase II elongation factor ELL2	ELL2	>sp|O00472|ELL2_HUMAN RNA polymerase II elongation factor ELL2 OS=Homo sapiens GN=ELL2 PE=1 SV=2	3	3	3	6.4	6.4	6.4	72.324	432730	5.63622	-0.694408	0.202112
B4DRL5	Engulfment and cell motility protein 2	ELMO2	>tr|B4DRL5|B4DRL5_HUMAN Uncharacterized protein OS=Homo sapiens GN=ELMO2 PE=2 SV=1;>sp|Q96JJ3|ELMO2_HUMAN Engulfment and cell motility protein 2 OS=Homo sapiens GN=ELMO2 PE=1 SV=2;>tr|Q5JVZ5|Q5JVZ5_HUMAN Engulfment and cell motility 2 OS=Homo sapiens GN=EL	16	16	13	26.5	26.5	23.9	83.958	7870300	6.89599	1.47607	29.9276
P60002	Transcription elongation factor 1 homolog	ELOF1	>sp|P60002|ELOF1_HUMAN Transcription elongation factor 1 homolog OS=Homo sapiens GN=ELOF1 PE=2 SV=1	1	1	1	21.7	21.7	21.7	9.4618	52786000	7.72252	2.90011	794.522
F6SH78	Elongation of very long chain fatty acids protein 5	ELOVL5;RP3-483K16.1	>tr|F6SH78|F6SH78_HUMAN ELOVL fatty acid elongase 5 OS=Homo sapiens GN=ELOVL5 PE=4 SV=1;>sp|Q9NYP7|ELOV5_HUMAN Elongation of very long chain fatty acids protein 5 OS=Homo sapiens GN=ELOVL5 PE=1 SV=1;>tr|E2QRH7|E2QRH7_HUMAN ELOVL fatty acid elongase 5 OS=Ho	2	2	2	6.7	6.7	6.7	38.402	1109100	6.04497	0.00983866	1.02291
Q9H9T3	Elongator complex protein 3	ELP3	>sp|Q9H9T3|ELP3_HUMAN Elongator complex protein 3 OS=Homo sapiens GN=ELP3 PE=1 SV=2;>sp|Q9H9T3-2|ELP3_HUMAN Isoform 2 of Elongator complex protein 3 OS=Homo sapiens GN=ELP3;>tr|B4DKA4|B4DKA4_HUMAN Uncharacterized protein OS=Homo sapiens GN=ELP3 PE=2 SV=1;>	2	2	2	4.6	4.6	4.6	62.258	73071	4.86375	-2.02531	0.00943389
P50402	Emerin	EMD	>sp|P50402|EMD_HUMAN Emerin OS=Homo sapiens GN=EMD PE=1 SV=1;>tr|Q5HY57|Q5HY57_HUMAN Emerin OS=Homo sapiens GN=EMD PE=2 SV=1	8	8	8	39	39	39	28.994	8199000	6.91376	1.50669	32.1135
Q92979	Ribosomal RNA small subunit methyltransferase NEP1	EMG1	>sp|Q92979|NEP1_HUMAN Ribosomal RNA small subunit methyltransferase NEP1 OS=Homo sapiens GN=EMG1 PE=1 SV=4	13	13	13	73	73	73	26.72	57758000	7.76161	2.96746	927.813
O95834-2	Echinoderm microtubule-associated protein-like 2	EML2	>sp|O95834-2|EMAL2_HUMAN Isoform 2 of Echinoderm microtubule-associated protein-like 2 OS=Homo sapiens GN=EML2;>sp|O95834|EMAL2_HUMAN Echinoderm microtubule-associated protein-like 2 OS=Homo sapiens GN=EML2 PE=2 SV=1;>tr|C9JRL6|C9JRL6_HUMAN Echinoderm micr	2	2	2	3.3	3.3	3.3	86.47	254200	5.40518	-1.09247	0.0808217
B7WPE2	Echinoderm microtubule-associated protein-like 3	EML3	>tr|B7WPE2|B7WPE2_HUMAN Echinoderm microtubule associated protein like 3 OS=Homo sapiens GN=EML3 PE=4 SV=1;>sp|Q32P44|EMAL3_HUMAN Echinoderm microtubule-associated protein-like 3 OS=Homo sapiens GN=EML3 PE=1 SV=1;>tr|G3V195|G3V195_HUMAN Echinoderm microtub	6	6	6	9.5	9.5	9.5	95.283	804540	5.90555	-0.230375	0.588335
B5MBZ0	Echinoderm microtubule-associated protein-like 4	EML4	>tr|B5MBZ0|B5MBZ0_HUMAN Echinoderm microtubule-associated protein-like 4 OS=Homo sapiens GN=EML4 PE=4 SV=3;>sp|Q9HC35|EMAL4_HUMAN Echinoderm microtubule-associated protein-like 4 OS=Homo sapiens GN=EML4 PE=1 SV=3;>tr|B5MCW9|B5MCW9_HUMAN Echinoderm microtub	3	3	3	3	3	3	110.18	265460	5.424	-1.06004	0.0870882
Q8N8S7	Protein enabled homolog	ENAH	>sp|Q8N8S7|ENAH_HUMAN Protein enabled homolog OS=Homo sapiens GN=ENAH PE=1 SV=2;>sp|Q8N8S7-2|ENAH_HUMAN Isoform 2 of Protein enabled homolog OS=Homo sapiens GN=ENAH;>tr|H0YH67|H0YH67_HUMAN Enabled homolog (Drosophila) OS=Homo sapiens GN=ENAH PE=4 SV=1	2	2	2	5.1	5.1	5.1	66.509	5831200	6.76576	1.25169	17.8522
Q8NFI3	Cytosolic endo-beta-N-acetylglucosaminidase	ENGASE	>sp|Q8NFI3|ENASE_HUMAN Cytosolic endo-beta-N-acetylglucosaminidase OS=Homo sapiens GN=ENGASE PE=1 SV=1;>sp|Q8NFI3-3|ENASE_HUMAN Isoform 3 of Cytosolic endo-beta-N-acetylglucosaminidase OS=Homo sapiens GN=ENGASE;>tr|F8W925|F8W925_HUMAN Endo-beta-N-acetylglu	7	7	7	12.7	12.7	12.7	83.986	1019200	6.00826	-0.0534117	0.884277
P06733	Alpha-enolase	ENO1	>sp|P06733|ENOA_HUMAN Alpha-enolase OS=Homo sapiens GN=ENO1 PE=1 SV=2;>sp|P06733-2|ENOA_HUMAN Isoform MBP-1 of Alpha-enolase OS=Homo sapiens GN=ENO1	28	28	27	60.1	60.1	56	47.168	623800000	8.79505	4.74797	55972.5
P09104	Gamma-enolase;Enolase	ENO2	>sp|P09104|ENOG_HUMAN Gamma-enolase OS=Homo sapiens GN=ENO2 PE=1 SV=3;>tr|B7Z2X9|B7Z2X9_HUMAN Enolase OS=Homo sapiens GN=ENO2 PE=2 SV=1;>tr|F5H0C8|F5H0C8_HUMAN Enolase OS=Homo sapiens GN=ENO2 PE=3 SV=1	3	2	2	9.9	5.8	5.8	47.268	53937	4.73189	-2.25249	0.00559127
D3DTL2	Beta-enolase;Enolase	ENO3	>tr|D3DTL2|D3DTL2_HUMAN Enolase 3 (Beta, muscle), isoform CRA_a OS=Homo sapiens GN=ENO3 PE=3 SV=1;>sp|P13929|ENOB_HUMAN Beta-enolase OS=Homo sapiens GN=ENO3 PE=1 SV=4;>sp|P13929-3|ENOB_HUMAN Isoform 3 of Beta-enolase OS=Homo sapiens GN=ENO3;>sp|P13929-2|EN	5	4	4	18.2	14.1	14.1	46.986	2064700	6.31486	0.474829	2.98421
Q9UHY7	Enolase-phosphatase E1	ENOPH1	>sp|Q9UHY7|ENOPH_HUMAN Enolase-phosphatase E1 OS=Homo sapiens GN=ENOPH1 PE=1 SV=1;>tr|F5GW88|F5GW88_HUMAN Enolase-phosphatase 1 OS=Homo sapiens GN=ENOPH1 PE=4 SV=1;>tr|D6RA00|D6RA00_HUMAN Enolase-phosphatase 1 OS=Homo sapiens GN=ENOPH1 PE=4 SV=1	2	2	2	9.2	9.2	9.2	28.932	281010	5.44872	-1.01745	0.0960626
A6NMP3	Mitochondrial enolase superfamily member 1	ENOSF1	>tr|A6NMP3|A6NMP3_HUMAN Enolase superfamily member 1 OS=Homo sapiens GN=ENOSF1 PE=4 SV=1;>sp|Q7L5Y1|ENOF1_HUMAN Mitochondrial enolase superfamily member 1 OS=Homo sapiens GN=ENOSF1 PE=1 SV=1;>sp|Q7L5Y1-2|ENOF1_HUMAN Isoform 2 of Mitochondrial enolase super	2	2	2	6.7	6.7	6.7	50.169	137750	5.13909	-1.55091	0.0281248
Q8TC92	Ecto-NOX disulfide-thiol exchanger 1;Hydroquinone [NADH] oxidase;Protein disulfide-thiol oxidoreductase	ENOX1	>sp|Q8TC92|ENOX1_HUMAN Ecto-NOX disulfide-thiol exchanger 1 OS=Homo sapiens GN=ENOX1 PE=1 SV=1;>tr|B7Z5K1|B7Z5K1_HUMAN Uncharacterized protein OS=Homo sapiens GN=ENOX1 PE=2 SV=1	1	1	1	1.4	1.4	1.4	73.348	21311	4.3286	-2.94731	0.00112899
A4QPE1	Ecto-NOX disulfide-thiol exchanger 2;Hydroquinone [NADH] oxidase;Protein disulfide-thiol oxidoreductase	ENOX2	>tr|A4QPE1|A4QPE1_HUMAN ENOX2 protein (Fragment) OS=Homo sapiens GN=ENOX2 PE=2 SV=1;>sp|Q16206|ENOX2_HUMAN Ecto-NOX disulfide-thiol exchanger 2 OS=Homo sapiens GN=ENOX2 PE=1 SV=2;>sp|Q16206-2|ENOX2_HUMAN Isoform 2 of Ecto-NOX disulfide-thiol exchanger 2 OS	1	1	1	1.4	1.4	1.4	72.604	44401	4.64739	-2.39806	0.00399885
Q5T5H1	Alpha-endosulfine	ENSA	>tr|Q5T5H1|Q5T5H1_HUMAN Endosulfine alpha OS=Homo sapiens GN=ENSA PE=2 SV=1;>tr|C9JUF4|C9JUF4_HUMAN Endosulfine alpha OS=Homo sapiens GN=ENSA PE=4 SV=1;>tr|A6NMQ3|A6NMQ3_HUMAN Endosulfine alpha OS=Homo sapiens GN=ENSA PE=4 SV=2;>sp|O43768-4|ENSA_HUMAN Isof	4	4	3	35.8	35.8	29.9	20.994	27420000	7.43807	2.41002	257.052
Q9NPA8	Enhancer of yellow 2 transcription factor homolog	ENY2	>sp|Q9NPA8|ENY2_HUMAN Enhancer of yellow 2 transcription factor homolog OS=Homo sapiens GN=ENY2 PE=1 SV=1;>tr|G3V117|G3V117_HUMAN Enhancer of yellow 2 homolog (Drosophila), isoform CRA_c OS=Homo sapiens GN=ENY2 PE=4 SV=1;>tr|E5RHX8|E5RHX8_HUMAN Enhancer of	6	6	6	47.5	47.5	47.5	11.528	68218000	7.8339	3.092	1235.96
Q09472	Histone acetyltransferase p300	EP300	>sp|Q09472|EP300_HUMAN Histone acetyltransferase p300 OS=Homo sapiens GN=EP300 PE=1 SV=2	24	13	13	13	8.2	8.2	264.16	2624500	6.41905	0.654338	4.51168
Q96L91	E1A-binding protein p400	EP400	>sp|Q96L91|EP400_HUMAN E1A-binding protein p400 OS=Homo sapiens GN=EP400 PE=1 SV=4;>sp|Q96L91-2|EP400_HUMAN Isoform 2 of E1A-binding protein p400 OS=Homo sapiens GN=EP400;>sp|Q96L91-5|EP400_HUMAN Isoform 5 of E1A-binding protein p400 OS=Homo sapiens GN=EP4	52	52	50	24	24	22.8	343.48	6062600	6.78266	1.28081	19.0902
Q6ZTU2-6	EP400 N-terminal-like protein	EP400NL	>sp|Q6ZTU2-6|E400N_HUMAN Isoform 5 of EP400 N-terminal-like protein OS=Homo sapiens GN=EP400NL;>sp|Q6ZTU2-5|E400N_HUMAN Isoform 4 of EP400 N-terminal-like protein OS=Homo sapiens GN=EP400NL;>sp|Q6ZTU2|E400N_HUMAN EP400 N-terminal-like protein OS=Homo sapie	4	2	2	11.9	4.3	4.3	51.67	307790	5.48825	-0.949334	0.112374
P11171	Protein 4.1	EPB41	>sp|P11171|41_HUMAN Protein 4.1 OS=Homo sapiens GN=EPB41 PE=1 SV=4;>sp|P11171-2|41_HUMAN Isoform 2 of Protein 4.1 OS=Homo sapiens GN=EPB41;>tr|E9PEW9|E9PEW9_HUMAN Erythrocyte membrane protein band 4.1 (elliptocytosis 1, RH-linked) OS=Homo sapiens GN=EPB41	5	4	4	6.7	5	5	97.016	1924800	6.28439	0.422329	2.64441
Q9H4G0	Band 4.1-like protein 1	EPB41L1	>sp|Q9H4G0|E41L1_HUMAN Band 4.1-like protein 1 OS=Homo sapiens GN=EPB41L1 PE=1 SV=2;>tr|B7Z653|B7Z653_HUMAN Erythrocyte membrane protein band 4.1-like 1 OS=Homo sapiens GN=EPB41L1 PE=2 SV=1;>sp|Q9H4G0-2|E41L1_HUMAN Isoform 2 of Band 4.1-like protein 1 OS=H	7	7	2	10.6	10.6	4.1	98.502	871200	5.94012	-0.170814	0.674818
O43491	Band 4.1-like protein 2	EPB41L2;DKFZp781H1755	>sp|O43491|E41L2_HUMAN Band 4.1-like protein 2 OS=Homo sapiens GN=EPB41L2 PE=1 SV=1;>tr|E9PHY5|E9PHY5_HUMAN Erythrocyte membrane protein band 4.1-like 2 OS=Homo sapiens GN=EPB41L2 PE=4 SV=1;>tr|E9PPD9|E9PPD9_HUMAN Erythrocyte membrane protein band 4.1-like	8	8	8	12.9	12.9	12.9	112.59	741550	5.87014	-0.291378	0.511236
Q9H2F5	Enhancer of polycomb homolog 1	EPC1	>sp|Q9H2F5|EPC1_HUMAN Enhancer of polycomb homolog 1 OS=Homo sapiens GN=EPC1 PE=1 SV=1;>sp|Q9H2F5-2|EPC1_HUMAN Isoform 2 of Enhancer of polycomb homolog 1 OS=Homo sapiens GN=EPC1;>sp|Q9H2F5-3|EPC1_HUMAN Isoform 3 of Enhancer of polycomb homolog 1 OS=Homo s	10	10	9	15.4	15.4	14.1	93.462	1849700	6.2671	0.39255	2.46916
Q52LR7	Enhancer of polycomb homolog 2	EPC2	>sp|Q52LR7|EPC2_HUMAN Enhancer of polycomb homolog 2 OS=Homo sapiens GN=EPC2 PE=1 SV=2	6	5	5	8.7	7.3	7.3	91.094	581470	5.76453	-0.473341	0.336248
Q9HCE0	Ectopic P granules protein 5 homolog	EPG5	>sp|Q9HCE0|EPG5_HUMAN Ectopic P granules protein 5 homolog OS=Homo sapiens GN=EPG5 PE=2 SV=2;>sp|Q9HCE0-2|EPG5_HUMAN Isoform 2 of Ectopic P granules protein 5 homolog OS=Homo sapiens GN=EPG5;>tr|B5MEF3|B5MEF3_HUMAN Ectopic P-granules autophagy protein 5 ho	4	4	4	2.8	2.8	2.8	292.48	54494	4.73635	-2.2448	0.00569113
P29317	Ephrin type-A receptor 2	EPHA2	>sp|P29317|EPHA2_HUMAN Ephrin type-A receptor 2 OS=Homo sapiens GN=EPHA2 PE=1 SV=2	8	8	7	9.5	9.5	8.4	108.27	930110	5.96853	-0.121855	0.755345
P54760	Ephrin type-B receptor 4	EPHB4	>sp|P54760|EPHB4_HUMAN Ephrin type-B receptor 4 OS=Homo sapiens GN=EPHB4 PE=1 SV=2;>tr|Q96L35|Q96L35_HUMAN EPH receptor B4 OS=Homo sapiens GN=EPHB4 PE=2 SV=1	2	1	1	2.1	1	1	108.27	10991	4.04104	-3.44276	0.000360776
P07099	Epoxide hydrolase 1	EPHX1	>sp|P07099|HYEP_HUMAN Epoxide hydrolase 1 OS=Homo sapiens GN=EPHX1 PE=1 SV=1	11	11	11	32.7	32.7	32.7	52.948	6196000	6.79211	1.2971	19.8197
Q9Y6I3-1	Epsin-1	EPN1	>sp|Q9Y6I3-1|EPN1_HUMAN Isoform 2 of Epsin-1 OS=Homo sapiens GN=EPN1;>sp|Q9Y6I3|EPN1_HUMAN Epsin-1 OS=Homo sapiens GN=EPN1 PE=1 SV=2;>sp|Q9Y6I3-3|EPN1_HUMAN Isoform 3 of Epsin-1 OS=Homo sapiens GN=EPN1;>tr|B4DU91|B4DU91_HUMAN Epsin 1 OS=Homo sapiens GN=EPN	4	4	4	13.4	13.4	13.4	69.039	890090	5.94943	-0.154763	0.700224
F6QWW5	Epsin-3	EPN3	>tr|F6QWW5|F6QWW5_HUMAN Epsin 3 OS=Homo sapiens GN=EPN3 PE=4 SV=1;>sp|Q9H201|EPN3_HUMAN Epsin-3 OS=Homo sapiens GN=EPN3 PE=1 SV=1;>tr|E7EQK8|E7EQK8_HUMAN Epsin 3 OS=Homo sapiens GN=EPN3 PE=4 SV=2;>tr|B4DIQ9|B4DIQ9_HUMAN Epsin 3 OS=Homo sapiens GN=EPN3 PE=2	1	1	1	1.5	1.5	1.5	70.593	44955	4.65278	-2.38879	0.0040852
P07814	Bifunctional glutamate/proline--tRNA ligase;Glutamate--tRNA ligase;Proline--tRNA ligase	EPRS	>sp|P07814|SYEP_HUMAN Bifunctional glutamate/proline--tRNA ligase OS=Homo sapiens GN=EPRS PE=1 SV=5;>tr|E7EMN0|E7EMN0_HUMAN Glutamyl-prolyl-tRNA synthetase OS=Homo sapiens GN=EPRS PE=3 SV=1;>tr|F5H7I7|F5H7I7_HUMAN Glutamyl-prolyl-tRNA synthetase OS=Homo sa	26	26	26	21.2	21.2	21.2	170.59	3031100	6.4816	0.762113	5.78246
Q9UBC2-2	Epidermal growth factor receptor substrate 15-like 1	EPS15L1	>sp|Q9UBC2-2|EP15R_HUMAN Isoform 2 of Epidermal growth factor receptor substrate 15-like 1 OS=Homo sapiens GN=EPS15L1;>sp|Q9UBC2|EP15R_HUMAN Epidermal growth factor receptor substrate 15-like 1 OS=Homo sapiens GN=EPS15L1 PE=1 SV=1;>tr|A2RRF3|A2RRF3_HUMAN E	11	11	11	20.2	20.2	20.2	99.605	1497800	6.17545	0.23465	1.71652
Q9H6S3	Epidermal growth factor receptor kinase substrate 8-like protein 2	EPS8L2	>sp|Q9H6S3|ES8L2_HUMAN Epidermal growth factor receptor kinase substrate 8-like protein 2 OS=Homo sapiens GN=EPS8L2 PE=1 SV=2	1	1	1	2.8	2.8	2.8	80.62	84205	4.92534	-1.91919	0.0120451
Q9C0D9	Ethanolaminephosphotransferase 1	EPT1	>sp|Q9C0D9|EPT1_HUMAN Ethanolaminephosphotransferase 1 OS=Homo sapiens GN=EPT1 PE=1 SV=3;>tr|C9J9I1|C9J9I1_HUMAN Selenoprotein I OS=Homo sapiens GN=EPT1 PE=3 SV=1;>tr|C9JAG1|C9JAG1_HUMAN Ethanolaminephosphotransferase 1 (CDP-ethanolamine-specific) (Fragmen	2	2	2	4.5	4.5	4.5	45.246	3357900	6.52607	0.838726	6.89805
O75616	GTPase Era, mitochondrial	ERAL1	>sp|O75616|ERAL1_HUMAN GTPase Era, mitochondrial OS=Homo sapiens GN=ERAL1 PE=1 SV=2;>sp|O75616-2|ERAL1_HUMAN Isoform HERA-B of GTPase Era, mitochondrial OS=Homo sapiens GN=ERAL1	2	2	2	7.8	7.8	7.8	48.349	161240	5.20747	-1.4331	0.0368896
Q9NZ08-2	Endoplasmic reticulum aminopeptidase 1	ERAP1	>sp|Q9NZ08-2|ERAP1_HUMAN Isoform 2 of Endoplasmic reticulum aminopeptidase 1 OS=Homo sapiens GN=ERAP1;>sp|Q9NZ08|ERAP1_HUMAN Endoplasmic reticulum aminopeptidase 1 OS=Homo sapiens GN=ERAP1 PE=1 SV=3	2	2	2	2.7	2.7	2.7	107.84	52276	4.7183	-2.27589	0.00529793
E9PCR8	Protein LAP2	ERBB2IP	>tr|E9PCR8|E9PCR8_HUMAN Erbb2-interacting protein OS=Homo sapiens GN=ERBB2IP PE=4 SV=1;>sp|Q96RT1|LAP2_HUMAN Protein LAP2 OS=Homo sapiens GN=ERBB2IP PE=1 SV=2;>sp|Q96RT1-2|LAP2_HUMAN Isoform 2 of Protein LAP2 OS=Homo sapiens GN=ERBB2IP;>tr|E7EQW9|E7EQW9_HU	5	5	5	5.6	5.6	5.6	159.02	51346	4.71051	-2.28933	0.00513659
Q8IUD2	ELKS/Rab6-interacting/CAST family member 1	ERC1	>sp|Q8IUD2|RB6I2_HUMAN ELKS/Rab6-interacting/CAST family member 1 OS=Homo sapiens GN=ERC1 PE=1 SV=1;>sp|Q8IUD2-3|RB6I2_HUMAN Isoform 3 of ELKS/Rab6-interacting/CAST family member 1 OS=Homo sapiens GN=ERC1;>tr|G8JLD3|G8JLD3_HUMAN ELKS/RAB6-interacting/CAST	17	17	16	18.8	18.8	17.7	128.08	1486700	6.17222	0.229084	1.69466
P07992	DNA excision repair protein ERCC-1	ERCC1	>sp|P07992|ERCC1_HUMAN DNA excision repair protein ERCC-1 OS=Homo sapiens GN=ERCC1 PE=1 SV=1;>tr|Q96S40|Q96S40_HUMAN Excision repair cross-complementing rodent repair deficiency, complementation group 1 (Includes overlapping antisense sequence), isoform CR	3	3	3	11.1	11.1	11.1	32.562	590440	5.77118	-0.461886	0.345234
[truncated: 3,540 more rows]
